# Supplementary material for: Differential molecular profiles and associated functionalities characterize connective tissue grafts obtained at different locations and depths in the human palate
Source: Int J Oral Sci. 2023 Dec 11;15:57. doi: 10.1038/s41368-023-00260-1 (PMC10711016; doi:10.1038/s41368-023-00260-1)
Supplement: Supplementary file 1 [file 41368_2023_260_MOESM1_ESM.xlsx]

## Sheet: AD vs PD
gene_id	gene_symbol	entrezgene	chromosome_name	normMean.ad	normMean.pd	log2FoldChange	lfcSE	stat	pvalue	padj	spacer	ad10_.norm	ad11_.norm	ad12_.norm	ad13_.norm	ad14_.norm	ad15_.norm	ad16_.norm	ad1_.norm	ad2_.norm	ad3_.norm	ad4_.norm	ad5c_.norm	ad6_.norm	ad7_.norm	ad8_.norm	ad9_.norm	pd10_.norm	pd11_.norm	pd12_.norm	pd13_.norm	pd14_.norm	pd15_.norm	pd16_.norm	pd1_.norm	pd2_.norm	pd3b_.norm	pd3c_.norm	pd5_.norm	pd6_.norm	pd7_.norm	pd8_.norm	pd9_.norm
ENSG00000000003	TSPAN6	7105	X	914.908	753.083	0.265516	0.144606	1.83613	0.0663384	0.27388		837.92	986.02	574.17	779.82	739.77	1246.14	673.6	3115.22	736.85	644.06	518.02	894.98	736.21	657.09	772.91	725.74	666.01	1275.67	538.08	768.36	1156.03	994.59	723.35	580.62	653.88	927.56	518.71	568.66	635.07	672.37	618.12	752.26
ENSG00000000005	TNMD	64102	X	527.054	488.472	0.0753036	0.295561	0.254782	0.798892	0.923698		260.59	162.38	89.06	532.69	600.52	2257.34	515.77	63.82	633.74	522.96	57.15	368.05	483.98	381.9	806.05	696.85	563.55	124.81	346.04	624.85	129.45	2176.17	645.18	194.24	403.19	288.52	294.88	296.09	381.47	1022	210.48	114.63
ENSG00000000419	DPM1	8813	20	1506.31	1340.41	0.16603	0.0682233	2.43362	0.0149488	0.111405		1212.46	1517.36	1545.34	2065.33	1751.28	1311.1	1555.77	1414.02	1365.83	1727.49	1341.78	1414.88	1779.62	1387.19	1352.81	1358.69	1145.46	1305.8	1340.78	1316.47	1412.68	1328.84	1503.1	1225.64	1245.38	1237.54	1603.5	1263.24	1396.93	1472.49	1356.13	1292.65
ENSG00000000457	SCYL3	57147	1	687.377	661.042	0.0551988	0.0940739	0.58676	0.557365	0.802165		718.93	691.92	865.05	550.34	773.62	623.61	808.89	763.08	758.27	725.5	799.26	596.32	497.99	725.42	411.72	688.1	601.24	636.11	594.72	704.58	592.09	598.39	838.14	845.6	652.73	603.27	598.05	792.81	723.18	465.06	831.26	499.46
ENSG00000000460	C1orf112	55732	1	223.875	215.745	0.0515247	0.088399	0.582866	0.559984	0.804138		194.4	214.7	232.13	281.4	210.81	190.55	241.45	124.9	218.91	213.26	235.88	249.39	302.89	207.8	270.06	193.47	180.76	216.05	242.49	189.35	194.74	184.66	244.42	226.97	212.57	190.76	294.88	224.15	227.81	208.44	225.58	188.32
ENSG00000000938	FGR	2268	1	256.329	245.881	0.0557542	0.161319	0.345614	0.729633	0.893208		278.19	258.91	237.82	199.37	168.26	474.2	254.6	134.93	281.57	163.96	272.17	242.35	187.56	282.68	396.81	267.89	342.19	317.63	284.09	169.42	266.78	146.09	212.75	222.75	307.3	261.1	221.46	235.21	260.04	191.63	192.72	302.95
ENSG00000000971	CFH	3075	1	28397.3	13898.5	0.880264	0.224902	3.91399	9.07835e-05	0.00331154		37169.1	36601.6	19346.7	27820.2	14681.3	46596.4	25839.4	11835.5	40971.1	13982.8	17806.9	42349.8	26297.7	22265.3	36457.9	34335.7	14484	15097.2	8704	21025.7	15025	9161.66	8425.9	11087.8	15642.3	27082.8	7826.82	15903.2	17102.7	10030.7	12148.3	13627.6
ENSG00000001036	FUCA2	2519	6	858.122	883.178	-0.0395186	0.133682	-0.295617	0.767523	0.908294		983.71	700.95	648.08	699.87	590.85	1080.49	668.91	2212.65	839.96	715.86	673.16	1040.79	791.18	598.12	744.75	740.62	958.9	1016.58	694.73	881.97	1001.82	1360.4	602.63	845.6	844.5	1231.58	718.85	671.05	859.65	727.28	825.93	889.4
ENSG00000001084	GCLC	2729	6	4728.87	3707.71	0.315872	0.191011	1.65368	0.0981917	0.33989		4078.14	5422.63	7093.8	3425.61	6930.65	1144.37	5600.22	928.09	4693.17	6632.39	6435.82	4066.64	3411.58	5413.98	5128.74	5256.15	3614.23	3123.76	4078.09	3926.49	3157.41	3667.47	3979.91	4135.08	2933.22	2193.71	3310.02	5816.7	3125.9	4553.07	4287.75	3420.47
ENSG00000001167	NFYA	4800	6	1229.32	1145.23	0.100896	0.0706228	1.42866	0.153101	0.433309		1325.58	1104.19	1196.67	1372.74	1434.09	1319.76	1306.81	661.88	1225.44	1359.91	1133.12	1239.9	1433.62	1122.3	1306.42	1126.69	1005.29	1211.97	1209.8	1038.43	1152.65	1210.8	1089.48	988.11	1301.98	1098.05	1326.38	1133.18	1286.25	1147.51	986.68	1137.09
ENSG00000001460	STPG1	90529	1	335.199	306.075	0.12819	0.096163	1.33305	0.182516	0.474992		264.78	292.29	410.26	353.05	402.28	247.93	468.8	227.92	274.44	385.79	404.62	305.7	351.4	361.31	327.23	285.39	228.12	295.25	376.13	233.2	350.07	267.64	258.27	339.93	274.95	337.4	363.57	366.66	283.68	279.03	345.47	297.83
ENSG00000001461	NIPAL3	57185	1	1210.34	1314.84	-0.117875	0.0740585	-1.59165	0.111464	0.365371		1108.56	1061.79	1161.61	1191.02	1308.38	804.41	1325.6	2029.4	1265.9	1312.76	1136.75	1029.73	1060.66	1258.02	1038.84	1272.02	1242.12	1640.64	1377.95	1330.42	1634.43	1154.7	1266.61	1386.1	1113.68	1286.42	1408.09	1248.02	1148.7	1262.94	1346.36	1190.31
ENSG00000001497	LAS1L	81887	X	1258.64	1181.51	0.0903538	0.0657161	1.37491	0.169159	0.457516		1199.9	1414.52	1202.36	1475.53	1272.6	1228.81	1123.61	1168.78	1204.03	1157.37	1358.11	1211.75	1428.23	1205.6	1327.96	1159.08	1092.29	1184.43	1266.44	1094.24	1134.64	939.66	1263.64	1066.23	1395.56	904.91	1763.37	1212.04	1364.69	1150.88	1083.48	987.66
ENSG00000001561	ENPP4	22875	6	680.407	503.672	0.37681	0.216227	1.74266	0.0813935	0.30672		935.95	376.18	538.17	511.92	339.42	1256.96	595.63	1488.78	750.34	250.76	468.13	889.95	509.85	645.86	684.27	644.33	465.92	849.59	318.6	371.72	889.25	677.86	411.65	249.14	536.04	779.72	215.54	321	552.32	518.85	289.52	612.04
ENSG00000001617	SEMA3F	6405	3	2686.53	2917.23	-0.106781	0.192111	-0.55583	0.578327	0.813235		2105.68	3664.4	2760.96	4012.29	3841.98	489.36	2700.06	484.1	2432.64	4246.91	3225.17	1557.67	4320.25	2908.24	1768.67	2466.12	2701.73	2262.12	3985.17	3074.42	2219.76	2624.96	3058.65	3217.7	2523.1	1734.7	2791.32	4921.51	2227.56	3895.27	2847.25	2590.43
ENSG00000001626	CFTR	1080	7	118.035	146.087	-0.198087	0.302854	-0.654068	0.513068	0.773873		83.79	108.25	85.27	72.69	155.69	2.17	191.65	454.93	41.24	118.95	98.89	25.14	93.78	165.68	38.11	152.33	44.46	154.94	108.86	128.56	162.09	108.69	154.37	98.18	237.98	48.88	54.48	285.02	231.03	327.22	112.79	79.83
ENSG00000001629	ANKIB1	54467	7	2448.93	2477.69	-0.0167616	0.0556211	-0.301353	0.763145	0.906963		2481.07	2037.88	2714.54	2514.95	2530.7	2483.61	2499.95	2215.39	2657.9	2424.05	2519.35	2161.03	2364.93	2560.97	2539.93	2476.62	2375.98	2320.65	2389.51	2793.39	2314.31	2931.17	2575.76	2625.46	2282.81	2031.57	2040.49	2487.73	2329.65	2732.07	2636.77	2775.68
ENSG00000001630	CYP51A1	1595	7	296.589	265.522	0.15174	0.133857	1.1336	0.256963	0.56396		232.1	270.64	290.88	365.51	299.78	149.41	289.36	381.08	168.15	317.21	332.95	215.2	397.75	314.51	424.15	296.77	183.66	356.36	313.29	272.06	326.43	244.26	223.64	226.97	263.4	214.6	229.75	200.62	235.33	435.92	221.14	300.9
ENSG00000001631	KRIT1	889	7	488.628	479.151	0.0271039	0.0571274	0.474446	0.635182	0.846734		443.26	427.6	500.27	512.96	558.94	384.34	528.93	557.04	513.97	485.45	488.08	356.99	485.06	500.77	582.38	492	483.31	513.88	529.23	465.4	472.77	393.86	530.39	506.72	445.93	445.9	461.86	449.67	460.99	471.78	537.3	497.41
ENSG00000002016	RAD52	5893	12	378.973	384.636	-0.0202388	0.0918067	-0.22045	0.82552	0.935156		434.88	369.87	295.61	384.2	356.83	394.09	357	433.96	501.28	342.93	316.62	273.52	367.57	372.54	487.11	375.56	395.35	422.64	526.58	314.92	351.2	285.17	338.42	363.15	485.21	333.83	472.52	426.15	447.02	288	336.59	367.43
ENSG00000002079	MYH16		7	5.2316	7.3581	-0.38178	0.266941	-1.4302	0.152659	0.432482		5.03	5.41	6.63	2.08	1.93	8.66	8.46	0	1.59	7.5	9.07	4.02	4.31	5.62	10.77	2.63	7.73	2.58	5.31	4.98	2.25	4.67	4.95	11.61	10.4	3.58	4.74	11.07	11.82	5.6	21.31	5.12
ENSG00000002330	BAD	572	11	531.271	599.29	-0.17095	0.0781994	-2.18607	0.0288103	0.166809		545.48	439.33	473.74	531.65	505.75	560.82	429.34	763.99	455.28	634.41	520.74	521.91	502.3	480.18	555.87	579.54	558.71	616.32	574.37	595.95	581.95	758.5	454.2	653.46	541.82	741.57	509.23	590.8	467.43	719.44	592.36	632.51
ENSG00000002549	LAP3	51056	4	1885.56	1868.85	0.0126259	0.103183	0.122364	0.902611	0.964099		2274.1	1875.5	1700.73	1674.9	1730.97	2132.83	1724.88	1736.75	3168.7	1743.56	1672.01	1856.34	1676.15	1609.97	2012.23	1579.3	2044.42	2202.73	1390.34	2010.08	2259.16	1858.28	1478.37	1817.87	2003.23	1718.01	2243	1555.18	2130.85	1692.13	1868.57	1629.38
ENSG00000002586	CD99	4267	X	3783.68	5248.47	-0.430614	0.180366	-2.38744	0.0169663	0.120789		3627.34	2675.68	4095.02	3555.41	3546.07	4980.21	2834.4	2159.77	4451.26	3633.93	4281.17	4821.85	3812.56	2852.08	4890.16	4322.06	5546.52	2955.05	3020.51	6277.4	2915.4	13701	3976.94	4546.79	5385.85	7889.01	3905.71	3136.65	5284.69	6395.37	4080.83	4957.73
ENSG00000002587	HS3ST1	9957	4	79.7284	71.1832	0.143886	0.216696	0.663999	0.506691	0.770589		101.39	297.7	35.06	34.27	48.35	142.91	48.85	85.7	73.76	53.58	29.94	91.51	47.43	59.91	59.65	65.66	70.56	56.81	32.75	56.8	59.66	80.64	44.53	78.12	100.51	115.65	118.43	44.28	72	93.01	70.16	45.03
ENSG00000002726	AOC1	26	7	8.8656	9.124	-0.0335805	0.290762	-0.115491	0.908056	0.966393		4.19	27.97	0.95	9.35	3.87	12.99	3.76	18.23	3.17	7.5	11.79	11.06	5.39	1.87	6.63	13.13	24.17	6.03	8.85	1	3.38	7.01	12.86	17.95	4.62	3.58	1.18	9.69	5.37	14.57	12.43	13.31
ENSG00000002745	WNT16	51384	7	2526.08	341.94	1.82218	0.302894	6.01589	1.78906e-09	1.10351e-06		3923.96	2421.28	2004.87	1671.79	1815.1	1718.17	2477.4	45.58	4867.67	1739.27	1939.64	4503.07	1608.24	2512.3	3102.43	4066.43	96.66	143.75	133.64	305.95	172.22	104.02	449.25	404.32	389.32	555.58	156.32	1402.98	416.93	127.75	420.96	191.39
ENSG00000002746	HECW1	23072	7	111.311	117.353	-0.0626115	0.237519	-0.263606	0.792083	0.920507		85.47	58.64	90.96	133.95	54.15	112.6	97.71	69.29	261.75	64.3	97.98	144.81	120.73	100.15	99.41	189.1	116	43.04	66.38	176.39	29.27	220.89	61.35	125.63	175.6	177.64	113.69	80.25	135.39	94.13	107.46	154.55
ENSG00000002822	MAD1L1	8379	7	8.9095	14.1119	-0.571476	0.214864	-2.65971	0.00782081	0.072785		10.05	12.63	9.47	7.27	4.84	6.5	8.46	12.76	4.76	9.64	10.89	12.07	5.39	6.55	10.77	10.51	12.57	23.24	12.39	10.96	15.76	18.7	11.87	17.95	11.55	7.15	18.95	12.45	11.82	16.81	6.22	17.4
ENSG00000002834	LASP1	3927	17	3850.87	3827.83	0.00851286	0.0995393	0.0855226	0.931846	0.974752		4368.9	3120.43	3074.58	2666.55	3078.03	5690.44	3297.56	7129.35	3773.1	3198.85	3435.64	3955.02	2695.85	3566.26	4200.08	4363.2	4269.6	3907.92	3541.78	3961.37	4187.37	4900.48	3006.21	3847.93	3591.72	4957.31	2918.03	3817.38	3342.96	3625.2	3626.12	3743.89
ENSG00000002919	SNX11	29916	17	550.326	537.139	0.0337539	0.0498848	0.676638	0.498636	0.764555		514.48	527.74	525.85	587.72	577.31	603.04	512.95	559.77	506.83	599.05	527.09	536.99	609.02	570.98	520.25	526.14	429.18	559.5	517.73	515.23	601.09	606.57	558.1	510.95	578.79	556.77	510.42	499.48	584.56	525.57	574.6	465.68
ENSG00000002933	TMEM176A	55365	7	401.675	446.208	-0.127827	0.230122	-0.555477	0.578568	0.81338		843.78	273.34	250.14	245.06	174.06	594.38	377.67	673.73	444.17	180.04	291.22	469.61	238.22	348.2	589.83	433.34	528.75	478.59	257.54	432.51	439	506.06	246.39	460.27	578.79	741.57	389.62	282.26	476.03	454.97	402.31	464.66
ENSG00000003056	M6PR	4074	12	2142.77	2230.62	-0.0573918	0.0637845	-0.899777	0.368239	0.667048		2087.25	1942.26	2081.62	2206.55	2559.71	1746.32	2227.5	2398.63	2043.2	2437.98	2069.37	1964.94	2064.19	2067.68	2401.59	1985.5	2023.16	2541.01	2024.89	2067.89	2671.14	2081.5	2184.89	2148.3	2932.07	1727.55	2072.47	2040.83	2682.1	2300.63	2152.76	2038.77
ENSG00000003096	KLHL13	90293	X	603.041	425.923	0.484862	0.114625	4.22998	2.33717e-05	0.00123601		611.68	539.47	590.28	627.18	636.3	745.95	547.72	250.71	615.5	606.55	599.67	762.24	662.91	593.44	737.29	521.76	342.19	558.64	387.63	315.91	558.32	314.39	400.76	382.15	477.12	480.47	518.71	439.99	430.9	363.08	442.27	402.23
ENSG00000003137	CYP26B1	56603	2	2692.87	4067.97	-0.523685	0.206389	-2.53737	0.011169	0.0924279		2767.64	3152.9	2939.09	2358.16	1798.66	2712.05	1940.96	650.94	5773.47	1935.38	3265.99	3689.54	2631.17	2031.18	2504.31	2934.48	7087.33	2646.89	4768.39	4045.08	2524.81	6092.58	2669.77	4504.56	2383.31	8530.43	3128.83	3537.89	2092.17	2516.91	4382.78	4175.8
ENSG00000003147	ICA1	3382	7	425.75	376.154	-0.252183	0.130399	-1.93393	0.0531213	0.240999		330.98	294.99	272.87	267.9	247.56	456.88	425.58	2114.19	289.51	236.83	265.82	395.2	273.79	309.83	328.05	302.03	327.69	803.97	294.71	241.17	768.81	286.34	367.12	256.53	407.81	319.52	418.05	264.27	437.35	271.19	260.21	293.74
ENSG00000003249	DBNDD1	79007	16	131.157	149.324	-0.159927	0.225114	-0.710426	0.47744	0.750752		86.31	155.16	99.49	179.64	194.37	17.32	124.01	293.56	88.04	182.18	101.61	72.4	189.71	148.83	69.59	96.3	98.6	146.33	200.01	116.6	129.45	177.65	126.66	174.19	100.51	75.11	247.51	193.71	77.37	251.02	159.86	114.63
ENSG00000003393	ALS2	57679	2	1282.99	1213.84	0.0782673	0.0463674	1.68798	0.0914149	0.327569		1223.36	1136.67	1332.16	1517.07	1307.41	1436.68	1411.09	973.68	1242.1	1277.4	1268.29	1336.44	1368.94	1267.38	1067	1362.19	1308.82	1046.7	1240.77	1211.83	1140.27	1114.97	1371.5	1300.59	1196.86	1098.05	1209.14	1203.74	1184.17	1186.74	1493.79	1113.55
ENSG00000003400	CASP10	843	2	659.676	695.631	-0.0732766	0.127791	-0.573412	0.566366	0.807992		768.37	754.17	625.34	457.92	550.24	1059.92	702.73	377.44	926.42	547.61	624.17	796.43	439.79	600.93	637.88	685.47	835.17	524.21	588.53	608.91	504.29	667.34	715.43	764.31	1058.22	708.19	536.47	480.11	1126.14	639.87	729.13	643.77
ENSG00000003402	CFLAR	8837	2	6157.51	5413.7	0.182277	0.085366	2.13525	0.032741	0.180115		6740.2	6837.15	5244.32	5624.89	5321.52	10968.4	5609.62	5291.4	6872	5417.14	5153.92	6130.13	5556.61	5459.85	5521.41	6771.54	5847.14	5440.11	5079.91	5069.56	5323.14	4695.95	5967.89	5499.01	5926.52	4976.38	4647.06	5342.12	6165.83	5612.06	5871.24	5155.26
ENSG00000003436	TFPI	7035	2	1289.68	1153.92	0.143889	0.194274	0.740648	0.458907	0.739711		1789.79	936.4	1060.23	880.54	752.34	2972.97	1067.25	1310.09	1437.22	750.15	987.06	1751.75	776.09	1013.72	1583.11	1566.17	1387.11	1117.29	973.5	1060.35	1113.26	1286.77	935.11	854.04	1338.95	1899.23	716.48	1055.7	1439.91	935.72	964.48	1384.77
ENSG00000003509	NDUFAF7	55471	2	404.154	375.273	0.105105	0.058041	1.81088	0.0701593	0.282606		391.31	400.54	403.63	455.85	451.6	461.21	426.52	380.17	368.82	405.08	383.75	374.08	412.84	370.67	394.33	386.07	376.99	382.18	394.71	299.97	357.95	336.59	393.84	368.43	411.27	380.32	500.94	345.9	406.18	326.1	380.11	342.87
ENSG00000003756	RBM5	10181	3	5839.74	5267.35	0.147302	0.0627235	2.34843	0.0188525	0.12848		5220.22	5803.33	6304.55	6490.9	6045.82	5212.99	5960.98	5507.47	6594.39	5891.88	5994.91	5112.46	6563.38	5599.32	6117.05	5016.28	5777.55	4768.7	6386.18	4862.27	4517.18	4060.16	6141.06	4954.28	5590.33	4282.5	5734.22	5508.16	5847.76	5215.36	5163.42	5468.45
ENSG00000003987	MTMR7	9108	8	111.541	86.8938	0.312476	0.217893	1.43409	0.151548	0.430554		83.79	95.62	90.96	140.18	82.2	103.93	184.14	6.38	182.43	41.79	83.46	199.11	115.34	159.12	77.87	138.32	71.53	43.04	53.99	104.64	56.28	53.76	110.83	90.79	101.66	115.65	24.87	193.71	122.5	44.82	110.12	92.11
ENSG00000003989	SLC7A2	6542	8	6295.92	6573.78	-0.0597275	0.126169	-0.473393	0.635933	0.847112		7537.06	5704.99	6008.93	6156.54	5041.09	7886.06	7414.35	1073.96	8590.8	5036.71	6003.07	6679.19	5830.4	7049.22	7187.36	7534.93	7679.87	5113.87	6062.27	7036.79	5473.98	6009.6	5895.65	5865.33	6970.88	9219.55	4917.07	6740.95	7499.36	6647.51	6374.79	7673.02
ENSG00000004059	ARF5	381	7	1825.37	1969.55	-0.10779	0.0854342	-1.26168	0.207065	0.506865		1641.48	1794.31	1962.24	2220.05	2240.59	1184.43	1654.42	1463.25	1458.63	2445.48	2101.12	1659.24	2219.41	1813.09	1780.27	1567.92	1685.8	2034.88	2182.42	2017.06	2010.39	2418.1	1821.74	2046.95	1637.01	1744.24	2274.98	1942.59	1602.17	2377.95	1817.94	1898.55
ENSG00000004139	SARM1	23098	17	675.567	739.719	-0.128947	0.0753366	-1.71162	0.0869674	0.318976		738.2	585.47	643.34	535.8	541.53	724.3	656.69	1184.27	674.99	639.77	694.93	597.33	538.95	701.08	666.05	686.35	859.33	875.41	706.23	810.21	789.07	656.82	813.4	688.3	759.01	745.15	606.34	725.01	725.33	648.84	649.2	777.84
ENSG00000004142	POLDIP2	26073	17	1556.86	1619.77	-0.0561462	0.0834993	-0.672415	0.50132	0.766522		1452.11	1613.89	1539.66	1727.86	1718.4	1241.81	1346.27	1884.45	1307.14	1902.16	1707.39	1445.05	1966.1	1425.57	1396.71	1235.25	1331.05	1675.93	1786.82	1661.28	1883.19	1980.99	1397.22	1484.28	1378.23	1508.18	2006.15	1757.19	1379.74	1769.46	1418.3	1498.37
ENSG00000004399	PLXND1	23129	3	3329.61	3642.09	-0.115345	0.198143	-0.582128	0.560481	0.804453		4945.38	2925.57	2476.72	2183.71	1930.18	7195.33	2420.09	1997.49	4037.22	2139	2815.1	5563.98	2248.51	2685.46	3841.38	3868.58	4813.82	2741.57	3170.96	3470.06	2664.38	5218.37	2983.45	3872.21	4347.27	5498.58	2801.97	2721.56	4094.07	2859.82	3206.93	3808.37
ENSG00000004455	AK2	204	1	3838.18	3688.4	0.0566437	0.070042	0.808711	0.418681	0.709013		3515.9	4202.07	3858.15	4618.7	4222.99	3021.69	3516.46	3989.52	3741.37	4145.11	3787.64	3483.39	4587.57	3467.05	3928.36	3324.93	3625.83	4287.53	3659.49	3700.27	4442.89	3118.17	3962.1	3170.19	3717.65	3101	4753.64	3360.79	3796.42	3622.96	3244.23	3451.17
ENSG00000004468	CD38	952	4	82.1565	89.1898	-0.0974241	0.24201	-0.402562	0.68727	0.871851		100.55	152.46	56.85	78.92	58.99	106.1	102.4	68.38	45.21	70.73	51.71	48.27	78.69	96.41	136.69	62.16	171.09	74.03	52.22	55.81	65.29	89.99	67.29	62.28	190.62	51.27	61.58	37.36	203.09	76.2	39.96	128.96
ENSG00000004478	FKBP4	2288	12	2489.82	3366.6	-0.395995	0.182465	-2.17025	0.0299878	0.170997		2052.9	2751.46	2275.85	3044.52	3253.06	1202.83	2143.89	3445.24	1879.81	3497.84	2284.38	1823.15	3055.87	2284.84	2539.93	2301.54	2153.65	4085.24	3092.2	2534.28	4134.47	2454.33	2480.77	2008.95	3215.11	1808.62	13095.6	2291.26	3052.83	2971.88	2038.19	2448.16
ENSG00000004487	KDM1A	23028	1	1760.69	1778.54	-0.0146195	0.0600258	-0.243553	0.807577	0.927709		1607.96	1907.98	1817.27	1978.11	2014.31	1167.1	1918.41	1726.72	1572.85	2087.56	1800.83	1616	2041.56	1725.1	1634.47	1554.78	1825	1836.9	1847.89	1752.97	1769.5	1862.95	1741.58	1760.87	1627.77	1598.79	2333	1714.29	1631.18	1651.79	1801.07	1701.02
ENSG00000004534	RBM6	10180	3	4618.43	4756.5	-0.041544	0.0969143	-0.428668	0.668165	0.863012		3981.78	4866.02	4211.56	5393.33	5652.25	4193.12	4224.83	4227.47	4762.97	5666.84	4138.74	4744.41	5363.67	4027.73	4671.45	3768.78	4631.12	3892.43	6826.02	3826.83	3672.96	3168.42	5336.57	4067.51	5624.99	3612.47	6283.72	4909.05	5948.77	4906.07	4206.94	5190.06
ENSG00000004660	CAMKK1	84254	17	1123.63	1253.91	-0.147968	0.156541	-0.945237	0.344538	0.647124		889.03	1099.68	1628.72	1152.6	1328.69	417.9	1156.5	1161.48	1133.44	1379.2	1731.88	803.47	1181.39	1241.17	663.56	1009.38	1415.15	874.55	1576.19	1344.37	849.86	1113.8	1626.8	1298.48	698.94	1040.82	1277.82	1948.12	739.3	1631.62	1285.97	1340.76
ENSG00000004700	RECQL	5965	12	1731.77	1827.76	-0.0753058	0.110477	-0.681645	0.495464	0.76228		1903.75	1436.17	1908.23	1874.27	1572.38	2033.23	1994.51	814.13	1830.63	1438.14	1684.71	1992.09	1846.45	1677.36	1911.99	1790.28	1460.58	1605.35	1568.22	1698.16	1710.97	1801.01	1729.71	1596.18	1825.32	1596.4	4223.09	1380.84	2095.39	1522.92	1843.7	1586.39
ENSG00000004766	VPS50	55610	7	1020.25	916.532	0.152521	0.0606993	2.51274	0.0119798	0.0969286		867.24	932.79	1047.92	1148.45	1220.38	984.13	1088.85	1160.57	933.56	1171.3	954.4	866.83	1105.93	948.2	944.4	948.98	741.4	975.26	1043.42	844.1	1002.94	897.58	981.62	867.76	909.19	752.3	945.04	911.8	972.48	968.21	940.5	910.9
ENSG00000004776	HSPB6	126393	19	432.988	233.843	0.693122	0.265861	2.60708	0.00913177	0.0805875		677.87	266.12	264.35	199.37	218.55	1762.56	219.84	399.32	287.92	241.12	332.04	650.62	255.46	286.42	393.5	472.74	173.03	342.59	161.96	204.3	327.56	220.89	142.49	119.29	341.96	577.04	164.61	301.63	294.43	129.99	79.04	160.69
ENSG00000004777	ARHGAP33	115703	19	543.581	614.068	-0.166592	0.140918	-1.18219	0.237131	0.542532		504.43	644.11	641.45	576.3	558.94	318.3	459.4	424.84	562.36	592.62	713.98	601.35	619.8	483.93	460.6	534.89	860.3	360.67	816.86	538.15	344.45	388.02	823.29	623.9	456.33	534.12	664.37	1077.83	421.23	672.37	512.43	730.76
ENSG00000004779	NDUFAB1	4706	16	978.85	904.551	0.111555	0.0862227	1.2938	0.195734	0.492693		869.76	1042.85	1002.44	1152.6	1055.99	778.43	807.01	1272.71	844.72	1064.14	968	875.88	1256.84	907.01	846.64	916.59	784.9	1154.3	807.12	859.04	1141.4	1039	776.79	842.43	767.1	1011.01	1016.1	791.43	834.93	925.63	898.76	822.88
ENSG00000004799	PDK4	5166	7	1920.83	770.607	0.953495	0.283678	3.36119	0.000776074	0.0151544		3706.1	2092.01	1029.91	1041.49	764.91	8457.7	1117.04	501.42	1138.99	700.85	948.04	3073.11	962.57	989.38	1825.01	2384.7	392.45	1084.58	372.59	667.7	1167.29	1174.57	818.35	426.49	845.65	1342.46	298.44	1447.26	933.79	517.73	476.02	364.36
ENSG00000004809	SLC22A16	85413	6	2.2729	2.652	-0.141579	0.314817	-0.449718	0.652914	0.855072		0.84	1.8	1.89	5.19	0.97	4.33	1.88	10.94	0	0	0.91	1.01	2.16	1.87	0.83	1.75	3.87	0	3.54	2.99	0	0	0	3.17	1.16	4.77	4.74	1.38	2.15	0	4.44	10.23
ENSG00000004838	ZMYND10	51364	3	11.5419	13.9614	-0.259794	0.163408	-1.58984	0.11187	0.366164		7.54	17.14	8.53	8.31	12.57	7.58	5.64	14.59	16.66	8.57	4.54	16.09	17.25	13.1	9.94	16.63	16.43	13.77	22.13	14.95	11.26	9.35	10.88	10.56	10.4	8.35	16.58	17.99	13.97	19.05	19.54	8.19
ENSG00000004846	ABCB5	340273	7	1.0328	0.3976	0.446969	0.292547	1.52785	0.126549			0.84	4.51	0	0	0	3.25	3.76	0	0	0	0	0	3.23	0.94	0	0	0.97	0.86	0	0	1.13	0	0	0	0	2.38	0	0	0	0	0	1.02
ENSG00000004848	ARX	170302	X	1.9172	1.2738	0.234789	0.305652	0.768157	0.442394	0.727536		0.84	0.9	0	0	0	3.25	0	24.62	0	1.07	0	0	0	0	0	0	4.83	0	1.77	1.99	0	0	0.99	0	2.31	0	0	0	2.15	2.24	0	4.09
ENSG00000004864	SLC25A13	10165	7	691.817	618.561	0.156569	0.104015	1.50525	0.13226	0.402854		546.32	600.81	823.36	878.47	772.65	541.33	726.22	794.07	586.94	733	768.42	626.49	905.44	708.57	487.94	569.04	609.94	681.73	684.11	751.41	712.53	607.74	691.69	498.28	508.32	473.32	543.58	723.63	535.13	702.63	530.2	642.74
ENSG00000004866				480.367	450.979	0.0882175	0.0668904	1.31883	0.187224	0.481472		371.2	432.11	450.05	455.85	548.3	557.57	507.32	773.11	392.62	522.96	441.82	415.31	494.76	453.97	453.97	414.96	464.95	542.29	453.12	355.78	511.04	445.29	447.27	500.39	467.88	433.97	329.23	424.77	434.12	481.87	486.68	437.03
ENSG00000004897	CDC27	996	17	2574.69	2468.88	0.0599894	0.0585581	1.02444	0.305626	0.613454		3020.69	2071.26	2922.04	2520.14	2680.59	3127.79	2654.02	1704.84	2722.15	2552.65	2606.44	2432.54	2468.41	2516.04	2581.35	2614.07	2575.1	2335.29	2300.12	2537.27	2469.65	2471.86	2449.1	2543.12	2481.51	2330.82	2419.46	2471.13	2671.36	2302.87	2609.24	2534.13
ENSG00000004939	SLC4A1	6521	17	3.8033	1.9826	0.542434	0.31652	1.71374	0.086576	0.318104		1.68	1.8	0	0	3.87	23.82	1.88	1.82	8.72	1.07	0.91	3.02	0	3.74	4.14	4.38	0.97	0	4.43	1	1.13	0	3.96	2.11	2.31	0	1.18	4.15	2.15	3.36	0.89	4.09
ENSG00000004948	CALCR	799	7	6.7343	5.4563	0.237096	0.267249	0.887176	0.374984	0.673239		5.03	8.12	3.79	1.04	7.74	14.07	7.52	8.21	7.14	0	1.81	8.04	6.47	8.42	11.6	8.75	2.9	2.58	4.43	5.98	4.5	1.17	5.94	6.33	11.55	8.35	0	6.92	10.75	0	9.77	6.14
ENSG00000004961	HCCS	3052	X	566.845	571.477	-0.0120129	0.0836177	-0.143664	0.885766	0.957147		488.51	626.97	588.39	690.52	735.9	406	573.08	446.72	490.97	675.13	583.34	471.63	689.86	570.98	504.51	527.02	462.05	618.9	560.21	578.01	632.61	626.44	556.12	556.34	458.64	449.47	639.5	593.57	531.91	705.99	631.44	542.44
ENSG00000004975	DVL2	1856	17	1060.12	1162.96	-0.132048	0.0518166	-2.54837	0.0108229	0.0906547		1031.48	1046.46	1145.51	945.96	1067.59	781.68	946.99	1047.52	1076.33	1313.83	1291.88	1038.78	1001.38	1109.19	1115.88	1001.51	1196.69	1162.91	1314.23	1106.19	1074.98	1248.2	1150.83	1224.58	1163.35	1200.58	1116.76	1375.31	998.27	1083.64	1043.52	1147.32
ENSG00000005001	PRSS22	64063	16	241.215	216.861	0.100798	0.302599	0.333107	0.739054	0.896675		110.6	1408.21	114.65	173.41	169.23	0	157.83	594.42	52.35	169.32	137.9	88.49	205.88	186.27	72.9	217.99	86.03	236.71	299.13	93.68	221.75	72.46	190.98	175.24	248.38	104.92	445.28	130.06	251.45	637.63	169.63	106.44
ENSG00000005007	UPF1	5976	19	2428.43	2766.78	-0.186091	0.0639744	-2.90883	0.00362778	0.0438172		2327.73	2058.63	2251.22	2456.8	2352.77	2018.07	2064.97	3835.44	2243.08	2466.92	2606.44	2159.02	2474.87	2392.49	2659.23	2487.13	2767.46	3228.77	2893.07	2575.14	3214.82	2800.27	2269.99	2724.7	2718.34	2833.94	3376.34	2787.98	2419.91	2728.71	2330.38	2598.61
ENSG00000005020	SKAP2	8935	7	349.153	258.605	0.410204	0.144049	2.84767	0.00440407	0.0498145		467.56	368.06	413.1	218.06	243.69	699.4	246.14	346.44	367.24	287.2	395.55	372.07	189.71	285.49	378.59	308.16	312.22	241.88	248.69	200.31	281.41	259.46	277.07	173.13	332.72	237.25	181.19	344.52	381.47	200.59	187.39	278.39
ENSG00000005022	SLC25A5	292	X	4083.66	3955.39	0.043371	0.147437	0.294167	0.76863	0.9087		2980.47	4268.82	3790.88	6046.47	6125.12	1727.92	4089.54	3513.62	2829.23	6137.29	3912.84	3028.86	6078.32	3988.41	3683.15	3137.58	2958.85	4393.4	3594.88	3908.55	4744.56	3772.65	4096.68	4406.39	3532.8	2606.22	5163.4	3774.49	3414.95	5038.3	4415.64	3464.48
ENSG00000005059	MCUB	55013	4	619.741	700.198	-0.171373	0.102114	-1.67824	0.0932994	0.331112		536.27	649.53	680.29	774.63	619.86	478.53	679.24	183.25	670.23	576.54	616.91	754.2	718.96	706.7	701.67	569.04	615.74	809.99	766.41	627.84	852.11	769.02	637.26	584.84	628.46	820.26	981.76	643.38	675.9	574.88	587.92	627.39
ENSG00000005073	HOXA11	3207	7	0.3951	0.5763	-0.251295	0.309414	-0.812163	0.416698			0	0	0	2.08	0	1.08	0	0	0	0	0	1.01	2.16	0	0	0	0	1.72	0	1	0	1.17	0.99	0	0	0	0	0	3.22	1.12	0	0
ENSG00000005075	POLR2J	5439	7	680.742	641.01	0.0847398	0.0571031	1.48398	0.137815	0.411321		629.28	644.11	679.34	702.98	814.23	705.89	650.12	829.63	563.15	791.94	650.48	648.61	731.9	619.65	637.88	592.67	578.04	700.67	583.22	697.6	700.15	807.59	627.37	589.07	648.1	617.58	585.03	554.83	588.86	657.8	705.15	615.11
ENSG00000005100	DHX33	56919	17	1081.64	1107.57	-0.0335774	0.0879472	-0.38179	0.702617	0.880047		1057.45	1069.01	1159.72	1173.37	1284.21	753.53	1093.55	858.8	1071.57	1249.53	1183.01	952.3	1182.46	1125.11	1059.55	1033.02	1100.99	1055.31	1181.48	1128.12	1187.55	795.9	1114.22	1064.12	1106.74	755.88	1622.44	1093.05	1188.46	1135.19	1111.9	1079.77
ENSG00000005102	MEOX1	4222	17	598.04	845.296	-0.454464	0.181172	-2.50846	0.0121258	0.0976463		795.18	319.35	466.16	591.88	409.05	1297.02	523.29	308.15	740.03	459.73	431.84	907.05	604.71	546.64	449.83	718.74	751.07	731.66	617.73	607.91	635.99	702.41	974.69	592.23	887.24	1440.22	490.29	1105.51	884.36	932.35	562.17	1608.91
ENSG00000005108	THSD7A	221981	7	439.762	468.089	-0.0796724	0.201508	-0.395381	0.692562	0.874717		805.24	332.88	418.79	316.71	298.81	626.86	378.61	140.4	535.39	220.76	434.56	626.49	332	439	609.72	520.01	643.78	374.44	429.23	336.84	366.96	553.98	340.4	495.11	526.8	655.73	446.47	365.27	589.93	419.11	465.37	480.01
ENSG00000005156	LIG3	3980	17	992.751	1024.38	-0.0445746	0.0888339	-0.501775	0.615826	0.83469		804.4	1016.69	1028.97	1134.95	1083.07	661.5	1030.61	1234.42	891.52	1113.43	1173.94	814.53	1144.74	970.66	926.17	854.43	1054.59	1091.46	1109.79	1105.2	1106.5	866.03	1196.35	931.1	954.25	715.34	1203.21	1073.68	1012.24	1058.98	922.74	988.68
ENSG00000005175	RPAP3	79657	12	1024.32	995.661	0.0398926	0.0714278	0.558502	0.576502	0.812839		929.25	989.62	1083.92	1093.41	1173.97	853.13	1198.77	820.51	1004.15	1120.94	966.19	944.26	1100.54	1135.4	955.17	1019.89	918.3	998.5	973.5	1129.12	1124.51	922.13	1052.87	1003.95	1073.24	827.41	1050.44	831.55	1182.02	831.5	1111.9	899.64
ENSG00000005187	ACSM3	6296	16	140.139	104.337	0.398639	0.156874	2.54114	0.0110493	0.0918343		129.88	90.21	166.76	116.3	126.68	43.31	137.16	336.41	118.98	140.38	145.16	146.82	113.18	102.96	220.36	107.68	99.56	181.62	89.39	70.76	158.71	91.16	135.57	64.4	100.51	73.92	98.29	123.14	120.35	91.89	65.72	104.39
ENSG00000005189	REXO5	81691	16	124.545	100.798	0.289876	0.148135	1.95684	0.0503669	0.233137		106.42	128.1	111.8	105.91	94.77	102.85	132.47	373.79	107.87	87.87	103.42	97.54	101.32	107.64	126.75	104.18	76.36	159.24	67.26	95.67	150.84	57.27	93.02	85.51	98.2	95.38	161.06	121.76	112.83	85.17	82.59	70.62
ENSG00000005194	CIAPIN1	57019	16	1113.9	1021.72	0.120106	0.116719	1.02902	0.303471	0.611606		976.17	1281.01	1081.08	1309.39	1658.44	606.29	1179.04	778.58	928.01	1596.74	1149.45	870.85	1375.41	1115.74	990.79	925.34	869.97	932.22	1042.53	1013.51	984.93	1027.31	1114.22	1095.79	961.18	724.88	1238.74	1011.42	984.3	1229.32	1164.3	952.86
ENSG00000005206	SPPL2B	56928	19	1005.69	1126.43	-0.158622	0.10978	-1.44491	0.148485	0.42625		816.97	1163.73	950.32	1103.8	1036.65	702.64	797.62	1584.5	912.14	1116.65	1028.79	769.28	1205.1	1050.22	983.33	869.31	1253.72	1120.73	1331.93	962.69	924.15	755	1431.86	1153.85	1230.36	856.02	1445.99	1259.09	1063.81	1199.06	1027.53	1007.1
ENSG00000005238	FAM214B	80256	9	938.296	1004.98	-0.0960929	0.110764	-0.867543	0.385645	0.681906		773.4	1124.94	938.96	963.61	1330.62	639.85	993.03	611.74	824.1	1330.98	988.87	893.98	1066.05	968.79	719.9	843.93	933.76	726.5	1153.16	1089.25	719.28	974.72	1120.15	1202.41	794.82	784.49	1064.66	1230.03	770.46	1375	1075.49	1065.44
ENSG00000005243	COPZ2	51226	17	508.417	819.972	-0.631055	0.17737	-3.55785	0.000373899	0.00891173		588.22	402.34	440.58	375.89	386.81	771.93	406.79	796.81	713.85	417.94	536.17	576.21	335.23	417.47	397.64	570.79	1032.36	593.94	646.05	1107.19	589.83	1615.18	435.4	675.63	692	1881.35	637.14	477.35	583.49	690.3	619.01	843.35
ENSG00000005249	PRKAR2B	5577	7	1207.34	615.635	0.823569	0.229062	3.5954	0.00032389	0.00799793		1528.36	665.76	1199.51	938.69	625.66	4563.39	809.83	439.43	954.18	561.54	1112.25	1054.87	892.51	903.27	1131.62	1936.48	507.48	748.01	383.21	579.01	746.3	601.89	583.83	656.63	590.34	724.88	290.15	936.7	730.7	564.79	647.43	558.82
ENSG00000005302	MSL3	10943	X	1064.9	1083.07	-0.0248182	0.064318	-0.385868	0.699595	0.87847		935.11	1250.34	1019.49	1314.59	1202.01	862.88	1082.28	853.33	1141.37	1174.52	1011.55	936.21	1220.19	1031.5	1047.12	955.98	1147.39	1055.31	1039.88	1051.38	1061.48	943.16	1256.71	1201.36	1157.58	798.8	1181.9	931.17	1137.96	1097.09	1182.06	1085.91
ENSG00000005339	CREBBP	1387	16	3011.78	3243.74	-0.106342	0.0487381	-2.18191	0.0291164	0.167984		3189.95	2807.39	3042.37	2817.12	2949.42	3414.7	2840.04	2401.37	2725.32	3136.69	3218.82	3141.49	2920.05	3020.56	2959.94	3603.32	3383.2	2787.19	3123.17	3333.53	2791.58	3584.49	2964.65	3774.04	3292.51	3058.08	2907.37	3420.29	3239.8	3650.98	3204.27	3384.65
ENSG00000005379	TSPOAP1	9256	17	959.256	899.92	0.0895532	0.110958	0.807094	0.419612	0.709676		778.42	1098.78	987.28	716.48	844.21	726.46	815.47	1655.61	1149.3	847.67	1124.95	997.55	785.79	952.88	911.26	955.98	1255.65	848.73	1115.99	711.55	767.68	695.39	926.21	791.76	814.46	1152.89	971.1	1076.45	736.07	843.83	697.16	993.8
ENSG00000005381	MPO	4353	17	3.7083	1.5075	0.658009	0.318201	2.0679	0.0386493	0.19856		0	0.9	2.84	2.08	0	3.25	2.82	34.64	0	0	1.81	1.01	1.08	3.74	1.66	3.5	1.93	6.89	0	0	5.63	0	0.99	1.06	2.31	0	0	0	2.15	1.12	0	2.05
ENSG00000005421	PON1	5444	7	1.3612	1.7045	-0.143629	0.317223	-0.452768	0.650716	0.854127		0	1.8	0	0	3.87	1.08	0	0	3.17	0	1.81	1.01	2.16	0.94	3.31	2.63	1.93	0	4.43	1	1.13	0	3.96	0	5.78	5.96	1.18	0	0	0	0.89	1.02
ENSG00000005436	GCFC2	6936	2	694.328	659.629	0.0725634	0.0611274	1.18708	0.235194	0.540344		634.3	651.33	731.46	808.9	781.35	702.64	714.94	541.54	728.92	716.93	719.43	609.39	858.01	673	630.43	606.68	680.51	654.19	756.68	562.07	607.84	724.61	716.42	543.67	712.8	633.08	679.77	635.08	751.12	654.44	588.81	652.98
ENSG00000005448	WDR54	84058	2	92.9751	111.079	-0.244294	0.120981	-2.01928	0.0434585	0.213753		97.2	66.76	66.32	59.19	87.03	125.59	82.67	126.72	95.18	92.16	69.86	138.77	58.21	98.28	115.98	107.68	107.3	109.32	69.92	101.65	102.43	97	89.06	107.68	118.99	131.15	140.93	118.99	116.05	110.94	107.46	148.4
ENSG00000005469	CROT	54677	7	1101.07	1125.6	-0.0311969	0.0987741	-0.315841	0.752123	0.902113		822.83	1156.52	1199.51	1506.69	1297.74	679.91	1221.32	642.74	1123.92	1333.12	1108.62	818.56	1427.15	1062.39	1182.15	1033.9	889.3	797.94	1200.95	1028.46	808.21	1233.01	1637.68	1248.86	1040.89	876.29	1303.88	1115.19	1252.94	1060.11	1355.24	1160.63
ENSG00000005471	ABCB4	5244	7	96.2969	122.041	-0.297823	0.213812	-1.39292	0.163644	0.449203		70.38	55.03	85.27	159.91	74.46	152.65	111.8	51.05	108.66	57.87	87.09	76.43	151.98	85.18	72.9	140.07	128.56	89.52	105.32	96.67	94.55	224.4	102.91	144.63	91.27	170.49	71.06	106.54	120.35	84.05	141.21	181.16
ENSG00000005483	KMT2E	55904	7	3756.9	3890.87	-0.0499055	0.065925	-0.757004	0.449047	0.732288		4297.67	2969.77	3824.99	2946.92	4004.44	4261.33	4303.74	2558.18	3811.17	3805.4	3927.35	3796.14	2886.63	4062.36	3938.3	4716.01	3609.4	3265.79	3978.09	3977.32	3373.54	4116.26	4080.85	4378.94	3635.62	3458.67	2877.77	4340.39	3768.48	5084.25	4129.67	4178.87
ENSG00000005486	RHBDD2	57414	7	720.877	801.653	-0.150669	0.0774543	-1.94526	0.0517436	0.237087		737.37	655.84	673.66	559.69	713.66	771.93	581.54	1352.94	551.25	779.08	782.93	706.94	615.48	661.77	698.36	691.6	746.24	833.23	660.21	780.32	827.34	769.02	711.48	938.49	936.92	820.26	900.04	709.79	804.85	849.43	775.31	763.52
ENSG00000005513	SOX8	30812	16	109.855	88.9957	0.266531	0.208586	1.2778	0.20132	0.499468		177.64	83.9	50.22	76.84	62.86	184.05	62.01	134.02	118.18	79.3	64.41	175.98	95.93	100.15	173.14	119.06	89.9	124.81	118.59	84.71	114.82	56.1	70.26	103.46	60.07	168.11	63.95	52.58	75.22	84.05	95.91	61.41
ENSG00000005700	IBTK	25998	6	2261.46	2099.77	0.105135	0.082761	1.27034	0.203962	0.502966		2257.35	1865.58	2100.57	2150.48	1908.9	2583.22	2404.12	4532.88	2146.31	1807.86	1954.15	2080.58	2004.91	2163.16	2048.68	2174.6	2070.52	2561.67	2026.66	2175.52	2854.62	2483.55	1854.39	1838.98	2020.56	1992.22	2013.25	1714.29	2117.96	1829.97	2051.51	1990.67
ENSG00000005801	ZNF195	7748	11	655.878	669.524	-0.0284985	0.101146	-0.281757	0.77813	0.913982		684.58	802.89	837.57	626.14	578.28	532.67	580.6	821.42	700.37	542.25	730.31	629.5	593.93	601.87	664.39	567.29	736.57	559.5	749.6	633.82	538.05	532.94	870.79	567.95	648.1	522.2	1332.3	614.32	719.96	547.98	542.63	595.66
ENSG00000005810	MYCBP2	23077	13	10833	11415.8	-0.0715447	0.14319	-0.499649	0.617322	0.835655		13259.2	9312.57	13706.3	10527.1	12575.2	7588.33	13773.7	2106.9	10323.1	12079.5	13249	9712.07	10295.1	11611.4	10911.1	12298.2	9977.55	10169.2	11475.8	11856.2	10308.6	10857.5	13418.1	13579.1	11031.6	6192.46	9439.79	12711.2	11704.1	15340.1	13888.1	10702.5
ENSG00000005812	FBXL3	26224	13	3394.86	3249.05	0.0623132	0.0724062	0.860605	0.389456	0.685217		3513.38	2701.84	3445.05	4110.94	3692.09	3914.88	3330.45	2152.48	3202.81	3590	3125.37	2933.33	3977.48	3518.53	3291.31	3817.8	2912.46	3017.88	3098.39	3461.09	3203.57	3521.38	3805.75	3655.8	2889.32	3397.87	2149.44	3262.56	3016.29	3359.61	3971.59	3261.83
ENSG00000005844	ITGAL	3683	16	148.373	172.691	-0.183449	0.231471	-0.792537	0.428047	0.715973		253.89	225.53	92.85	127.72	83.16	172.14	134.35	219.72	133.25	87.87	118.85	120.67	121.8	140.4	194.68	147.07	221.36	106.74	153.11	205.29	109.19	170.63	156.35	228.03	224.12	125.18	88.82	128.68	223.51	128.87	229.13	264.06
ENSG00000005882	PDK2	5164	17	697.878	866.485	-0.304629	0.0950003	-3.20661	0.00134309	0.0217399		749.1	608.93	602.6	493.23	554.1	924.59	620.99	842.39	792.37	665.49	681.32	813.53	450.57	696.4	815.99	854.43	906.7	638.7	877.04	991.59	594.34	1085.75	1006.36	923.72	746.3	1124.28	748.46	900.73	687.72	831.5	850.8	949.79
ENSG00000005884	ITGA3	3675	17	2052.4	2558.44	-0.30817	0.109994	-2.80171	0.00508332	0.0548643		1883.64	2331.98	2016.24	2531.57	1838.31	1590.42	1675.09	2325.7	1810.8	2103.63	2251.72	2213.32	2645.18	1840.23	1767.02	2013.52	2289.95	2720.05	2635.54	2277.17	2751.06	2163.31	2196.77	2745.81	2578.55	2098.33	4484.82	2605.34	2364.03	2232.27	2422.74	2369.35
ENSG00000005889	ZFX	7543	X	1630.31	1716.46	-0.0720492	0.108396	-0.664684	0.506253	0.770367		2005.97	1706.81	1379.53	1114.18	1193.31	2185.88	1909.02	1659.26	1973.4	1152.01	1329.98	2035.33	1066.05	2007.78	1226.89	2139.58	1911.99	1777.5	1794.78	1920.39	1858.43	1444.55	1473.42	2070.18	1448.7	1801.47	1384.41	1934.29	1470	1240.52	2131.44	1801.32
ENSG00000005893	LAMP2	3920	X	7027.37	7199.26	-0.0345774	0.0621301	-0.556532	0.577847	0.813235		7273.11	7029.3	7765.57	7868.83	8509.8	4873.03	6937.1	4877.5	6852.97	8095.18	7615.2	5981.3	7605.71	7089.47	7513.76	6550.06	7087.33	7586.02	7331.36	7619.79	7447.22	8716.37	7328.5	6994.9	6373.6	6540.6	6800.06	6256.69	6798.74	7747.96	7123.46	7435.58
ENSG00000005961	ITGA2B	3674	17	25.4797	22.7902	0.156608	0.180436	0.867941	0.385427	0.681609		30.16	41.5	23.69	12.46	12.57	28.15	33.82	18.23	27.76	21.43	17.24	36.2	12.93	30.89	42.25	18.38	20.3	16.35	38.94	7.97	14.63	12.86	17.81	19	28.88	26.23	26.05	38.74	24.71	19.05	14.21	38.89
ENSG00000005981	ASB4	51666	7	3.0276	2.9143	0.0149963	0.300338	0.0499313	0.960177	0.985364		2.51	0.9	1.89	2.08	0	14.07	0.94	1.82	0	3.21	2.72	1.01	3.23	5.62	5.8	2.63	2.9	3.44	3.54	4.98	5.63	5.84	6.93	2.11	1.16	3.58	0	1.38	0	3.36	1.78	0
ENSG00000006007	GDE1	51573	16	1552.48	1726.56	-0.148748	0.110207	-1.34971	0.17711	0.466934		1318.88	1508.34	1253.52	1694.63	1907.94	1225.57	1855.47	2646.61	1055.71	1910.74	1310.93	1116.21	1672.91	1561.29	1242.63	1558.29	1373.58	1867.88	1378.83	1853.62	1950.73	1802.18	1855.38	2277.09	1499.54	1343.65	1682.84	1570.4	1450.66	2007.03	2239.79	1471.76
ENSG00000006015	REX1BD	55049	19	467.671	538.938	-0.19951	0.0948365	-2.10373	0.0354019	0.188398		416.44	480.83	454.79	423.66	443.86	512.1	356.06	653.68	465.59	501.53	497.16	553.08	451.64	438.06	432.43	401.83	609.94	589.63	541.62	574.03	570.7	683.71	368.11	435.99	571.86	733.22	647.79	507.79	490	498.68	325.05	474.89
ENSG00000006016	CRLF1	9244	19	547.472	642.069	-0.182056	0.257476	-0.707081	0.479516	0.752147		325.95	417.68	327.83	852.51	217.58	754.61	249.9	72.93	809.03	277.55	427.3	1551.64	910.83	270.51	543.44	750.25	578.04	284.92	692.96	690.62	339.94	465.15	394.82	942.72	272.64	2092.37	478.44	596.34	280.46	413.51	792.19	957.98
ENSG00000006025	OSBPL7	114881	17	290.81	272.17	0.0856562	0.197902	0.432821	0.665145	0.861289		271.48	288.68	150.65	178.6	167.29	298.81	170.05	1362.05	283.16	140.38	201.4	279.56	180.01	201.25	265.09	214.48	376.99	290.94	221.25	237.18	314.05	218.55	252.33	247.03	375.46	327.86	287.78	226.91	269.71	206.19	235.35	267.13
ENSG00000006042	TMEM98	26022	17	1479.76	1617.1	-0.120519	0.148879	-0.809511	0.418221	0.70873		1542.6	1443.39	1243.1	1223.21	1208.78	1617.49	1380.09	2229.97	1841.73	1185.23	1326.36	1922.7	1178.15	1320.73	1354.47	1658.09	1931.33	1493.45	1602.74	1948.3	1507.23	2483.55	1162.7	1423.05	1151.8	3230.95	928.46	1443.11	1021.91	1390.69	1430.73	1723.54
ENSG00000006047	YBX2	51087	17	92.4862	72.2582	0.32696	0.179628	1.82021	0.0687278	0.279552		82.12	79.39	92.85	84.11	103.47	56.3	106.16	127.64	144.36	87.87	97.07	45.25	107.79	89.86	84.5	91.05	71.53	86.08	66.38	55.81	85.55	45.58	82.13	78.12	92.42	33.38	86.45	99.62	80.59	100.86	56.84	34.8
ENSG00000006059	KRT33A	3883	17	16.8675	8.1792	0.790339	0.271944	2.90626	0.00365783	0.043982		15.08	21.65	22.74	3.12	25.14	0	28.18	0	22.21	26.79	26.31	8.04	4.31	28.08	20.71	17.51	5.8	7.75	4.43	3.99	2.25	2.34	5.94	19	4.62	5.96	5.92	11.07	6.45	8.96	23.09	13.31
ENSG00000006062	MAP3K14	9020	17	1033.48	909.313	0.177532	0.124353	1.42765	0.153393	0.433773		1044.88	1148.4	1393.75	1077.84	1296.78	573.81	1120.8	477.72	847.9	1253.82	1526.85	766.27	1046.65	1090.47	897.18	972.62	829.37	845.28	943.41	750.42	832.97	645.14	926.21	924.77	1172.6	778.53	1288.48	1127.64	973.55	861.76	832.15	816.74
ENSG00000006071	ABCC8	6833	11	44.4617	21.5588	0.840938	0.254523	3.30398	0.000953226	0.0172605		77.93	36.08	18.95	35.3	30.94	66.04	40.4	7.29	57.11	34.29	26.31	51.29	31.26	48.67	80.36	69.16	20.3	7.75	20.36	17.94	7.88	3.51	16.82	24.28	18.48	45.3	34.34	33.21	25.79	22.41	30.2	16.38
ENSG00000006116	CACNG3	10368	16	0.067	0.0553	-0.00409998	0.0977131	-0.0419594	0.966531			0	0	0	0	0	0	0	0	0	1.07	0	0	0	0	0	0	0	0	0.89	0	0	0	0	0	0	0	0	0	0	0	0	0
ENSG00000006118	TMEM132A	54972	11	136.822	168.277	-0.277466	0.156709	-1.77058	0.0766301	0.295973		155.01	224.63	128.86	86.19	88.97	109.35	96.77	237.95	186.39	97.52	115.22	184.02	102.4	123.56	150.77	101.55	232.96	179.04	161.96	88.69	177.85	178.82	99.94	150.96	125.92	333.83	259.35	124.53	107.46	128.87	165.19	177.06
ENSG00000006125	AP2B1	163	17	4448.5	4442.49	0.00195587	0.0916783	0.0213341	0.982979	0.994326		5371.04	3096.97	3954.79	3985.29	3530.6	5406.78	4027.54	7430.2	4645.58	3434.61	3793.99	5451.35	4018.44	3636.47	4847.91	4544.42	4576.02	5054.48	4133.85	4272.3	5212.83	5211.36	3559.36	4420.11	4155.49	5330.48	4144.93	4199.26	4148.88	3886.31	4217.59	4556.53
ENSG00000006128	TAC1	6863	7	247.661	112.087	0.768468	0.299467	2.56612	0.0102845	0.087305		393.82	21.65	573.23	192.1	102.5	253.34	375.79	76.58	53.94	85.73	518.93	86.48	195.1	399.68	264.27	369.44	86.03	127.39	69.92	18.93	128.32	71.29	154.37	172.07	166.36	65.57	189.48	131.44	157.96	15.69	174.07	64.48
ENSG00000006194	ZNF263	10127	16	1041.97	938.896	0.149546	0.0585886	2.55247	0.0106962	0.0898502		1080.07	990.53	1020.44	948.04	1014.41	1264.54	1108.58	1143.25	997.8	1026.63	1079.59	947.27	992.75	1034.31	984.16	1039.15	912.5	1003.67	897.39	814.2	965.8	860.18	921.26	803.37	1006.24	1111.16	1139.26	1010.04	1040.17	770.99	841.92	924.2
ENSG00000006210	CX3CL1	6376	16	2280.39	2004.86	0.17075	0.173624	0.983445	0.325389	0.63091		3841.85	1601.26	1792.64	1287.59	1651.67	5021.36	1871.44	1924.56	2684.08	1699.62	2063.92	2910.2	1283.79	2123.85	2449.64	2278.78	2225.18	1910.92	1946.12	1896.48	2011.51	1663.1	2094.85	1846.37	2354.43	3456.29	1031.5	2489.12	2105.06	1373.88	1634.11	2038.77
ENSG00000006282	SPATA20	64847	17	914.143	1019.02	-0.151603	0.114028	-1.32953	0.183674	0.476579		914.17	869.64	525.85	847.32	901.26	1079.41	757.22	1305.53	1035.08	977.34	593.32	1181.58	911.91	788.14	981.68	956.86	1141.59	1032.93	1203.6	880.97	1050.22	1221.32	828.24	1003.95	822.55	1228	922.54	903.5	784.43	1043.3	1041.74	1195.42
ENSG00000006283	CACNA1G	8913	17	390.898	828.203	-0.910047	0.23314	-3.90344	9.48359e-05	0.00340259		563.92	437.53	366.68	253.36	201.14	319.38	303.45	37.38	823.31	236.83	383.75	670.73	287.8	292.04	535.16	541.9	1340.72	518.19	971.73	855.06	469.39	1402.47	579.87	927.94	687.38	1384.18	631.21	457.98	632.92	825.9	762.88	803.43
ENSG00000006327	TNFRSF12A	51330	16	544.227	471.25	0.169924	0.2464	0.689627	0.490429	0.759665		222.05	725.3	271.93	1290.7	695.29	306.39	248.96	310.88	156.25	886.25	337.49	652.63	1460.56	328.55	566.64	247.75	309.32	585.33	399.14	407.6	526.8	302.7	157.34	493	463.26	346.94	1344.14	177.1	315.92	714.95	385.44	611.02
ENSG00000006377	DLX6	1750	7	27.072	60.7075	-0.941139	0.249858	-3.76669	0.000165426	0.00504895		8.38	19.85	45.48	84.11	14.51	8.66	23.49	0	15.07	16.07	38.1	17.1	67.91	26.21	14.08	34.14	75.4	54.23	41.6	70.76	43.9	123.89	108.85	87.62	48.52	22.65	35.53	51.19	53.73	33.62	79.93	39.92
ENSG00000006432	MAP3K9	4293	14	1038.58	888.081	0.180827	0.254364	0.710898	0.477147	0.750449		555.54	2076.68	642.39	1690.48	2046.22	17.32	1222.26	774.02	479.07	1923.6	737.57	428.39	1647.04	1068.94	574.09	733.62	541.31	586.19	1030.14	948.74	588.71	780.71	1310.15	1172.85	985.44	193.14	765.04	1344.87	865.02	1237.16	1079.93	779.89
ENSG00000006451	RALA	5898	7	2859.68	2643.52	0.111067	0.088871	1.24975	0.211391	0.51235		2539.72	3155.61	3264.08	3712.2	3658.25	1628.31	2861.65	2106.9	2422.33	3644.65	3070.94	2102.71	3471.94	3009.33	2578.87	2527.4	2156.55	2681.32	2447.03	2990.71	2812.97	3177.77	2677.68	2625.46	2171.9	2110.25	2728.55	2637.16	2428.51	3146.7	2823.27	2680.49
ENSG00000006453	BAIAP2L1	55971	7	688.895	601.85	0.182296	0.155991	1.16863	0.242552	0.548138		377.9	710.87	774.09	808.9	824.87	175.39	694.27	1500.63	447.35	869.1	743.92	450.51	864.48	672.07	607.23	500.75	537.45	741.99	752.25	582.99	692.27	468.66	712.47	614.4	480.59	441.13	744.9	697.34	499.67	564.79	520.43	578.27
ENSG00000006459	KDM7A	80853	7	2249.16	1981.18	0.177225	0.110386	1.6055	0.108384	0.359381		1793.14	2767.7	2301.44	3332.15	2890.43	1687.86	2301.72	1300.97	1399.15	2902	2060.3	1746.73	3084.97	2238.04	2040.4	2139.58	1644.24	1867.02	1858.51	1737.02	1991.25	2175	1992.92	1723.92	2077.17	1288.81	1445.99	2029.76	2171.69	3284.53	2055.96	2355.03
ENSG00000006468	ETV1	2115	7	1247.39	723.228	0.109267	0.202826	0.538724	0.590077	0.819819		357.79	173.21	240.66	349.93	183.73	448.22	203.87	15842.3	233.19	147.89	254.93	380.12	306.13	242.43	317.28	276.64	275.49	3910.51	219.48	173.4	4141.22	196.35	268.16	218.52	313.08	554.39	178.82	203.39	311.62	174.82	231.79	200.6
ENSG00000006530	AGK	55750	7	758.06	668.418	0.179299	0.0434375	4.12775	3.66336e-05	0.00169186		652.74	756.88	860.31	844.2	829.71	665.83	799.49	714.76	670.23	789.8	773.86	783.36	883.88	674.88	734.81	694.23	641.84	736.82	649.59	714.54	697.9	610.08	685.75	658.74	738.22	569.89	682.14	661.37	694.17	692.54	603.02	658.1
ENSG00000006534	ALDH3B1	221	11	249.335	276.373	-0.128752	0.217329	-0.592429	0.553563	0.79995		206.13	166.89	136.44	127.72	122.81	408.16	151.26	1046.61	232.4	138.24	147.88	344.92	117.49	165.68	207.1	269.64	374.09	364.11	222.14	300.96	347.82	317.89	174.16	273.42	218.35	505.51	138.56	179.87	205.24	199.47	291.3	309.09
ENSG00000006555	TTC22	55001	1	1109.48	1265.35	-0.155629	0.244666	-0.636086	0.52472	0.781377		681.23	1880.01	1209.94	1347.81	1885.69	4.33	1195.95	677.38	753.51	2100.42	1274.64	565.15	1413.14	1196.24	709.13	857.06	816.8	1143.97	1711.59	1319.46	1113.26	1174.57	1546.64	1521.23	1121.76	315.94	1705.34	1629.89	1031.58	1679.81	1239.79	1173.93
ENSG00000006576	PHTF2	57157	7	1059.4	1094.55	-0.0469026	0.0657315	-0.713549	0.475506	0.749738		1082.59	913.85	1110.45	1041.49	1151.72	1174.68	1071.94	661.88	1112.81	1066.28	1021.53	1033.76	1087.61	1089.54	1235.17	1095.18	1088.43	893.49	1045.19	1143.07	876.87	1206.13	1215.15	1160.19	1064	991.94	922.54	1018.34	1231.45	1123.98	1329.49	1202.59
ENSG00000006606	CCL26	10344	7	14.7059	6.6627	0.942536	0.242657	3.88423	0.000102654	0.00361597		19.27	10.83	18	11.42	14.51	20.57	21.61	7.29	7.93	26.79	9.07	12.07	8.62	18.72	20.71	7.88	3.87	2.58	12.39	4.98	1.13	17.53	7.92	5.28	9.24	4.77	7.11	12.45	3.22	5.6	4.44	4.09
ENSG00000006607	FARP2	9855	2	1683.65	1738.99	-0.0449973	0.121138	-0.371454	0.7103	0.883284		1535.9	1586.83	1718.73	2151.52	2352.77	1066.42	1805.67	868.83	1416.6	2325.46	1795.39	1212.75	2198.93	1831.81	1332.1	1738.63	1533.07	1489.14	1949.66	1622.42	1407.05	1733.22	2121.56	1962.5	1707.48	1071.82	1922.06	2165.35	1650.52	1807.56	1880.11	1800.3
ENSG00000006611	USH1C	10083	11	6.0034	2.3076	0.995107	0.297488	3.34503	0.000822741	0.0156725		5.87	7.22	2.84	0	4.84	5.41	1.88	8.21	5.55	5.36	14.52	11.06	4.31	4.68	9.94	4.38	0.97	0.86	4.43	2.99	3.38	0	0.99	1.06	0	7.15	0	9.69	4.3	1.12	0	0
ENSG00000006625	GGCT	79017	7	623.92	633.834	-0.0213259	0.16107	-0.132401	0.894667	0.960387		449.96	617.05	610.18	800.59	674.01	241.43	539.26	1475.1	493.35	592.62	577.9	443.47	842.92	603.74	564.15	456.98	472.68	952.88	610.65	659.73	932.03	536.45	694.65	598.57	546.44	377.94	902.41	546.53	525.46	684.7	611.01	489.22
ENSG00000006634	DBF4	10926	7	367.199	360.267	0.0255452	0.126081	0.202609	0.839441	0.940332		303.33	379.79	407.42	510.88	473.84	159.15	453.77	268.03	320.44	469.38	369.24	306.71	462.42	377.22	310.66	302.9	328.65	425.22	349.58	389.66	435.62	251.28	389.88	318.81	345.42	166.91	490.29	338.98	402.96	357.48	424.51	349.01
ENSG00000006638	TBXA2R	6915	19	47.1893	101.896	-0.87546	0.259163	-3.37803	0.000730076	0.0145256		77.93	33.38	29.37	21.81	23.21	119.09	34.76	16.41	113.42	27.86	41.73	75.42	26.95	24.34	29.82	59.53	201.06	65.42	91.16	130.55	49.53	192.84	50.47	116.12	49.68	255.14	48.55	42.89	47.28	88.53	90.59	110.54
ENSG00000006652	IFRD1	3475	7	965.466	649.132	0.548509	0.1272	4.31217	1.61664e-05	0.000937326		741.56	571.94	1149.3	1727.86	938.98	954.9	1154.62	488.66	594.88	828.38	961.65	558.11	1613.63	1345.07	916.23	901.71	581.91	816.88	809.78	421.55	811.58	451.13	733.25	544.73	551.06	670.04	774.51	759.6	602.83	446.01	685.61	725.65
ENSG00000006659	LGALS14	56891	19	0	0	0	0.0956015	0	1			0	0	0	0	0	0	0	0	0	0	0	0	0	0	0	0	0	0	0	0	0	0	0	0	0	0	0	0	0	0	0	0
ENSG00000006695	COX10	1352	17	403.189	393.584	0.0337446	0.0745668	0.452541	0.650879	0.854226		377.06	520.52	457.63	438.2	382.94	302.06	419.95	319.09	355.34	450.09	422.76	382.13	459.19	396.88	380.24	386.95	334.45	436.41	452.24	410.59	429.99	322.57	373.05	369.49	398.57	326.67	529.37	392.95	416.93	365.32	390.76	347.98
ENSG00000006704	GTF2IRD1	9569	7	941.293	854.792	0.1289	0.165292	0.77983	0.435491	0.722504		684.58	1118.63	939.9	1464.11	1368.34	269.58	909.41	854.25	657.54	1356.7	1032.42	594.31	1414.21	930.41	648.65	817.66	697.91	789.33	1186.79	777.33	771.06	929.14	949.95	813.93	675.83	562.73	940.31	1328.27	600.68	1063.47	795.74	794.22
ENSG00000006712	PAF1	54623	19	1205.66	1170.69	0.0424067	0.0632891	0.670047	0.502828	0.767778		1202.41	1230.49	1104.76	1196.21	1190.4	1143.28	1133.01	1368.43	892.31	1262.39	1231.1	1197.67	1234.2	1230.88	1321.33	1351.68	1062.33	1286	1279.71	1061.35	1363.15	1160.55	949.95	1008.17	993.53	1381.8	1224.53	1375.31	1046.62	1233.8	1058.62	1245.57
ENSG00000006715	VPS41	27072	7	2087.21	1927.72	0.114129	0.0433547	2.63245	0.00847726	0.0767267		2053.73	2015.33	1989.71	2101.68	2323.75	2320.13	2230.32	1806.04	2108.24	2139	1861.61	2175.11	2092.22	2094.83	2010.57	2073.05	1842.4	1755.12	1951.43	1928.37	1892.2	2270.84	2009.75	1847.43	1873.84	2013.68	1598.76	1992.4	1806.34	2162.79	1928.96	1969.17
ENSG00000006740	ARHGAP44	9912	17	184.15	155.043	0.225285	0.18527	1.21598	0.223991	0.52702		203.61	166.89	152.54	145.37	88.97	403.83	131.53	216.07	200.67	122.17	146.06	290.62	128.27	163.8	186.39	199.6	166.26	162.69	119.48	155.47	156.46	135.57	127.65	144.63	160.58	286.14	136.19	132.83	161.18	114.3	134.99	186.27
ENSG00000006744	ELAC2	60528	17	1176.7	1231.96	-0.0655426	0.0797303	-0.822053	0.411046	0.702401		1091.8	1290.93	1196.67	1496.3	1234.89	1057.75	980.81	1270.88	1008.12	1288.11	1227.47	1080.01	1476.73	993.13	1139.08	994.5	1186.05	1230.91	1257.59	1200.87	1289.98	951.34	1273.53	1296.37	1352.82	901.33	1866.4	1052.93	1235.74	1197.94	1294.85	1122.76
ENSG00000006747	SCIN	85477	7	834.658	579.006	0.471611	0.197163	2.39198	0.0167576	0.119981		952.71	702.75	1068.76	666.64	850.01	317.22	332.57	3562.85	517.94	849.81	1057.82	370.06	661.83	355.69	514.45	573.41	658.27	1122.45	601.8	522.2	1098.62	324.91	856.94	453.94	303.83	467.36	451.21	792.81	387.92	357.48	500	364.36
ENSG00000006756	ARSD	414	X	1378.52	1365.97	0.0127194	0.126465	0.100576	0.919887	0.970457		1530.04	1247.63	1196.67	962.58	1051.15	1248.3	1393.24	3737.89	1228.62	1009.49	1357.2	1440.02	891.43	1396.55	1139.08	1226.49	1294.32	2172.6	1377.95	1386.23	2202.87	1092.76	1268.58	1253.09	960.03	1455.72	948.6	1683.86	955.28	1138.55	1323.27	1341.78
ENSG00000006757	PNPLA4	8228	X	466.637	424.303	0.131146	0.129885	1.00971	0.312634	0.61916		551.35	365.36	391.31	341.63	451.6	427.65	510.14	1100.4	480.66	402.94	356.54	480.68	343.85	508.26	322.26	431.59	431.12	599.96	462.86	547.12	579.7	296.86	299.83	485.61	331.56	411.32	300.8	538.22	314.85	307.05	471.58	410.42
ENSG00000006788	MYH13	8735	17	0.812	1.8543	-0.577669	0.318281	-1.81496	0.0695293	0.281266		1.68	3.61	0.95	0	1.93	0	1.88	0	0	0	0	2.01	0	0.94	0	0	0	3.44	0.89	1	1.13	2.34	2.97	3.17	0	0	5.92	4.15	0	1.12	3.55	0
ENSG00000006831	ADIPOR2	79602	12	4135.28	3728.35	0.144197	0.11759	1.22627	0.220096	0.522571		4374.76	3852.95	3709.39	4726.7	5069.13	3918.13	5289.26	2979.37	2985.48	5119.23	3713.25	3018.81	4374.15	5305.4	3668.24	4060.3	2757.79	3183.15	3915.25	3738.14	3356.65	3866.15	3906.69	3143.8	3510.85	3168.96	3292.26	5148.42	3770.63	5326.3	3572.83	3995.66
ENSG00000006837	CDKL3	51265	5	24.8787	23.0965	0.106045	0.127655	0.830717	0.406134	0.698828		28.49	28.87	19.9	33.23	19.34	24.9	19.73	33.73	26.17	17.15	20.87	22.12	26.95	28.08	24.02	24.51	20.3	22.38	15.05	30.89	19.14	11.69	27.71	34.84	21.95	31	23.69	20.75	21.49	26.89	21.31	20.47
ENSG00000007001	UPP2	151531	2	38.8086	8.4553	-0.925089	0.313055	-2.95504	0.00312629	0.0393364		1.68	2.71	2.84	2.08	2.9	2.17	1.88	576.18	7.93	2.14	4.54	1.01	4.31	0.94	4.14	3.5	8.7	46.48	4.43	2.99	43.9	4.67	0	2.11	3.47	3.58	4.74	0	2.15	3.36	2.66	2.05
ENSG00000007038	PRSS21	10942	16	8.522	19.5947	-0.695161	0.312921	-2.22152	0.0263155	0.157817		18.43	21.65	8.53	10.38	1.93	0	6.58	14.59	2.38	9.64	10.89	1.01	8.62	4.68	8.28	8.75	11.6	32.71	41.6	5.98	48.4	0	8.91	1.06	3.47	38.15	88.82	4.15	5.37	1.12	8.88	13.31
ENSG00000007047	MARK4	57787	19	830.188	889.523	-0.0973541	0.0982765	-0.990614	0.321874	0.627855		728.15	951.73	819.57	1079.91	1001.84	522.92	736.55	658.23	663.88	1081.29	850.06	714.98	1044.49	842.42	790.31	796.65	817.77	877.13	1117.76	948.74	870.12	898.75	789.65	882.54	760.17	751.11	956.89	1015.57	708.14	1137.43	734.46	966.16
ENSG00000007062	PROM1	8842	4	252.963	174.559	-0.582274	0.317651	-1.83306	0.0667934	0.274931		1.68	10.83	2.84	8.31	0.97	40.06	0.94	3933.9	0.79	3.21	2.72	12.07	8.62	4.68	14.91	0.88	2.9	1307.52	4.43	4.98	1258.46	1.17	5.94	1.06	5.78	185.99	4.74	2.77	0	2.24	0.89	4.09
ENSG00000007080	CCDC124	115098	19	487.868	569.8	-0.219428	0.0927792	-2.36505	0.0180276	0.125359		454.15	451.96	429.21	570.07	528.96	502.35	376.73	483.19	385.48	588.33	471.75	454.53	649.98	466.14	503.68	489.37	461.08	668.82	616.85	431.52	683.26	786.55	441.33	500.39	512.94	598.5	753.19	506.4	434.12	675.73	536.41	509.69
ENSG00000007129	CEACAM21	90273	19	11.3159	14.1225	-0.245828	0.258561	-0.950757	0.341728	0.645218		9.22	24.36	5.68	4.15	4.84	16.24	6.58	7.29	9.52	7.5	7.26	16.09	5.39	18.72	20.71	17.51	25.13	6.89	7.08	14.95	14.63	11.69	4.95	16.89	25.42	19.08	9.47	11.07	22.57	12.33	11.55	12.28
ENSG00000007168	PAFAH1B1	5048	17	7960.21	7345.07	0.11485	0.0624074	1.84032	0.0657215	0.27235		7471.7	7744.68	8240.26	9355.78	9343.37	7553.69	8255.18	5664.28	7667.55	8891.4	7822.96	6906.45	9163.29	8091.02	7861.7	7330.07	7692.44	6204.48	7417.21	7605.83	6228.15	8165.9	7503.65	7399.22	6546.89	6274.73	6927.96	7564.2	7016.88	9115.11	7891.67	7966.76
ENSG00000007171	NOS2	4843	17	16.5967	10.3623	0.503336	0.281519	1.78793	0.0737876	0.290087		16.76	78.48	6.63	8.31	17.41	15.16	10.33	8.21	9.52	7.5	9.07	38.21	8.62	18.72	9.11	3.5	8.7	1.72	7.08	16.94	3.38	14.02	6.93	29.56	5.78	27.42	2.37	12.45	3.22	5.6	12.43	8.19
ENSG00000007174	DNAH9	1770	17	36.3797	33.4427	0.116599	0.1462	0.797528	0.425145	0.714158		18.43	27.06	42.64	38.42	33.85	19.49	46.03	28.26	37.28	37.51	50.8	48.27	42.04	43.06	34.79	34.14	22.23	43.9	30.09	24.91	47.28	16.36	37.6	33.78	28.88	21.46	45	58.11	23.64	17.93	33.75	50.15
ENSG00000007202	KIAA0100	9703	17	5441.47	5688.19	-0.0633549	0.0673202	-0.941098	0.346655	0.648859		5035.88	5294.53	5372.23	6760.88	5989.74	4360.94	5286.44	5258.58	4970.78	6017.26	5945.01	5018.94	6761.71	4869.21	4898.44	5222.89	5561.02	6225.13	6090.59	5524.99	6759.46	5674.17	5719.52	5579.24	5311.91	4251.51	6667.42	5427.91	5190.13	5935.92	5453.83	5638.35
ENSG00000007216	SLC13A2	9058	17	10.2599	8.9019	-0.0649474	0.108905	-0.596369	0.550929			0	0	0	0	0.97	0	0	163.19	0	0	0	0	0	0	0	0	0	62.84	0	0	65.29	0	0	0	0	14.31	0	0	0	0	0	0
ENSG00000007237	GAS7	8522	17	2475.48	2203.8	0.162161	0.113117	1.43357	0.151696	0.430815		3235.2	2900.31	1652.41	2359.19	2656.41	3257.71	2729.18	1294.59	1798.9	2663.03	1757.28	2890.09	2489.97	2487.02	2885.38	2551.04	1915.86	1684.54	1985.06	2388.78	1774.01	2078	2464.93	2965.39	2350.97	2215.17	1575.07	1979.95	2179.21	2706.29	2793.97	2203.55
ENSG00000007255	TRAPPC6A	79090	19	231.869	225.72	0.0392532	0.0860513	0.45616	0.648275	0.8531		219.53	225.53	283.3	164.06	232.09	199.21	216.08	322.74	205.43	215.4	287.59	226.26	182.17	248.98	246.04	235.49	220.39	266.84	180.54	244.16	283.66	183.49	199.89	212.19	224.12	203.87	188.3	229.68	237.48	271.19	194.49	271.22
ENSG00000007264	MATK	4145	19	22.6668	26.588	-0.201313	0.212381	-0.947886	0.343188	0.646292		39.38	30.67	18.95	15.58	13.54	24.9	18.79	47.41	10.31	19.29	21.77	21.12	19.4	22.46	20.71	18.38	26.1	34.43	18.59	40.86	36.02	31.56	19.79	29.56	24.26	11.92	17.76	23.52	16.12	28.02	31.08	35.82
ENSG00000007306	CEACAM7	1087	19	73.994	9.6593	1.2179	0.310555	3.9217	8.79269e-05	0.00324195		16.76	903.02	0	1.04	60.92	0	25.37	11.85	7.93	62.16	0	6.03	3.23	27.14	19.05	39.39	0.97	6.89	1.77	9.97	4.5	23.37	2.97	4.22	39.28	0	2.37	2.77	37.61	10.09	2.66	5.12
ENSG00000007312	CD79B	974	17	80.8087	69.9319	0.173526	0.240241	0.722301	0.47011	0.746602		152.5	65.85	49.27	37.38	44.48	227.36	57.31	59.26	68.21	41.79	56.25	181.01	25.87	55.23	84.5	86.67	72.5	47.34	41.6	36.87	56.28	116.87	35.62	49.62	112.06	145.45	33.16	74.72	106.38	50.43	55.06	84.95
ENSG00000007314	SCN4A	6329	17	99.3437	59.67	0.576758	0.26279	2.19475	0.0281816	0.164482		175.96	129	52.11	58.15	22.24	507.77	57.31	36.47	72.97	26.79	81.65	104.58	46.35	53.35	57.99	106.8	79.26	46.48	44.25	43.85	39.4	50.26	44.53	43.28	105.13	121.61	69.87	80.25	72	24.65	34.64	55.27
ENSG00000007341	ST7L	54879	1	600.428	587.953	0.029491	0.0817345	0.360814	0.718238	0.887132		542.13	519.62	650.92	704.02	757.18	373.52	616.3	478.63	598.84	760.87	668.62	555.09	674.77	573.78	513.62	618.94	550.01	645.58	636.32	497.29	620.23	608.91	723.35	572.18	576.48	468.55	613.45	659.98	606.05	554.71	560.39	513.79
ENSG00000007350	TKTL1	8277	X	2.5041	2.4048	0.0420566	0.308814	0.136188	0.891673	0.959355		8.38	0	1.89	1.04	0.97	10.83	0.94	0.91	3.97	0	1.81	3.02	1.08	1.87	2.49	0.88	3.87	0	4.43	2.99	3.38	2.34	1.98	6.33	3.47	2.38	0	4.15	0	1.12	0	2.05
ENSG00000007372	PAX6	5080	11	3.682	2.5309	0.409739	0.290389	1.411	0.158244	0.440807		0.84	3.61	4.74	4.15	1.93	5.41	4.7	0.91	0.79	4.29	3.63	1.01	1.08	5.62	7.46	8.75	1.93	0.86	0	1.99	2.25	1.17	1.98	3.17	4.62	4.77	7.11	0	2.15	1.12	5.33	2.05
ENSG00000007376	RPUSD1	113000	16	301.821	370.01	-0.284474	0.11399	-2.49562	0.0125739	0.100005		287.41	308.52	269.09	359.28	381.97	140.75	218.9	393.85	237.95	417.94	340.21	211.18	353.55	307.95	276.69	323.91	361.52	428.67	414.18	334.85	373.71	343.61	315.66	441.27	298.06	305.21	516.34	373.58	279.39	367.56	369.45	397.11
ENSG00000007384	RHBDF1	64285	16	1122.14	1075.88	0.0599031	0.079214	0.756218	0.449518	0.732545		1106.89	1518.26	1035.6	1120.41	1091.77	1134.62	935.72	1065.76	1110.43	1145.58	1184.83	1185.6	1123.18	1011.85	1150.67	1033.02	1362.95	744.57	1331.04	918.84	705.77	1042.51	1197.34	1153.85	957.72	1192.23	1121.5	1281.22	846.75	1106.05	1073.71	1178.02
ENSG00000007392	LUC7L	55692	16	1813.88	1709.77	0.0833895	0.0885689	0.941521	0.346438	0.64867		1426.13	1687.86	1726.31	2139.06	2037.52	1416.11	1734.27	2321.14	1900.43	2169	1691.96	1448.06	2136.41	1744.76	1976.61	1466.37	2155.58	1703.48	2045.24	1383.24	1678.33	1317.16	2001.83	1409.33	1697.09	1359.15	2000.23	1616.06	1742.94	1866.95	1482.24	1897.53
ENSG00000007402	CACNA2D2	9254	3	260.326	334.307	-0.320945	0.198306	-1.61843	0.105569	0.354218		407.23	247.18	182.86	146.41	121.84	302.06	192.59	440.34	335.51	135.03	246.76	355.98	158.45	248.98	345.45	298.53	554.85	283.2	393.83	284.02	275.78	350.62	198.9	380.04	242.61	717.72	217.9	272.57	191.27	257.74	361.46	366.41
ENSG00000007516	BAIAP3	8938	16	73.5455	50.8818	-0.176463	0.182859	-0.965021	0.334534	0.639441		40.22	61.34	34.11	35.3	29.98	87.7	46.97	504.16	38.07	26.79	30.85	50.28	53.9	46.8	44.73	45.52	54.13	95.55	43.37	56.8	140.7	25.71	51.46	44.34	30.04	35.77	24.87	42.89	32.24	69.48	31.97	34.8
ENSG00000007520	TSR3	115939	16	325.421	400.873	-0.294067	0.0930598	-3.15999	0.00157777	0.0244466		297.46	274.24	296.56	303.21	326.85	267.42	234.87	488.66	307.75	365.43	396.46	372.07	303.97	339.78	294.09	337.92	343.15	483.76	453.12	436.5	476.14	622.93	287.95	362.1	341.96	474.51	508.05	297.48	283.68	359.72	320.6	362.31
ENSG00000007541	PIGQ	9091	16	461.569	525.188	-0.183074	0.0835458	-2.1913	0.0284304	0.165502		418.12	465.49	411.21	425.73	466.1	376.76	329.76	886.15	392.62	477.95	488.99	426.37	489.37	416.53	463.09	450.85	526.81	633.53	605.34	456.43	581.95	393.86	555.13	604.9	568.39	554.39	592.13	513.32	423.38	475.14	414.74	503.55
ENSG00000007545	CRAMP1	57585	16	714.293	739.815	-0.0504104	0.0611037	-0.824999	0.409372	0.701194		759.15	705.46	807.26	805.78	715.6	526.17	716.82	594.42	675.78	737.29	887.26	627.49	796.57	745.08	592.32	736.25	841.93	718.75	818.63	666.71	711.4	709.42	839.13	735.81	683.92	650.96	945.04	731.93	647.96	730.64	721.14	683.68
ENSG00000007866	TEAD3	7005	6	1258.1	1235.3	0.0253218	0.123992	0.204221	0.838181	0.940068		1091.8	1393.77	1221.3	1572.1	1546.27	747.03	1123.61	1097.66	922.45	1736.06	1370.81	848.73	1671.83	1306.69	1121.68	1357.81	1158.99	1113.84	1431.05	977.64	1088.49	1098.6	1369.52	1314.31	1259.24	1129.05	936.75	1650.65	1222.85	1641.71	1183.84	1188.26
ENSG00000007908	SELE	6401	1	4061.59	1681.38	0.81871	0.302902	2.70288	0.00687407	0.0667602		6825.67	1393.77	3277.34	1330.16	986.36	11585.5	3474.19	92.08	1679.93	936.61	3164.38	10754.9	1198.63	3288.26	11203.5	3794.16	693.07	2967.1	2382.43	606.91	3110.14	108.69	1281.45	1708.08	1096.35	2602.65	3357.39	2033.91	1151.93	812.45	1819.72	1169.84
ENSG00000007923	DNAJC11	55735	1	1128.98	1146.81	-0.0224704	0.0740186	-0.303578	0.761449	0.9061		972.82	1289.13	1149.3	1343.66	1305.48	901.85	1018.39	1208.89	1026.36	1295.61	1183.01	932.19	1261.15	1075.5	1076.12	1024.27	1137.72	1280.84	1251.39	1041.42	1210.06	944.33	1119.16	1138.02	1178.37	908.48	1527.7	1205.13	1198.13	1097.09	1063.06	1048.04
ENSG00000007933	FMO3	2328	1	227.661	234.842	-0.0385358	0.215045	-0.179199	0.857781	0.947915		227.08	170.5	154.44	132.91	162.46	506.68	261.17	179.6	233.19	207.9	149.69	257.43	116.41	278	259.3	345.8	304.49	161.83	145.14	217.25	122.69	264.13	219.68	171.02	296.9	485.24	119.61	303.01	321.29	150.16	214.03	260.99
ENSG00000007944	MYLIP	29116	6	1432.08	1296.54	0.13881	0.11422	1.21528	0.224258	0.527355		1484.79	1736.58	1397.54	717.52	1111.11	2454.38	1393.24	1806.04	1442.77	1088.79	1397.12	1674.32	761	1315.12	1376	1757.01	1395.81	1229.19	1141.65	1314.48	1317	1464.42	1319.05	1240.42	1640.48	1590.44	1198.48	1192.67	1581.75	839.34	1261.1	1018.36
ENSG00000007952	NOX1	27035	X	1.5774	0.6478	0.483915	0.313818	1.54202	0.123068	0.387295		0	0.9	0.95	0	2.9	0	5.64	2.74	0.79	1.07	2.72	0	2.16	1.87	0	3.5	0	0	0	1	0	0	1.98	0	0	0	1.18	0	2.15	1.12	0.89	2.05
ENSG00000007968	E2F2	1870	1	209.881	247.25	-0.195604	0.240496	-0.813337	0.416025	0.706814		140.77	242.67	267.19	301.13	279.47	0	211.38	3.65	211.78	280.77	282.15	151.85	332	225.58	207.1	220.61	218.46	179.9	361.97	264.09	190.23	99.34	270.14	358.93	224.12	127.57	502.13	294.71	226.73	138.96	347.25	151.47
ENSG00000008018	PSMB1	5689	6	3097.07	2642.12	0.226464	0.0670528	3.37739	0.000731764	0.0145279		2705.63	2902.11	2956.15	4024.75	3349.77	3184.09	2893.59	3179.03	2814.95	3306.01	2715.31	2907.19	3966.7	2816.51	3036.98	2794.41	2530.64	2693.37	2215.16	2834.25	2740.93	2731.32	2608.42	2676.13	2498.84	2579.99	2642.1	2548.61	2554.23	3034.63	2761.11	2624.2
ENSG00000008056	SYN1	6853	X	7.2895	7.4379	-0.0167158	0.258233	-0.0647316	0.948388	0.980324		10.89	9.92	4.74	5.19	1.93	8.66	1.88	16.41	9.52	6.43	5.44	8.04	4.31	2.81	9.94	10.51	4.83	7.75	4.43	17.94	2.25	9.35	2.97	19	8.09	7.15	10.66	2.77	8.6	2.24	1.78	9.21
ENSG00000008083	JARID2	3720	6	1650.37	1480.85	0.146118	0.157264	0.929125	0.352824	0.654239		1262.74	1917	2060.77	2278.2	2296.68	674.49	1664.75	832.37	1145.33	2359.75	2212.71	1300.24	2287.32	1763.48	1088.54	1261.51	1060.39	1309.24	1683.27	1456.99	1274.22	1672.45	1882.1	1511.73	1215.34	881.06	1569.15	2111.39	1159.45	1958.84	1501.78	1446.18
ENSG00000008086	CDKL5	6792	X	905.647	751.326	0.263436	0.0933514	2.82199	0.00477269	0.0524888		1093.48	1096.07	749.46	964.65	821.97	1344.66	777.89	601.71	930.39	759.79	678.6	1168.51	925.92	767.54	814.34	995.38	877.7	671.41	727.47	738.46	686.64	836.81	656.06	752.7	750.92	910.87	498.58	743	818.81	758.66	768.21	824.92
ENSG00000008118	CAMK1G	57172	1	4.8894	3.5264	0.325358	0.300866	1.0814	0.279518	0.587702		1.68	3.61	10.42	0	2.9	0	10.33	1.82	4.76	0	5.44	10.06	0	11.23	11.6	4.38	3.87	2.58	1.77	1	1.13	0	4.95	8.45	4.62	5.96	3.55	1.38	0	6.72	5.33	5.12
ENSG00000008128	CDK11A	728642	1	100.325	93.2583	0.0984011	0.141646	0.694699	0.487244	0.757221		93.01	169.6	125.07	125.64	101.54	54.13	77.98	103.02	45.21	94.3	107.96	74.41	114.26	107.64	100.24	111.18	112.13	103.29	65.49	78.73	75.42	37.4	144.47	104.51	92.42	81.07	72.24	91.32	108.53	132.23	97.69	95.18
ENSG00000008130	NADK	65220	1	1217.46	1311.88	-0.106472	0.0770995	-1.38097	0.167287	0.454682		1185.65	1120.43	1153.09	1293.82	1339.33	1301.35	1014.64	1519.77	1057.29	1431.71	1294.6	1117.22	1341.99	1048.35	1161.44	1098.68	1276.92	1512.38	1583.27	1186.92	1477.96	1368.58	1223.07	1191.86	1378.23	1011.01	1892.46	1119.34	1250.79	1242.77	1058.62	1215.89
ENSG00000008196	TFAP2B	7021	6	119.453	286.799	-1.02891	0.247215	-4.16201	3.15462e-05	0.00150911		51.95	301.31	197.08	117.34	84.13	28.15	164.41	41.94	154.67	91.09	176	101.57	107.79	167.55	88.64	37.64	353.79	226.38	215.06	517.22	218.37	716.43	383.94	209.02	182.53	113.26	188.3	219.99	192.35	452.73	199.82	199.58
ENSG00000008197	TFAP2D	83741	6	0	0							0	0	0	0	0	0	0	0	0	0	0	0	0	0	0	0	0	0	0	0	0	0	0	0	0	0	0	0	0	0	0	0
ENSG00000008226	DLEC1	9940	3	77.108	41.4913	0.0742496	0.212623	0.349208	0.726933	0.891748		42.73	47.81	21.79	42.57	22.24	174.31	31	565.24	41.24	33.22	39.01	36.2	28.03	27.14	50.53	30.64	58.96	94.69	34.52	33.88	83.3	10.52	32.65	22.17	57.76	47.69	30.79	29.06	47.28	25.77	23.09	31.73
ENSG00000008256	CYTH3	9265	7	1813.23	2127.53	-0.222401	0.11802	-1.88443	0.0595062	0.257398		2465.99	1395.58	1416.49	1658.29	1534.66	2853.88	1622.48	1592.71	1884.57	1478.86	1522.31	2147.96	1623.33	1559.42	1979.92	2275.27	2746.19	1694.01	1998.34	2396.75	1626.55	2481.21	1608	2377.38	1957.02	3607.7	1267.16	1805.61	2048.11	1912.9	2235.35	2278.26
ENSG00000008277	ADAM22	53616	7	1151.68	950.126	0.238405	0.221908	1.07434	0.282671	0.591328		1348.21	1814.16	805.36	888.85	757.18	2224.86	962.02	172.31	1958.33	710.5	774.77	1687.39	873.1	954.75	1186.3	1308.79	1241.15	502.69	682.34	1599.5	478.4	1124.32	578.88	999.72	940.39	1758.55	509.23	586.65	953.13	1194.58	1125.22	927.27
ENSG00000008282	SYPL1	6856	7	5855.34	5235.59	0.159076	0.0752151	2.11495	0.034434	0.185512		5394.51	6978.79	6079.05	6677.81	7180.14	4557.98	5336.23	6143.82	5581.52	6608.81	5573.96	4597.6	6134.37	5630.21	5880.95	5329.69	4616.62	5925.58	5025.04	5286.81	6089.7	6077.38	6020.34	4396.88	4629.15	4417.23	4905.23	5080.62	5050.43	5571.72	5467.15	5209.51
ENSG00000008283	CYB561	1534	17	2526.91	2623.66	-0.462441	0.102094	-4.52955	5.91092e-06	0.000442785		1673.32	2036.08	1773.69	2412.15	2234.79	1027.44	1721.12	12354.2	1890.12	2320.1	1879.76	1440.02	2383.25	1747.56	1693.29	1843.68	2315.08	4721.36	2556.77	2256.24	4637.63	2690.41	2166.09	2469.22	2223.89	2244.98	2531.96	2222.08	2051.34	2413.81	2316.17	2161.59
ENSG00000008294	SPAG9	9043	17	6790.71	7525.83	-0.145394	0.0881995	-1.64846	0.0992576	0.341946		7186.81	6682.89	6280.86	8175.15	6920.01	7718.25	6961.52	3602.05	7632.65	6662.39	5957.71	6534.38	7703.8	6836.74	6801.32	6994.78	8218.29	5174.99	6489.72	8629.31	5251.1	12307.9	6616.04	7210.26	6840.33	7353.7	7452.59	5775.19	7473.57	8973.91	8134.12	8512.28
ENSG00000008300	CELSR3	1951	3	101.366	124.745	-0.287501	0.129538	-2.21944	0.0264571	0.158338		89.66	82.99	112.75	120.45	137.32	61.71	85.49	41.94	106.28	150.03	122.47	72.4	118.57	94.54	103.55	121.69	161.43	92.1	143.37	137.53	83.3	75.97	148.43	125.63	103.97	63.19	148.03	152.2	130.02	163.61	120.78	146.36
ENSG00000008311	AASS	10157	7	2164.42	1896.48	0.184872	0.109939	1.68158	0.0926499	0.329844		2545.59	2543.97	1892.12	1784.97	1561.74	2837.64	2392.85	1951.91	2277.18	1460.65	1758.19	2312.88	1691.24	2217.45	2993.08	2409.22	2522.9	1514.97	1775.31	1825.72	1447.57	1427.02	2159.17	1651.07	2353.28	1602.36	2135.23	1679.7	2510.17	1801.95	1672.3	2264.96
ENSG00000008323	PLEKHG6	55200	12	402.909	414.364	-0.0361721	0.19908	-0.181696	0.855821	0.947478		254.73	390.62	526.8	594.99	529.93	84.45	415.25	230.66	363.27	520.82	626.89	283.58	662.91	406.24	224.5	330.92	393.42	298.69	473.48	409.59	294.92	375.16	545.23	547.9	281.88	177.64	432.26	581.12	261.12	663.41	533.75	360.26
ENSG00000008324	SS18L2	51188	3	640.066	533.923	0.254467	0.100652	2.52818	0.0114657	0.0940026		501.07	631.48	706.82	888.85	915.77	343.2	700.85	356.47	575.05	764.08	615.09	593.3	850.47	643.05	603.09	552.4	396.32	543.15	612.42	505.26	478.4	655.66	588.77	500.39	427.45	580.62	451.21	579.73	482.48	564.79	563.06	613.06
ENSG00000008382	MPND	84954	19	263.474	254.502	0.0501276	0.0962773	0.520659	0.602604	0.827149		223.72	296.8	268.14	194.18	236.92	188.38	179.44	462.22	260.16	260.41	310.27	292.63	240.37	283.62	260.95	257.38	273.56	322.79	278.78	260.11	299.42	282.83	196.92	205.86	221.81	236.06	255.8	311.31	183.75	294.72	194.49	253.82
ENSG00000008394	MGST1	4257	12	1805.04	921.619	0.84747	0.21222	3.99335	6.51472e-05	0.00260859		1705.16	616.15	1362.48	3245.97	1391.55	6519.75	932.9	1007.41	1276.21	1354.55	1240.17	1398.79	3069.88	812.47	1024.75	1922.47	511.35	1205.09	829.25	948.74	1153.78	1058.87	1125.1	748.47	1073.24	1047.97	807.67	1134.56	1058.44	563.67	686.5	793.2
ENSG00000008405	CRY1	1407	12	917.244	1170.03	-0.330798	0.149137	-2.21808	0.0265495	0.158662		734.01	835.36	893.48	817.2	1168.16	662.59	1029.67	720.23	640.09	1163.8	915.38	755.2	773.94	1058.65	1526.78	981.37	1129.02	1190.45	1008.02	1064.34	1321.5	603.06	1223.07	1514.89	1202.63	628.31	1562.05	637.84	1202.43	1425.43	1649.2	1358.16
ENSG00000008438	PGLYRP1	8993	19	1.0269	0.4062	0.374747	0.290157	1.29153	0.196519			0.84	0	0	0	1.93	3.25	6.58	1.82	0	0	0	2.01	0	0	0	0	0	0	0.89	0	0	0	0	0	3.47	0	0	0	2.15	0	0	0
ENSG00000008441	NFIX	4784	19	7501.9	8351.98	-0.151444	0.0929527	-1.62926	0.103259	0.349671		8334.75	6713.56	8198.57	5928.1	6234.39	8859.37	5869.85	6548.61	8986.59	6932.44	8790.96	8553.62	6482.53	7384.32	7672.82	8539.93	9112.42	6740.74	8518.15	10339.4	6553.46	10310.5	7045.49	9186.48	6955.86	11052	5940.28	9581.51	6436.62	8737.46	7825.06	9296.26
ENSG00000008513	ST3GAL1	6482	8	1135.97	1052.92	0.0991191	0.187072	0.529846	0.596219	0.823693		1695.1	1243.12	867.89	777.74	711.73	2151.24	966.72	978.23	1077.91	769.44	856.42	1526.5	762.08	937.9	1366.06	1487.38	1068.13	1446.1	744.29	931.79	1528.62	887.06	630.33	969.11	1230.36	1366.3	1193.74	954.69	1165.9	848.31	860.57	1021.43
ENSG00000008516	MMP25	64386	16	61.162	50.8453	0.211504	0.251788	0.840009	0.400903	0.694401		54.46	77.58	27.48	30.11	38.68	265.25	53.55	43.76	41.24	38.58	39.01	46.26	31.26	54.29	83.67	53.4	50.26	42.18	177	47.84	30.39	37.4	35.62	28.5	88.96	26.23	21.32	23.52	68.77	31.38	28.42	75.74
ENSG00000008517	IL32	9235	16	193.838	246.557	-0.296774	0.221809	-1.33797	0.180906	0.472879		279.03	303.11	141.17	164.06	85.1	303.14	178.5	210.6	226.85	91.09	131.55	233.3	121.8	180.65	205.45	246	408.88	210.03	189.39	233.2	209.37	248.94	203.84	221.69	272.64	311.17	170.53	233.83	310.55	199.47	225.58	295.79
ENSG00000008710	PKD1	5310	16	4711.02	5724.68	-0.276584	0.0798554	-3.46356	0.000533079	0.011499		5213.52	5067.2	4827.42	4202.31	3889.36	4536.33	3466.67	3391.45	5366.57	4220.12	5958.62	4786.65	4675.96	4103.54	5688.75	5981.89	6845.67	4906.43	7492.43	5691.42	4774.96	6287.76	5379.12	5710.14	5859.51	6114.97	5644.21	5784.88	4983.81	5512.32	4827.72	5779.59
ENSG00000008735	MAPK8IP2	23542	22	147.903	151.278	-0.0297702	0.19423	-0.153273	0.878183	0.95485		109.77	150.65	195.18	148.49	237.89	21.65	111.8	128.55	129.29	238.98	206.85	114.64	185.4	133.85	145.8	107.68	170.13	160.1	223.02	187.36	112.56	133.23	173.17	162.57	102.82	83.46	225.01	157.73	64.47	202.83	141.21	120.77
ENSG00000008838	MED24	9862	17	1404.31	1435.81	-0.0318497	0.058887	-0.54086	0.588604	0.81891		1320.56	1493.91	1486.6	1609.49	1382.84	1097.81	1313.39	1469.63	1317.45	1344.91	1565.86	1280.13	1673.99	1269.25	1530.92	1312.29	1524.38	1335.92	1596.54	1289.56	1287.73	1202.62	1601.07	1737.64	1372.46	1294.77	1869.96	1407.13	1306.67	1367.15	1432.51	1346.9
ENSG00000008853	RHOBTB2	23221	8	488.126	524.802	-0.0963788	0.170105	-0.566586	0.570996	0.810261		687.09	319.35	403.63	278.29	354.9	906.18	403.04	485.01	482.25	362.21	519.84	689.84	309.36	485.8	600.6	522.64	641.84	490.64	430.11	577.01	494.15	618.26	448.26	479.28	515.25	926.37	301.99	377.73	487.85	412.39	454.71	741
ENSG00000008869	HEATR5B	54497	2	1954.29	1798.97	0.11743	0.0755889	1.55353	0.120297	0.381888		1585.34	1673.43	2115.73	2196.17	2180.64	1524.38	2387.21	2005.7	1733.86	2237.59	2072.09	1501.36	2304.57	2060.2	1705.71	1984.63	1596.87	1897.15	1996.57	1758.95	1837.04	1407.15	2053.29	2010	1810.3	1274.5	1695.87	1848.5	1895.52	1996.94	1975.14	1729.68
ENSG00000008952	SEC62	7095	3	4938.19	4519.31	0.122437	0.128716	0.951218	0.341494	0.645149		4877.51	3839.41	3837.3	4242.81	3955.12	6348.69	4065.12	14225.9	4383.84	3566.42	3555.39	4755.48	3632.55	4266.41	4610.98	4848.2	4608.89	6498	3554.17	4671.93	7005.97	5477.83	3617.74	3601.96	4435.07	5022.88	3243.71	3322.05	4422.89	4290.85	3993.79	4541.18
ENSG00000008988	RPS20	6224	8	19430.9	16299.6	0.250008	0.0745107	3.35533	0.000792704	0.0153299		16383.8	16426.7	20167.2	21949.2	19652.8	20399.4	21167.3	22263.3	18776.7	20017.2	17462.2	23064.4	21024.6	19377.6	17255.1	15507.6	13896.3	15449.2	13977.7	17960.2	15770.2	19033.9	15189.4	16139.1	16958.2	18209	15105.3	17487.5	16242	18823	14651	15901.8
ENSG00000009307	CSDE1	7812	1	16945.8	16129.2	0.0706298	0.0594215	1.18862	0.234588	0.539642		16486.8	15695	15637.2	17677.3	16948	19651.3	17814.4	20240.2	15293.1	16638.3	14898.4	18097.8	17563.4	16410.4	15310	16771.7	14137.9	16075.9	14874.2	16901.8	16203.6	19223.2	15879.1	15799.2	15564.9	15728	14725.2	17501.3	15418.9	18420.7	16218.5	15395.2
ENSG00000009335	UBE3C	9690	7	3048.88	3097.99	-0.0226822	0.0921693	-0.246093	0.80561	0.926918		2786.91	2992.33	3078.37	4173.24	3471.61	2342.87	3168.86	2054.93	2694.39	3609.29	2935.76	2740.26	4205.99	2803.4	2788.46	2935.36	2834.16	3017.02	3315.22	3198	3076.37	3122.84	3198.18	3105.79	3116.91	2434.54	3427.27	3084.07	3101.18	3433.58	3211.38	2891.33
ENSG00000009413	REV3L	5980	6	3184.7	3956.36	-0.303356	0.110325	-2.74965	0.00596596	0.0606934		3021.53	2450.15	2976.04	3821.23	3112.84	3979.84	3661.14	1058.46	3866.69	3221.35	2772.46	3025.85	3644.4	3030.86	3674.87	3637.46	5282.63	2737.27	3032.9	4506.5	2888.39	5420.56	3531.65	4351.49	4118.52	3419.33	3593.06	3175.39	4227.32	3987.16	4562.18	4467.49
ENSG00000009694	TENM1	10178	X	681.513	313.977	0.985488	0.206489	4.77259	1.81872e-06	0.00018371		1428.65	580.06	469.95	458.96	250.46	1902.23	588.11	257.09	608.36	192.9	425.49	804.48	421.46	553.19	815.99	1146.83	287.09	253.07	285.86	419.56	238.64	189.33	260.25	325.15	344.27	356.48	242.77	336.22	391.14	320.5	372.11	401.2
ENSG00000009709	PAX7	5081	1	0.2983	0.0538	0.0569144	0.193739	0.293769	0.768935			0	0	0.95	0	0	0	0.94	0	0	1.07	1.81	0	0	0	0	0	0	0.86	0	0	0	0	0	0	0	0	0	0	0	0	0	0
ENSG00000009724	MASP2	10747	1	0.6329	0.5882	0.0290949	0.283581	0.102598	0.918282			2.51	0.9	0	0	4.84	1.08	0	0	0.79	0	0	0	0	0	0	0	0	0.86	0	0	0	0	0	5.28	0	2.38	0	0	0	0	0.89	0
ENSG00000009765	IYD	389434	6	46.2493	21.3818	0.749944	0.299282	2.50581	0.012217	0.0981084		30.16	74.88	46.43	51.92	105.41	0	63.88	13.68	19.04	109.31	25.4	17.1	56.05	54.29	19.05	53.4	6.77	6.03	38.94	17.94	14.63	10.52	33.64	19	26.57	4.77	8.29	65.03	35.46	20.17	23.09	11.26
ENSG00000009780	FAM76A	199870	1	849.245	791.849	0.0993593	0.0843765	1.17757	0.238967	0.544257		798.53	737.93	1174.88	693.64	845.18	849.88	904.72	668.26	952.59	781.23	1060.54	885.93	709.26	921.99	717.41	885.95	825.5	646.44	761.1	1025.47	613.47	676.69	805.48	939.55	702.4	842.91	639.5	943.62	602.83	965.97	885.44	793.2
ENSG00000009790	TRAF3IP3	80342	1	109.002	116.957	-0.084874	0.235223	-0.360823	0.718232	0.887132		113.12	145.24	80.54	96.57	59.96	163.48	129.65	198.75	115.01	67.51	57.15	85.48	88.39	117	117.64	108.55	169.16	64.56	111.51	140.52	74.29	113.37	146.45	114.01	183.69	104.92	60.4	76.1	156.89	71.72	139.43	144.31
ENSG00000009830	POMT2	29954	14	577.708	689.776	-0.251965	0.083943	-3.00163	0.00268541	0.0352104		538.78	608.93	524.91	614.72	573.44	470.96	542.08	943.59	582.98	656.92	538.89	497.77	598.24	475.5	575.75	499.88	827.44	847	850.49	509.25	846.48	523.59	845.06	642.91	649.26	543.66	821.88	581.12	682.35	597.29	620.78	647.86
ENSG00000009844	VTA1	51534	6	1739.34	1711.6	0.0227002	0.0865205	0.262368	0.793038	0.920951		1706	1851.15	1781.27	2078.83	2132.28	1290.53	1834.8	1072.14	1706.1	1905.38	1693.78	1658.23	2022.15	1768.16	1692.46	1636.2	1354.25	1726.72	1756.73	1933.35	1737.98	1747.25	1833.61	1764.03	1620.84	1448.56	1750.35	1873.41	1595.72	1813.16	1772.65	1657.01
ENSG00000009950	MLXIPL	51085	7	244.395	46.6503	1.44652	0.310611	4.657	3.20844e-06	0.000276622		299.97	103.74	276.66	164.06	48.35	893.19	89.25	251.62	242.71	60.01	258.56	208.16	174.62	134.79	264.27	440.35	10.63	92.1	33.63	31.89	73.17	10.52	29.69	9.5	42.74	60.8	8.29	276.72	27.94	5.6	10.66	22.52
ENSG00000009954	BAZ1B	9031	7	3523.86	3387.73	0.0567794	0.0504057	1.12645	0.259976	0.567297		3810.01	2958.95	3563.48	3032.06	3596.36	3902.97	3734.42	3289.35	3970.6	3570.71	3556.3	3443.17	2831.66	3645.83	3416.4	4059.42	3544.63	3081.58	3502.84	3358.45	3409.56	3880.18	2817.21	3220.86	3299.44	3339.45	3698.46	3673.49	3437.52	3185.92	3463.6	3290.49
ENSG00000010017	RANBP9	10048	6	2933.75	2539.46	0.199584	0.12633	1.57987	0.114137	0.370809		2465.15	3395.57	2291.96	4063.17	4745.18	2133.91	3095.58	1681.14	2139.17	4462.31	2152.83	2309.86	4111.14	2818.38	2288.09	2786.53	2056.02	1935.89	2723.15	2636.93	1851.67	2660.02	3193.23	2907.33	2450.32	2248.55	2151.81	3030.11	2546.71	2960.67	2968.92	2309.99
ENSG00000010030	ETV7	51513	6	92.1963	133.998	-0.478382	0.198515	-2.4098	0.0159614	0.116232		121.5	127.2	93.8	63.34	114.11	44.39	94.89	35.56	149.91	122.17	78.93	71.4	66.83	83.31	101.9	105.93	148.86	127.39	83.19	236.19	128.32	143.75	84.11	140.4	116.68	70.34	219.09	113.46	103.16	183.78	123.45	121.79
ENSG00000010072	SPRTN	83932	1	551.756	614.9	-0.15245	0.0988904	-1.5416	0.12317	0.38742		527.89	488.05	670.82	604.34	678.85	360.52	616.3	307.24	556.01	630.12	650.48	386.15	596.08	674.88	492.08	588.3	529.71	539.71	573.48	674.68	552.69	590.21	687.73	733.69	619.22	475.7	763.85	635.08	602.83	602.89	751.33	505.6
ENSG00000010165	EEF1AKNMT	51603	1	687.411	760.541	-0.144172	0.06104	-2.36192	0.0181805	0.125802		718.93	653.13	705.87	668.72	746.54	635.52	636.97	812.31	640.09	711.57	732.13	580.23	673.69	717	628.77	737.12	630.24	844.42	740.75	687.63	899.38	726.95	725.33	779.09	866.45	742.76	967.55	657.22	830.64	645.48	690.94	733.83
ENSG00000010219	DYRK4	8798	12	298.23	307.757	-0.0448174	0.0911251	-0.491822	0.622845	0.838823		253.05	289.58	292.77	295.94	299.78	238.18	314.72	649.12	278.4	281.84	258.56	267.49	297.5	253.66	241.07	260.01	289.99	380.46	300.02	267.08	352.32	298.03	321.6	251.25	335.03	319.52	252.25	275.34	292.28	360.84	310.84	317.28
ENSG00000010244	ZNF207	7756	17	4543.88	4357.47	0.0596628	0.0682409	0.874296	0.381957	0.67888		3986.81	5023.9	4257.04	5835.68	5372.78	3256.63	3995.6	4268.49	4695.55	5020.64	4242.16	3571.89	5704.28	4369.38	4748.5	4352.7	4135.24	4154.97	4395.81	4106.87	4220.02	3652.27	5329.64	4250.15	4269.86	3576.7	5397.89	4298.88	4436.86	4470.15	4685.62	4338.53
ENSG00000010256	UQCRC1	7384	3	2091.34	2244.35	-0.100352	0.076137	-1.31804	0.187489	0.481854		1964.91	2125.39	2159.31	2181.63	2317.95	1471.33	1760.58	2514.42	1788.59	2352.25	2479.43	1797	2321.81	1879.54	2378.39	1968.87	2068.59	2575.44	2370.92	2174.52	2688.02	2144.62	1939.49	2323.54	2084.1	2045.87	2707.23	2339.69	1879.41	2336.49	2177.62	2054.12
ENSG00000010270	STARD3NL	83930	7	486.844	454.442	0.0964114	0.113842	0.846888	0.397058	0.691251		513.64	381.6	422.58	411.2	405.18	699.4	496.98	706.55	466.38	419.01	408.25	543.02	412.84	473.63	529.36	499.88	381.82	525.93	432.77	400.62	568.45	562.16	346.34	342.04	477.12	563.93	394.36	446.91	523.31	388.85	373	543.47
ENSG00000010278	CD9	928	12	12556.7	14023.3	-0.157408	0.0700796	-2.24613	0.0246955	0.151528		11104.9	12373.5	13457.1	14399.2	12689.3	7322	11968	11537.3	14099.3	12124.5	13708.1	12261.3	14528	12276.9	15038.3	12018.9	13577.3	13621.8	11750.2	13305.2	13934.3	14821.8	12395.9	16833.8	13006	16473.1	13176.1	11032.9	12953.8	16028.2	16702.5	14759.6
ENSG00000010282	HHATL	57467	3	9.8651	7.8866	0.244682	0.28624	0.854814	0.392654	0.688094		3.35	8.12	18	5.19	5.8	6.5	4.7	48.32	7.93	10.72	13.61	0	2.16	6.55	10.77	6.13	6.77	6.03	9.74	5.98	2.25	9.35	4.95	0	3.47	35.77	3.55	4.15	7.52	10.09	5.33	11.26
ENSG00000010292	NCAPD2	9918	12	1321.4	1361.63	-0.0421746	0.0762333	-0.553231	0.580105	0.814258		1354.07	1264.77	1378.59	1555.49	1226.18	924.59	1393.24	867.92	1346.8	1187.38	1592.17	1480.24	1658.9	1282.36	1376	1253.63	1109.69	1210.25	1269.98	1242.72	1296.73	1210.8	1518.94	1388.21	1567.7	1155.27	1865.22	1754.42	1538.77	1147.51	1333.93	1175.98
ENSG00000010295	IFFO1	25900	12	470.661	500.124	-0.0799081	0.179482	-0.445216	0.656164	0.856908		640.17	484.44	388.47	327.09	286.24	882.36	327.88	401.14	598.05	338.64	396.46	674.76	410.68	362.24	525.22	486.75	700.81	380.46	470.82	511.24	332.06	486.19	491.8	483.5	628.46	746.34	423.97	433.07	536.21	425.84	440.5	510.72
ENSG00000010310	GIPR	2696	19	71.0062	52.3495	-0.486709	0.220673	-2.20556	0.0274146	0.161732		15.08	37.89	20.84	51.92	42.55	64.96	27.24	604.44	31.73	41.79	22.68	16.09	62.52	44.93	34.79	16.63	42.53	136	25.67	27.9	121.57	29.22	60.36	32.73	79.71	35.77	50.92	27.67	68.77	29.14	26.64	42.99
ENSG00000010318	PHF7	51533	3	167.613	167.918	-0.00309671	0.0954177	-0.0324543	0.97411	0.990719		129.88	199.37	179.07	138.1	157.62	188.38	154.07	235.21	209.4	166.1	179.63	192.07	106.71	138.53	163.2	144.45	180.76	185.07	188.51	168.42	141.83	142.58	166.24	156.24	146.72	170.49	182.38	153.58	178.38	173.7	169.63	182.18
ENSG00000010319	SEMA3G	56920	3	1371.12	1784.64	-0.333087	0.209825	-1.58745	0.112411	0.367317		2071.33	1101.49	949.38	783.98	872.25	2948.07	953.57	775.84	1821.11	902.32	1035.14	1959.91	927	1087.66	2016.37	1732.5	2106.29	1222.3	1112.45	1683.21	1234.82	2647.17	1371.5	1521.23	2322.08	3574.32	1049.26	874.44	2200.7	1738.08	1564.83	2331.49
ENSG00000010322	NISCH	11188	3	4200.15	4613.87	-0.133923	0.0684814	-1.95562	0.0505101	0.233378		3876.2	4272.43	4552.65	3859.65	3746.24	3692.94	4004.05	4923.08	4670.17	3966.14	4919.85	3869.54	4197.37	4284.2	4234.88	4132.96	5387.99	4228.13	5417.98	4564.3	4117.58	3874.33	5281.15	4592.18	4291.81	4444.65	4991.68	4867.54	3976.95	4662.89	4327.72	4795
ENSG00000010327	STAB1	23166	3	2055.69	2519.29	-0.258429	0.205586	-1.25704	0.208741	0.509012		2729.93	1627.42	1742.42	2025.88	1298.71	2968.64	1460.89	1448.66	2665.04	1366.34	2068.46	2477.8	2210.79	1727.91	2839.82	2232.38	3214.04	2182.07	2245.25	2062.9	2140.96	1839.58	2312.54	3313.76	3395.33	3421.71	2107.99	1535.81	3144.16	2096.68	2971.59	2324.32
ENSG00000010361	FUZ	80199	19	225.449	249.78	-0.146749	0.0737033	-1.99108	0.0464718	0.223308		222.05	185.84	192.34	202.48	221.45	218.7	215.14	266.21	226.05	245.41	203.22	272.52	218.82	234.94	252.67	229.37	225.22	258.23	262.85	241.17	272.4	234.91	286.97	243.86	239.14	251.56	211.98	244.9	210.61	247.66	254.89	310.11
ENSG00000010379	SLC6A13	6540	12	2.2867	1.9547	0.166479	0.307786	0.540893	0.588581	0.81891		1.68	0.9	0.95	0	3.87	7.58	2.82	0.91	3.97	4.29	0	1.01	1.08	0	5.8	1.75	1.93	1.72	0.89	0	1.13	1.17	0.99	0	4.62	2.38	9.47	2.77	1.07	2.24	0.89	0
ENSG00000010404	IDS	3423	X	606.257	656.25	-0.112929	0.0823685	-1.37103	0.170366	0.458959		631.79	571.04	556.17	554.49	594.72	874.79	590.93	336.41	529.84	626.91	555.22	622.47	658.6	580.34	664.39	752	612.84	544.87	603.57	726.5	547.06	696.56	664.97	899.43	637.71	491.2	651.35	619.86	680.2	735.13	746.01	642.74
ENSG00000010438	PRSS3	5646	9	251.529	162.672	0.365115	0.313612	1.16422	0.244334	0.550197		103.9	1088.86	47.37	240.9	714.63	0	198.23	0	54.73	751.22	37.2	99.55	250.07	232.13	140	65.66	28.03	49.93	128.33	150.48	51.78	234.91	206.81	280.81	227.59	10.73	170.53	153.58	207.39	316.01	261.99	123.84
ENSG00000010539	ZNF200	7752	16	279.413	275.139	0.0224525	0.077225	0.290741	0.77125	0.910289		312.54	256.2	322.14	214.94	275.6	372.43	306.27	258.01	302.2	315.06	282.15	262.46	203.72	237.75	242.73	306.4	304.49	246.18	246.92	253.13	257.77	225.56	225.61	271.31	317.7	275.41	298.44	293.33	384.69	226.36	334.81	240.52
ENSG00000010610	CD4	920	12	624.39	698.362	-0.142506	0.204309	-0.697506	0.485486	0.755908		911.65	493.46	468.06	314.63	424.52	1124.88	592.81	714.76	675.78	423.3	522.56	864.81	332	534.47	815.16	777.39	876.73	765.23	419.49	748.43	764.31	625.27	552.16	820.26	660.81	1164.81	348.17	538.22	633.99	571.52	841.03	843.35
ENSG00000010626	LRRC23	10233	12	175.093	164.349	0.0912563	0.074405	1.22648	0.220018	0.522462		196.07	169.6	193.29	139.14	178.9	153.74	164.41	196.01	161.01	185.39	197.77	171.96	171.39	197.5	160.71	164.58	174.96	216.92	150.45	110.62	219.5	182.32	144.47	146.74	168.67	191.95	143.3	168.8	145.07	159.13	163.41	143.29
ENSG00000010671	BTK	695	X	213.953	221.34	-0.0454583	0.163525	-0.277989	0.78102	0.914955		330.14	183.13	170.55	155.76	154.72	344.28	220.78	160.46	291.89	154.32	166.93	311.74	137.97	215.29	218.7	206.6	273.56	185.93	149.57	217.25	173.35	168.3	243.43	215.36	324.63	234.87	166.98	157.73	350.31	160.25	241.56	278.39
ENSG00000010704	HFE	3077	6	366.514	342.897	0.090227	0.152904	0.590089	0.555131	0.801017		444.93	356.34	342.99	224.29	231.12	646.35	245.2	763.99	427.52	208.97	323.88	451.51	199.41	288.3	364.5	344.92	458.18	360.67	242.49	413.58	360.2	381.01	350.3	327.26	278.42	494.78	152.77	282.26	315.92	309.29	357.02	402.23
ENSG00000010803	SCMH1	22955	1	842.126	709.195	0.237148	0.130897	1.81171	0.0700307	0.28231		952.71	763.19	723.88	661.45	541.53	1333.83	652	1941.88	813.79	545.47	704.91	1012.64	644.59	603.74	724.87	853.56	811	811.71	694.73	664.71	820.59	852	549.19	534.17	738.22	1013.4	441.73	805.26	683.42	618.58	547.96	760.45
ENSG00000010810	FYN	2534	6	1177.43	1462.84	-0.277201	0.202442	-1.36928	0.170911	0.459572		1810.74	914.75	836.63	935.58	653.71	2204.29	1152.74	556.13	1312.69	685.85	771.14	1679.35	902.21	1025.89	1764.53	1632.7	2331.51	1302.35	995.63	1479.91	1296.73	2065.14	1007.35	1570.84	1300.83	2565.69	1000.71	1034.94	1410.9	1102.69	1471.58	1468.69
ENSG00000010818	HIVEP2	3097	6	2113.38	2279.81	-0.106681	0.0990242	-1.07733	0.281335	0.589812		2263.21	1999.09	2410.4	1507.72	2715.4	2160.98	2454.85	1168.78	1599.82	2704.82	2425.91	2086.62	1533.86	2352.24	2240.05	2190.36	2185.55	1908.34	1863.82	2161.56	1936.1	2109.55	1952.35	2765.87	2412.2	1248.27	2604.2	1919.07	2589.69	3746.23	2761.11	2313.06
ENSG00000010932	FMO1	2326	1	498.124	184.254	1.20268	0.235162	5.11428	3.14941e-07	4.78018e-05		599.95	771.31	360.04	179.64	201.14	1168.19	412.43	668.26	314.89	165.03	372.87	1365.6	191.87	366.92	413.38	418.46	206.86	125.67	198.24	193.33	123.82	176.48	107.86	116.12	136.32	531.74	86.45	272.57	179.45	134.47	84.37	274.29
ENSG00000011007	ELOA	6924	1	2025.68	2060.88	-0.0244733	0.0825143	-0.296594	0.766776	0.90793		1876.09	2031.57	2260.69	2313.51	2479.45	1421.53	2178.65	2078.63	1653.75	2500.14	2210.89	1788.96	2088.98	1952.55	1801.81	1773.65	1817.26	2081.36	1915.15	2115.72	2237.77	2083.84	2077.04	1928.72	1950.09	1667.94	2481.04	1981.33	1950.33	2714.14	2025.76	1946.66
ENSG00000011009	LYPLA2	11313	1	908.849	951.154	-0.0642892	0.092298	-0.69654	0.486091	0.756457		805.24	1119.53	797.78	944.92	998.93	585.72	760.04	1465.07	752.72	1051.28	899.05	730.06	1060.66	863.02	932.8	774.77	880.6	1106.96	918.63	944.75	1179.67	815.77	889.59	946.94	928.83	726.07	1128.61	884.13	837.08	1223.72	881.88	925.23
ENSG00000011021	CLCN6	1185	1	912.512	848.709	0.103328	0.07234	1.42837	0.153186	0.433451		1043.21	888.59	915.27	799.55	714.63	1163.85	956.39	1012.88	896.28	714.78	945.32	1003.59	853.7	860.21	869.84	962.11	1049.76	743.71	834.56	701.59	709.15	798.24	969.74	885.71	919.59	901.33	853.86	848.15	918.75	725.04	814.39	905.78
ENSG00000011028	MRC2	9902	17	3974.63	6950.36	-0.758944	0.149515	-5.07602	3.85414e-07	5.62334e-05		5139.78	3402.79	3740.66	3756.85	2942.65	4077.28	3590.68	2061.31	5143.69	3353.16	4488.02	4816.82	3884.78	4001.52	4206.71	4987.39	9662.43	4334.01	6989.75	9307.98	4305.56	14075	4775.5	6934.73	5968.1	10479.7	4981.02	4665.54	5496.38	6288.91	6027.55	6913.6
ENSG00000011052	NME1-NME2	654364	17	3.7111	9.5177	-1.044	0.274632	-3.80146	0.000143849	0.00456255		6.7	0.9	2.84	7.27	10.64	0	0	5.47	1.59	3.21	7.26	2.01	1.08	2.81	4.97	2.63	0.97	22.38	11.51	4.98	19.14	11.69	5.94	1.06	6.93	14.31	14.21	5.53	7.52	4.48	12.43	9.21
ENSG00000011083	SLC6A7	6534	5	2.8756	1.592	0.507996	0.308515	1.64659	0.099643	0.342704		3.35	3.61	0.95	3.12	0.97	7.58	0.94	2.74	0.79	0	0	12.07	1.08	1.87	0.83	6.13	2.9	2.58	0.89	0	0	1.17	0.99	1.06	3.47	2.38	2.37	1.38	1.07	1.12	0	4.09
ENSG00000011105	TSPAN9	10867	12	1870.66	2105.13	-0.167224	0.0830496	-2.01354	0.0440576	0.215384		2128.31	1620.2	1770.84	1537.84	1546.27	2225.94	1607.45	2298.35	1731.48	1538.88	1976.83	2450.64	1552.19	1912.3	2175.43	1857.69	1989.32	1935.89	1850.54	1755.96	2044.16	2578.21	1799.97	2328.82	2466.49	2512.04	1820.22	1834.67	2298.48	2259.17	2205.16	2002.95
ENSG00000011114	BTBD7	55727	14	1955.35	1975.28	-0.0146849	0.0593109	-0.247593	0.80445	0.926266		1980	1935.95	2179.21	1918.92	2183.54	1783.13	1925.93	1302.79	1921.05	2225.8	2137.41	1807.06	1997.36	1942.26	1855.66	2189.48	2043.46	1796.44	1849.66	2078.85	1769.5	2146.95	2048.34	2234.86	1896.95	1610.71	1746.79	1937.06	2007.28	2252.44	2288.64	1896.51
ENSG00000011132	APBA3	9546	19	359.488	411.452	-0.190882	0.0841031	-2.26962	0.0232305	0.146451		321.76	371.67	336.36	395.62	397.45	240.35	319.42	464.05	354.55	416.87	431.84	252.41	346.01	365.05	362.85	375.56	380.85	457.93	530.12	348.8	476.14	361.14	432.43	363.15	426.29	292.1	468.97	475.96	406.18	403.42	313.5	446.24
ENSG00000011143	MKS1	54903	17	467.034	473.41	-0.0196703	0.0748791	-0.262694	0.792786	0.920862		412.25	460.98	514.48	440.27	507.69	424.4	410.55	612.65	551.25	451.16	478.1	450.51	493.68	409.98	444.86	409.71	441.75	482.03	537.2	438.49	535.8	338.93	523.46	463.44	557.99	370.78	553.05	474.58	476.03	402.3	548.85	429.86
ENSG00000011198	ABHD5	51099	3	1980.09	1801.15	0.125373	0.174647	0.717864	0.472841	0.748357		1662.43	2069.46	2085.41	2821.27	3372.97	1208.24	1997.33	813.22	1342.04	3174.2	1852.54	1279.12	2723.87	1931.02	1422.4	1925.97	1192.82	1666.46	1819.57	1685.2	1662.57	2288.37	2139.38	1979.39	1630.08	825.03	1971.8	2300.95	1706.4	2273.73	2199.83	1476.88
ENSG00000011201	ANOS1	3730	X	846.029	1015.13	-0.24133	0.174338	-1.38427	0.166276	0.453156		1012.2	439.33	1049.81	831.74	638.23	334.54	1126.43	1030.2	1188.96	657.99	998.85	522.91	745.91	1110.13	951.03	898.2	1193.79	757.48	885	2051.94	807.08	1321.83	815.38	668.24	761.32	1082.55	778.06	733.31	784.43	1731.36	776.2	1094.1
ENSG00000011243	AKAP8L	26993	19	1585.76	1613.45	-0.024537	0.0692114	-0.354523	0.722947	0.889687		1422.78	1830.4	1509.34	1478.65	1702.93	1380.39	1532.29	1996.58	1457.05	1667.47	1648.42	1428.96	1530.63	1669.87	1467.13	1649.33	1844.33	1407.37	1664.69	1376.27	1368.78	1326.51	1816.79	1693.3	1590.8	1490.29	1944.57	1845.74	1493.64	1723.51	1714.92	1513.73
ENSG00000011258	MBTD1	54799	17	1378.44	1316.88	0.0647914	0.0790868	0.819244	0.412647	0.70397		1404.35	1252.14	1577.56	1424.65	1496.95	1197.42	1586.78	1133.22	1369.01	1443.5	1425.24	1116.21	1373.25	1556.61	1203.69	1494.38	1291.42	1073.39	1448.75	1186.92	1068.23	1186.26	1598.1	1409.33	1364.37	912.06	1243.48	1502.6	1475.37	1437.75	1542.63	1329.5
ENSG00000011260	UTP18	51096	17	993.7	1007.15	-0.0192464	0.0940789	-0.204577	0.837903	0.939985		853.84	907.53	1032.76	1242.94	1298.71	527.25	1030.61	985.53	865.35	1329.91	968.91	928.17	1255.76	887.35	902.15	882.45	869	1155.16	993.86	1019.49	1106.5	1046.01	927.19	958.55	932.3	841.72	1157.03	957.46	944.54	1175.53	990.23	1039.85
ENSG00000011275	RNF216	54476	7	1348.75	1466.15	-0.11968	0.0390507	-3.06474	0.00217859	0.030502		1395.97	1154.71	1332.16	1311.47	1293.88	1514.63	1366.94	1486.04	1349.97	1348.12	1391.68	1321.36	1288.1	1273.93	1289.85	1461.11	1585.27	1415.98	1441.67	1465.96	1556.76	1702.84	1328.95	1445.22	1414.05	1537.98	1454.28	1432.04	1319.56	1443.36	1385.44	1529.08
ENSG00000011295	TTC19	54902	17	2025.12	1629.17	0.307942	0.0848183	3.6306	0.000282759	0.00733856		1554.33	1607.57	2056.04	2974.95	2455.27	1310.01	2166.43	1909.06	1515.74	2533.36	2109.29	1447.06	2909.27	2105.13	1961.7	1786.78	1372.61	2124.4	1948.78	1363.31	1978.87	1415.33	1507.06	1401.94	1459.1	1619.05	1685.21	1797.31	1440.99	1749.29	1436.95	1766.53
ENSG00000011304	PTBP1	5725	19	5129.83	5551.54	-0.112947	0.0607576	-1.85899	0.0630292	0.26543		4852.37	5506.53	5328.64	5861.64	5433.7	3614.99	4402.39	5390.77	4498.05	5777.22	5452.39	4751.45	6191.5	4916.95	5359.04	4739.64	5567.79	5929.03	5788.8	5265.88	5929.86	5037.22	4728	6280.21	5355.81	4960.89	6888.88	5743.37	4996.7	5897.82	5454.72	4999.7
ENSG00000011332	DPF1	8193	19	10.7924	6.7664	0.444667	0.296862	1.49789	0.134161	0.406219		2.51	14.43	2.84	41.54	14.51	5.41	1.88	5.47	3.17	18.22	2.72	11.06	35.57	4.68	1.66	7	4.83	4.3	20.36	7.97	5.63	3.51	7.92	1.06	5.78	1.19	11.84	8.3	5.37	13.45	2.66	4.09
ENSG00000011347	SYT7	9066	11	302.837	215.309	-0.460127	0.200454	-2.29542	0.0217088	0.140509		200.26	112.76	138.33	265.82	129.58	123.42	97.71	2594.65	134.84	130.74	194.15	125.7	253.31	136.66	62.13	145.32	145.96	606.85	207.98	143.51	579.7	155.44	136.56	96.07	128.23	183.6	196.59	264.27	148.29	259.98	90.59	101.32
ENSG00000011376	LARS2	23395	3	530.782	562.043	-0.0811946	0.0724676	-1.12043	0.262533	0.570227		521.18	455.57	507.85	580.45	530.9	400.58	550.53	650.94	479.87	543.32	533.45	405.26	619.8	544.77	628.77	539.27	538.41	653.33	554.01	521.21	757.55	565.66	556.12	518.34	549.91	478.09	695.16	553.44	584.56	491.95	539.97	434.98
ENSG00000011405	PIK3C2A	5286	11	3072.29	3076.13	-0.00178608	0.0782937	-0.0228126	0.9818	0.993798		3959.15	2432.11	3100.16	2864.88	2692.19	4336.03	2896.41	2807.98	3044.97	2439.05	2796.96	3007.75	2554.64	2861.44	3663.27	3699.62	2925.02	2937.83	2729.35	3002.67	3141.66	3301.66	3138.81	3001.28	3294.82	2458.39	2542.62	2624.71	3686.82	3460.47	3444.06	3527.93
ENSG00000011422	PLAUR	5329	19	529.547	503.395	0.0670957	0.17841	0.376076	0.70686	0.881826		614.19	572.84	429.21	442.35	389.71	725.38	530.8	428.49	443.38	405.08	470.85	403.25	478.59	530.73	930.31	677.59	464.95	656.77	285.86	372.72	675.38	499.05	308.74	358.93	590.34	898.94	382.52	493.95	495.37	518.85	357.02	694.94
ENSG00000011426	ANLN	54443	7	1010.16	1009.77	0.000478974	0.236797	0.00202272	0.998386	0.99942		514.48	847.09	1184.35	2283.39	1017.31	41.14	1191.26	18.23	918.49	881.96	1063.26	1065.93	2164.44	996.87	1184.64	789.65	558.71	698.09	1113.33	923.82	739.54	718.77	1175.57	845.6	1134.47	416.09	2722.63	1335.18	1192.76	1036.57	975.14	570.08
ENSG00000011451	WIZ	58525	19	1061.06	1276.51	-0.264115	0.062365	-4.23498	2.28569e-05	0.00121582		1033.99	994.13	1129.4	1056.03	1094.67	940.83	851.17	927.18	987.49	1275.25	1225.65	1156.44	1244.98	969.72	1073.63	1016.39	1264.35	1288.58	1454.94	1218.81	1264.09	1384.94	1211.19	1207.69	1289.28	1213.69	1618.89	1346.25	1194.91	1251.73	1033.75	1181.09
ENSG00000011454	RABGAP1	23637	9	2865.71	2616.29	0.130486	0.0505785	2.57988	0.00988352	0.084958		2777.69	2336.49	2670.95	2698.74	3410.69	3152.69	3220.53	3119.77	2800.67	3285.65	2580.13	2864.95	2562.18	2853.95	2681.59	2834.68	2583.8	2683.04	2747.05	2589.09	2728.55	2404.07	2592.58	2481.89	2791.12	2188.94	2285.63	3070.23	2868	2781.38	2484.02	2581.21
ENSG00000011465	DCN	1634	12	80945.1	101534	-0.291998	0.196516	-1.48587	0.137314	0.410865		93941.3	65906.9	69238.2	64602.7	59807.4	103632	85146.7	23320.8	155999	56840.9	67648.7	107322	64812.4	77926.2	90130.3	108847	130945	56078.7	87327.6	154385	55736	134126	90519.8	89664.8	94069.9	193109	56727.5	65631.6	98339.4	102305	89187.6	126394
ENSG00000011478	QPCTL	54814	19	139.583	161.417	-0.200274	0.135973	-1.47289	0.14078	0.415064		86.31	105.55	112.75	152.64	124.75	97.44	114.62	345.53	123.73	156.46	126.1	130.73	157.37	128.24	159.06	112.06	169.16	223.8	146.91	125.57	246.51	128.56	149.42	145.68	187.15	212.22	197.77	84.4	153.66	128.87	124.33	158.64
ENSG00000011485	PPP5C	5536	19	1073.37	1233.23	-0.199379	0.0450978	-4.42104	9.82291e-06	0.000635639		1020.58	1163.73	1054.55	1248.13	1145.92	947.32	873.71	1107.69	1056.5	1109.15	1089.57	1138.34	1190.01	995	1015.64	1018.14	1313.65	1195.62	1316	1180.94	1262.97	1261.06	1141.92	1179.19	1163.35	1251.85	1490.99	1260.47	1120.77	1203.54	1211.37	1178.02
ENSG00000011523	CEP68	23177	2	2198.67	2304.14	-0.0659305	0.0963729	-0.684119	0.4939	0.761703		2770.99	1777.17	2427.45	1603.26	1967.89	3164.6	2511.22	1137.78	2586.52	1924.67	2493.95	2520.03	1552.19	2257.7	2093.41	2389.96	2345.04	1945.35	2212.51	2329.98	1898.95	2601.59	2529.25	2528.34	2424.9	2736.18	1669.82	2567.98	2255.5	1916.26	2712.26	2192.29
ENSG00000011566	MAP4K3	8491	2	1461.91	1437.71	0.0235994	0.0559786	0.421579	0.673332	0.865091		1396.81	1353.18	1619.25	1741.36	1611.06	1461.58	1528.53	1562.62	1371.39	1449.93	1434.31	1126.27	1607.16	1444.29	1272.45	1410.34	1421.91	1415.98	1388.57	1384.24	1458.83	1535.71	1604.04	1225.64	1389.79	1384.18	1442.44	1384.99	1519.43	1548.69	1480.47	1418.54
ENSG00000011590	ZBTB32	27033	19	2.0128	4.9516	-0.798386	0.30811	-2.59124	0.00956311	0.0831288		1.68	2.71	2.84	2.08	0.97	1.08	6.58	2.74	0	2.14	0	2.01	2.16	1.87	2.49	0.88	2.9	6.89	7.97	1.99	3.38	1.17	0	5.28	15.02	2.38	1.18	1.38	5.37	3.36	3.55	17.4
ENSG00000011600	TYROBP	7305	19	328.305	343.954	-0.0603723	0.189323	-0.318884	0.749814	0.90154		447.45	271.54	257.72	196.25	217.58	501.27	279.02	317.27	450.52	238.98	283.96	442.46	229.59	355.69	397.64	365.93	371.19	398.54	212.4	266.08	399.6	284	273.11	393.77	408.96	671.23	190.67	225.53	366.43	259.98	370.34	411.44
ENSG00000011638	TMEM159	57146	16	1540.07	1347.37	0.188708	0.0945024	1.99686	0.0458402	0.221522		1170.57	1661.7	1766.11	1357.16	1891.5	1002.54	1720.18	1474.19	1315.07	1912.88	1982.28	1130.29	1393.73	1714.8	1511.04	1637.08	1245.99	1242.1	1300.07	1416.13	1408.17	1432.86	1282.44	1431.49	1166.82	1195.81	1468.49	1557.95	1179.87	1686.53	1364.12	1179.05
ENSG00000011677	GABRA3	2556	X	42.3083	59.1231	-0.406178	0.23153	-1.75432	0.0793752	0.302178		40.22	48.71	54.01	66.46	42.55	3.25	53.55	9.12	54.73	49.3	53.53	33.18	44.19	63.65	44.73	15.76	52.2	42.18	43.37	75.74	30.39	109.86	85.1	49.62	42.74	58.42	37.9	71.95	41.91	72.84	62.17	69.6
ENSG00000012048	BRCA1	672	17	473.331	476.403	-0.0090386	0.126645	-0.0713693	0.943104	0.978791		347.74	435.72	515.43	658.33	516.39	269.58	536.44	140.4	565.53	487.6	542.52	603.36	569.13	446.49	536.82	401.83	374.09	451.91	628.35	452.44	450.26	440.61	616.48	429.66	433.22	315.94	703.45	575.58	447.02	405.66	482.24	415.53
ENSG00000012061	ERCC1	2067	19	1472.37	1570.6	-0.091477	0.0833766	-1.09715	0.272574	0.581006		1322.23	1313.48	1471.44	1622.98	1327.72	975.47	1230.71	2818.92	1498.29	1362.06	1580.38	1467.17	1624.41	1346.01	1371.03	1225.62	1748.63	1545.09	1513.35	1559.63	1439.69	1660.76	1582.27	1692.25	1481.05	1573.75	1631.92	1541.34	1400.15	1600.24	1504.44	1654.97
ENSG00000012124	CD22	933	19	49.1285	32.2686	0.521716	0.222891	2.34067	0.0192489	0.130197		90.49	54.13	20.84	24.92	34.81	118.01	27.24	84.79	29.35	23.58	27.22	71.4	48.51	40.25	55.5	35.02	52.2	23.24	25.67	32.89	27.02	22.21	23.75	31.67	55.45	34.57	29.61	24.91	51.58	36.98	9.77	34.8
ENSG00000012171	SEMA3B	7869	3	886.67	795.621	0.138021	0.206413	0.668665	0.503709	0.768751		1179.79	491.65	468.06	519.19	460.3	1627.23	644.48	1925.47	949.42	537.96	545.24	1273.09	606.86	667.39	1071.97	1218.62	1130.96	698.09	711.54	987.6	650.62	1118.47	480.91	679.85	780.96	1700.13	549.5	611.56	667.3	757.54	609.24	595.66
ENSG00000012174	MBTPS2	51360	X	766.746	737.233	0.0559978	0.0634669	0.882315	0.377607	0.675271		837.92	598.1	834.73	770.48	669.18	973.31	728.09	716.58	845.52	642.98	761.16	833.64	770.7	746.01	777.89	761.63	779.1	737.69	740.75	793.27	767.68	910.44	597.68	648.18	730.13	826.22	615.82	673.82	719.96	770.99	752.22	731.79
ENSG00000012211	PRICKLE3	4007	X	372.783	387.937	-0.0546647	0.136957	-0.399138	0.689792	0.873077		289.08	497.07	365.73	417.43	504.79	140.75	369.21	231.57	325.99	575.47	413.69	258.44	435.47	480.18	331.37	328.29	362.49	389.07	523.92	296.98	360.2	338.93	384.93	381.1	388.17	273.02	560.16	482.88	344.93	433.68	317.05	369.48
ENSG00000012223	LTF	4057	3	1010.46	271.057	-1.03543	0.311714	-3.32172	0.000894649	0.0165302		37.71	320.25	39.79	1.04	6.77	38.98	17.85	15533.2	26.97	11.79	39.92	24.13	7.55	6.55	37.28	17.51	29.97	782.45	20.36	11.96	823.97	19.87	15.83	12.67	49.68	2345.12	118.43	13.84	34.39	12.33	13.32	32.75
ENSG00000012232	EXTL3	2137	8	1612.73	1982.24	-0.295422	0.0560533	-5.27038	1.36144e-07	2.60406e-05		1729.46	1297.25	1788.85	1583.53	1464.07	1450.76	1645.96	1707.58	1494.33	1513.16	1876.13	1645.16	1705.25	1713.87	1527.6	1660.71	1871.4	1918.67	2116.04	1892.49	2083.56	2204.22	1732.68	2329.87	1846.12	1942.15	2372.09	1681.09	1793.44	1688.77	2290.41	1952.8
ENSG00000012504	NR1H4	9971	12	24.0512	8.6731	0.998554	0.296292	3.37017	0.000751215	0.0147846		10.05	24.36	11.37	15.58	12.57	140.75	19.73	1.82	33.31	26.79	7.26	18.1	18.32	12.17	26.51	6.13	4.83	3.44	7.08	13.95	1.13	8.18	10.88	9.5	10.4	14.31	0	6.92	8.6	8.96	14.21	16.38
ENSG00000012660	ELOVL5	60481	6	2162.8	1821.26	0.232893	0.152608	1.52608	0.12699	0.39399		2329.41	1449.7	1646.72	1948	1580.11	3825.02	1678.85	5808.32	1368.21	1488.51	1486.03	1877.45	1829.21	1565.97	2602.06	2121.2	1477.01	2852.61	1421.31	1479.91	3006.58	1837.24	1244.84	1106.35	1753.69	1758.55	3326.6	1361.47	1910.57	1705.58	1226.47	1671.34
ENSG00000012779	ALOX5	240	10	258.941	272.982	-0.0703587	0.166199	-0.423341	0.672046	0.864376		266.46	311.23	174.34	133.95	207.91	424.4	282.78	512.36	229.23	218.61	186.89	196.09	144.44	287.36	282.49	284.52	300.62	281.47	166.38	231.2	280.28	168.3	213.74	306.15	500.23	242.02	222.64	207.54	424.45	245.42	288.63	288.62
ENSG00000012817	KDM5D	8284	Y	889.399	788.716	0.0140971	0.162804	0.0865897	0.930998	0.974335		0	0	2283.43	2030.03	1770.62	0	0	0	0	1697.48	2270.77	0	2041.56	0	2136.49	0	0	0	0	0	0	1808.02	2318.48	0	2270.1	1.19	1919.7	0	2224.34	2077.63	0	0
ENSG00000012822	CALCOCO1	57658	12	4731.67	4187.45	0.172028	0.0979441	1.75639	0.0790221	0.301269		4120.03	4811	4148.08	5207.46	5107.81	5636.3	4889.98	4562.05	4576.58	5035.64	4383.69	4165.19	5268.81	4984.35	4223.28	4586.44	3878.12	2982.59	4531.21	3900.58	3088.75	3633.57	5563.17	4261.76	4393.48	3428.87	3983.87	5888.65	4383.13	5067.44	3940.51	4073.45
ENSG00000012963	UBR7	55148	14	1174.39	1156.27	0.0221656	0.049774	0.445325	0.656085	0.856908		1166.38	1063.6	1169.19	1084.07	1407.98	1123.8	1303.05	1023.82	1192.13	1342.77	1133.12	1193.65	1061.74	1155.99	1202.04	1166.96	1048.79	1093.19	1118.64	1273.62	1159.41	1252.88	1174.58	1220.36	1040.89	993.13	1231.64	1106.89	1089.6	1284.23	1241.57	1170.86
ENSG00000012983	MAP4K5	11183	14	3291.3	3206.13	0.0371798	0.0778043	0.477863	0.632748	0.845121		2951.14	3114.11	3609.91	4402.72	3901.94	2453.3	3374.6	2161.6	3392.38	3710.02	3246.94	2657.8	4017.36	3320.09	3039.47	3307.42	3306.84	2745.02	3503.72	3361.44	3018.96	3654.61	3613.78	3042.45	2847.73	2571.65	2876.58	3670.72	2973.31	3524.35	3398.76	3188.14
ENSG00000013016	EHD3	30845	2	421.956	590.809	-0.450026	0.165175	-2.72455	0.00643901	0.0637742		425.66	641.41	347.73	573.18	339.42	303.14	321.3	584.39	314.89	327.92	369.24	451.51	603.63	322.93	442.38	382.57	608.01	532.82	427.46	383.68	590.96	1214.31	315.66	362.1	895.33	639.04	913.07	422	804.85	506.52	342.81	494.34
ENSG00000013275	PSMC4	5704	19	1371.74	1290.95	0.0853345	0.0965057	0.884243	0.376565	0.674532		1185.65	1439.78	1238.36	1778.74	1659.41	977.64	1228.84	1522.51	1089.81	1724.27	1311.84	1241.91	1706.33	1195.31	1401.68	1245.75	1208.29	1440.94	1244.31	1270.63	1378.91	1290.28	1222.08	1437.83	1155.27	1030.09	1633.1	1230.03	1104.65	1544.21	1248.67	1215.89
ENSG00000013288	MAN2B2	23324	4	1434.94	1595.45	-0.146761	0.12459	-1.17795	0.238817	0.544077		1628.07	1106	1225.09	1104.83	1008.6	2039.72	1194.08	2315.67	1616.48	1081.29	1388.95	1575.77	1108.09	1232.75	1728.91	1604.68	2065.69	1392.74	1415.12	1944.31	1408.17	2081.5	1126.09	1717.58	1384.01	2358.24	1069.39	1427.89	1323.86	1510.59	1515.99	1785.97
ENSG00000013293	SLC7A14	57709	3	2.8686	3.833	-0.270943	0.31352	-0.864199	0.387478	0.683216		0	0	2.84	5.19	6.77	0	0.94	0	8.72	6.43	3.63	0	8.62	1.87	0	0.88	1.93	3.44	6.2	2.99	5.63	0	4.95	12.67	1.16	2.38	4.74	1.38	0	0	9.77	4.09
ENSG00000013297	CLDN11	5010	3	195.605	149.443	0.341587	0.208474	1.63851	0.101316	0.345984		213.67	156.07	116.54	139.14	139.25	330.21	110.86	381.99	246.68	133.96	120.66	284.58	130.43	138.53	286.63	200.48	124.7	166.13	125.67	118.59	132.83	114.54	156.35	136.18	145.56	346.94	103.03	118.99	152.59	181.54	158.97	108.49
ENSG00000013306	SLC25A39	51629	17	1872.54	2154.64	-0.193375	0.132285	-1.46181	0.143794	0.419755		1374.18	2393.32	1766.11	2440.19	2178.7	796.83	1444.92	2446.95	1649.79	2396.19	2029.45	1423.93	2776.69	1737.27	1618.73	1487.38	1953.56	2649.47	2721.38	1852.63	2680.14	1640.89	1935.53	2084.96	1982.44	1561.83	3443.85	2085.1	1795.59	2274.86	1923.63	1888.32
ENSG00000013364	MVP	9961	16	1709.91	2020.98	-0.233843	0.107422	-2.17685	0.0294916	0.16905		2590	1962.11	1826.75	1274.09	1203.94	1764.73	1360.36	2446.04	1668.82	1260.25	2052.13	1617	1302.11	1482.67	1753.76	1793.78	2270.61	2307.74	1838.15	1773.9	2530.43	1688.81	1433.84	1812.59	2279.34	2181.79	2861.19	1617.44	2138.37	1878.16	1860.57	1862.73
ENSG00000013374	NUB1	51667	7	1814.49	1761.32	0.0426466	0.0573278	0.743909	0.456931	0.738375		1967.43	1647.27	1735.79	1444.38	1769.65	2196.71	1858.29	2315.67	1925.81	1715.7	1728.25	1817.12	1412.06	1753.18	1891.28	1853.31	1867.53	1905.76	1586.81	1777.88	1885.44	1808.02	1734.66	1923.44	1684.38	1932.61	1495.73	1653.42	1730.04	1679.81	1772.65	1742.99
ENSG00000013375	PGM3	5238	6	1328.83	1341.54	-0.0132465	0.124225	-0.106634	0.91508	0.968777		1101.02	1134.86	1185.3	1334.32	1087.9	1184.43	1158.38	4026.9	1191.34	1084.5	1143.1	1104.15	1306.42	1057.71	1134.93	1026.02	1393.88	2039.18	1162.89	1237.74	2094.81	1657.26	1129.06	1063.06	1248.84	1225.62	1226.9	945.01	1309.89	1255.09	1124.34	1350.99
ENSG00000013392	RWDD2A	112611	6	199.334	203.18	-0.025981	0.147705	-0.175897	0.860374	0.948617		180.99	169.6	180.02	138.1	133.45	244.68	177.56	660.06	202.26	131.81	144.25	215.2	150.91	153.51	159.88	147.07	230.06	250.49	152.22	222.24	281.41	244.26	151.4	187.91	175.6	276.6	188.3	114.84	217.06	160.25	214.03	184.23
ENSG00000013441	CLK1	1195	2	9946.51	7744.34	0.356391	0.0715082	4.98392	6.23084e-07	8.04507e-05		8405.98	8134.4	9887.93	12145.9	10661.4	10153.1	11873.1	8658.24	10105	9620.12	8842.67	7940.21	11276	10864.5	10392.5	10183.1	7474.95	8174.79	8866.84	6672.05	7719.62	4628.16	9703.39	7225.04	8560.52	7078.29	7279.68	8924.29	9487.29	6844.74	7764.67	7505.17
ENSG00000013503	POLR3B	55703	12	564.861	569.813	-0.0123277	0.119859	-0.102851	0.918081	0.969693		401.36	590.89	560.91	709.21	734.94	344.28	775.07	330.03	502.87	694.42	541.61	412.3	660.76	687.98	533.5	557.66	429.18	507.86	633.66	598.94	551.56	458.14	774.81	598.57	646.95	367.21	596.87	630.93	670.53	626.43	551.51	473.87
ENSG00000013523	ANGEL1	23357	14	759.204	750.187	0.0171842	0.0748552	0.229565	0.81843	0.932556		959.41	735.23	579.86	591.88	633.4	1016.61	668.91	784.05	919.28	616.19	625.98	948.28	709.26	703.89	825.11	829.92	879.63	789.33	725.7	727.5	701.27	763.18	691.69	728.42	801.75	795.22	773.33	679.35	755.42	688.06	727.36	775.8
ENSG00000013561	RNF14	9604	5	1240.41	1173.69	0.0789126	0.0622308	1.26806	0.204776	0.503815		1225.87	976.99	1210.88	1167.14	1142.05	1596.92	1277.69	1601.82	1227.03	1141.3	1186.64	1260.02	1215.88	1125.11	1178.01	1313.16	1062.33	1387.57	1080.59	1289.56	1389.04	1490.13	1076.61	1110.57	1181.84	1255.42	1063.47	1081.98	1251.86	1005.19	1109.24	943.65
ENSG00000013563	DNASE1L1	1774	X	568.682	570.031	-0.00273269	0.0989037	-0.0276298	0.977957	0.992299		558.89	558.41	534.38	350.97	452.57	669.08	532.68	950.88	625.81	486.52	555.22	747.16	367.57	569.1	589.01	550.65	600.28	575.86	585.87	537.15	619.1	659.16	515.55	569.01	611.14	828.6	414.49	543.76	536.21	500.92	497.34	526.07
ENSG00000013573	DDX11	1663	12	593.336	777.986	-0.350423	0.193816	-1.80802	0.0706029	0.283605		248.86	1064.5	702.08	402.89	362.63	384.34	564.63	1077.61	632.95	351.5	717.61	548.05	391.28	590.63	668.53	785.27	773.3	605.99	827.48	586.98	597.71	476.84	1210.2	939.55	1348.2	495.97	1043.34	398.48	1188.46	739.61	928.07	287.6
ENSG00000013583	HEBP1	50865	12	613.311	638.849	-0.0569107	0.105882	-0.537491	0.590929	0.820254		646.87	502.48	546.7	546.19	433.23	861.79	559.93	990.09	660.71	558.32	526.19	757.22	537.88	520.43	544.27	620.69	605.11	661.94	594.72	644.78	594.34	1010.95	421.54	591.18	582.25	1112.35	502.13	532.69	622.17	534.54	596.8	614.09
ENSG00000013588	GPRC5A	9052	12	965.705	457.758	0.908364	0.233841	3.88454	0.000102525	0.00361597		956.9	1452.41	477.53	1680.1	1098.54	547.82	1059.73	701.08	309.34	1158.44	579.71	669.73	1873.4	1048.35	929.49	908.71	109.23	605.13	443.39	170.41	624.73	187	222.65	429.66	415.9	557.97	892.94	716.71	376.1	620.82	404.97	546.54
ENSG00000013619	MAMLD1	10046	X	264.233	263.17	0.00472716	0.124943	0.0378346	0.96982	0.989027		302.49	188.54	195.18	214.94	247.56	509.93	211.38	203.3	268.88	253.98	232.25	321.79	260.85	240.56	323.08	253	250.36	241.88	269.04	266.08	215	245.43	261.24	404.32	256.47	376.75	206.06	226.91	249.3	196.11	320.6	225.17
ENSG00000013725	CD6	923	11	70.6074	94.982	-0.357102	0.233053	-1.53228	0.125454	0.391661		70.38	94.72	49.27	51.92	46.42	50.88	70.46	86.61	73.76	40.72	49.9	70.39	70.06	90.79	126.75	86.67	134.36	74.03	103.55	93.68	55.16	79.47	99.94	139.35	83.18	96.57	80.53	49.81	91.34	108.7	88.81	141.24
ENSG00000013810	TACC3	10460	4	397.548	433.031	-0.116825	0.140515	-0.831405	0.405745	0.698366		334.33	368.06	440.58	618.87	345.23	238.18	371.09	166.84	401.34	412.58	452.7	391.18	670.46	374.41	444.86	330.04	353.79	408.87	424.8	350.79	417.61	324.91	413.63	424.38	490.99	271.83	1090.71	482.88	429.82	299.21	401.42	342.87
ENSG00000014123	UFL1	23376	6	1933.89	1953.81	-0.0146701	0.0636437	-0.230504	0.8177	0.93251		1938.94	1950.38	1907.28	1787.05	1904.07	1868.66	2101.61	2685.81	1953.57	1806.79	1804.46	1822.14	1672.91	2005.91	1808.44	1924.22	1734.13	2171.74	1710.71	2082.83	2205.12	2054.62	2002.82	1993.11	1955.87	1546.33	1822.59	1751.65	2153.42	2082.11	2153.65	1840.22
ENSG00000014138	POLA2	23649	11	70.0092	70.6458	-0.0133498	0.127456	-0.10474	0.916582	0.969305		57.82	89.31	65.38	78.92	61.89	38.98	59.19	94.81	72.97	78.23	72.58	65.36	71.14	69.27	79.53	64.78	69.6	83.5	97.35	46.84	76.54	42.07	73.23	71.79	71.63	58.42	117.24	71.95	74.14	43.7	85.26	47.08
ENSG00000014164	ZC3H3	23144	8	364	404.333	-0.148735	0.07483	-1.98764	0.0468512	0.22435		356.11	362.65	361.94	356.16	409.05	294.48	336.33	371.05	298.23	445.8	430.93	313.75	411.76	376.28	339.65	359.81	368.29	360.67	387.63	397.63	352.32	409.05	357.22	445.49	427.45	356.48	540.03	453.82	347.08	465.06	384.55	416.56
ENSG00000014216	CAPN1	823	11	3717.55	3826.29	-0.0404711	0.100519	-0.40262	0.687228	0.871851		3483.22	5389.25	3892.26	3228.32	4003.47	1869.75	3368.96	5278.63	3167.12	4217.98	4643.15	2933.33	3449.3	3733.81	3441.25	3380.96	3474.07	3765.9	4272.79	3603.6	4091.69	3406.84	3410.93	4207.92	3582.48	2973.43	4896.94	4160.52	3253.77	4302.05	3959.16	3858.52
ENSG00000014257	ACP3	55	3	533.067	733.615	-0.357574	0.263203	-1.35855	0.174289	0.46346		372.03	1003.16	386.57	483.88	963.15	15.16	852.11	440.34	333.13	896.96	375.59	252.41	526.02	769.41	348.76	510.38	361.52	416.62	817.74	783.31	424.37	1005.11	1400.19	958.55	611.14	171.68	523.45	938.09	661.93	1166.56	871.23	626.37
ENSG00000014641	MDH1	4190	2	3623.78	2814.76	0.357969	0.0834395	4.29016	1.78541e-05	0.0010129		2916.79	3358.59	3829.72	4321.73	3476.45	6253.42	3597.26	3647.64	3181.39	3282.44	3529.08	3320.49	4087.42	3154.41	2949.17	3074.55	2389.51	3261.48	2739.97	2933.91	3421.94	2941.69	3002.25	2451.28	2554.29	2707.56	2997.38	3016.27	2407.01	2848.61	2692.72	2670.26
ENSG00000014824	SLC30A9	10463	4	2328.37	2198.36	0.0816991	0.0700282	1.16666	0.243347	0.548999		2141.71	2190.34	2406.61	2745.47	2502.65	1961.77	2250.99	3577.44	1908.36	2454.06	2167.35	1953.88	2629.02	2293.27	1985.72	2085.3	1949.69	2587.49	2228.44	2279.16	2572.08	2436.8	2287.81	1683.8	2049.44	1675.09	2274.98	2139.06	2255.5	2448.55	1979.58	2326.37
ENSG00000014914	MTMR11	10903	1	1128.2	1210.44	-0.0987797	0.099935	-0.988439	0.322938	0.628615		1002.15	1131.26	1292.37	1213.86	878.06	985.22	1239.17	471.34	1518.92	875.53	1260.13	1300.24	1227.74	1398.43	1158.96	1097.8	1345.55	908.98	1560.26	1111.18	890.38	1009.78	1399.2	1153.85	973.89	1322.19	1639.02	1437.57	1047.7	1135.19	1238.9	1193.38
ENSG00000014919	COX15	1355	10	645.521	612.986	0.0745575	0.052618	1.41696	0.156495	0.438464		676.2	628.78	598.81	582.53	615.03	758.94	633.21	903.48	615.5	535.82	604.21	637.55	557.28	645.86	630.43	704.73	617.68	664.52	614.19	610.9	678.76	580.86	591.74	536.28	606.51	629.5	622.92	640.61	683.42	541.26	628.78	559.84
ENSG00000015133	CCDC88C	440193	14	2027.82	2614.25	-0.348402	0.137348	-2.53665	0.011192	0.0925429		1841.74	1568.78	2306.17	1962.53	2454.3	511.01	2114.76	2890.94	2075.72	2469.06	2552.01	1260.02	2139.65	2200.6	1900.39	2197.36	2419.47	2708	3538.24	2476.48	2718.42	2102.54	2882.52	2531.51	2429.52	1663.17	2406.43	3972.35	2284.51	2834.04	2180.29	2680.49
ENSG00000015153	YAF2	10138	12	385.405	355.529	0.113909	0.0636364	1.78999	0.0734553	0.289369		370.36	360.85	403.63	427.81	469.97	356.19	400.22	404.79	347.41	391.15	393.73	280.56	405.29	416.53	370.3	367.69	347.99	321.93	370.82	324.88	332.06	349.45	378.99	334.65	405.5	298.06	296.07	316.85	455.61	423.59	414.74	317.28
ENSG00000015171	ZMYND11	10771	10	3891.94	3704.17	0.0708706	0.0473165	1.4978	0.134185	0.406219		4171.15	3474.06	3813.62	3982.18	3965.76	4848.13	4008.75	3598.41	4001.53	3809.68	3583.52	3890.66	3640.09	3668.29	3852.98	3962.25	3924.52	3451.71	3664.8	4011.2	3639.19	4576.74	3641.49	3372.88	3512.01	3864.03	3141.86	3445.19	3844.78	3859.41	3658.98	3657.91
ENSG00000015285	WAS	7454	X	103.692	124.882	-0.241396	0.189026	-1.27705	0.201583	0.500033		132.39	92.02	75.8	48.8	60.92	191.63	94.89	130.37	116.6	81.44	79.84	112.63	46.35	126.36	164.86	104.18	170.13	144.61	109.74	98.66	118.19	84.15	91.04	140.4	152.5	139.49	79.35	107.92	142.92	126.63	129.66	162.73
ENSG00000015413	DPEP1	1800	16	42.0891	81.4586	-0.707298	0.278106	-2.54327	0.0109821	0.0913813		45.25	34.28	35.06	29.07	14.51	25.98	55.43	0	130.08	15	36.29	41.23	44.19	71.14	53.02	42.9	104.4	18.08	34.52	121.58	16.88	114.54	36.61	59.12	158.27	95.38	23.69	42.89	182.68	119.91	55.06	119.75
ENSG00000015475	BID	637	22	236.867	272.878	-0.196803	0.114025	-1.72596	0.084354	0.313235		235.45	367.16	221.71	219.1	238.85	237.1	200.11	303.59	274.44	220.76	216.83	240.34	227.44	201.25	159.88	225.86	335.42	285.78	213.29	225.23	254.39	281.66	197.91	300.87	273.8	364.82	338.7	242.13	226.73	248.78	266.43	310.11
ENSG00000015479	MATR3	9782	5	327.416	328.816	-0.00590279	0.119674	-0.0493237	0.960661	0.985491		288.24	305.82	375.2	375.89	254.33	290.15	341.03	321.82	403.72	227.19	350.19	250.39	328.76	421.21	432.43	272.26	371.19	294.39	485.87	284.02	254.39	171.8	352.27	304.03	421.67	193.14	422.78	338.98	435.2	295.84	302.84	332.63
ENSG00000015520	NPC1L1	29881	7	11.8777	10.5779	0.151117	0.206823	0.73066	0.464987	0.743272		15.08	10.83	6.63	6.23	11.6	29.23	15.97	10.94	8.72	19.29	8.16	14.08	2.16	13.1	6.63	11.38	15.47	4.3	12.39	10.96	11.26	5.84	8.91	6.33	18.48	4.77	7.11	20.75	10.75	10.09	4.44	17.4
ENSG00000015532	XYLT2	64132	17	652.984	757.366	-0.206753	0.111202	-1.85925	0.0629915	0.265309		608.33	608.93	635.76	454.81	494.15	520.76	525.17	1831.57	687.68	552.97	717.61	549.06	518.47	599.99	569.95	572.54	767.5	942.55	769.07	758.39	957.92	760.84	793.61	789.64	709.33	846.49	619.37	917.33	598.53	586.08	675.85	625.35
ENSG00000015568	RGPD5	84220	2	99.9741	101.537	-0.0217504	0.105178	-0.206797	0.836169	0.939424		87.98	82.99	115.59	131.87	98.64	89.86	104.28	99.37	90.42	73.94	107.96	101.57	123.96	107.64	98.58	84.92	109.23	94.69	76.11	116.6	112.56	139.08	111.82	100.29	84.33	100.15	78.16	96.85	90.26	119.91	79.93	114.63
ENSG00000015592	STMN4	81551	8	4.9647	2.4125	0.802568	0.275835	2.9096	0.00361894	0.0437502		5.03	5.41	5.68	6.23	7.74	5.41	2.82	4.56	0.79	8.57	4.54	4.02	4.31	8.42	4.14	1.75	2.9	0	2.66	5.98	0	0	0	2.11	2.31	4.77	5.92	2.77	1.07	2.24	1.78	4.09
ENSG00000015676	NUDCD3	23386	7	2114.49	2128.44	-0.00936384	0.0383921	-0.2439	0.807308	0.927666		2195.34	1867.38	2137.52	1881.54	2061.69	2307.14	1956.93	2498.01	1963.88	2182.93	2388.71	1985.05	1972.57	2007.78	2159.69	2265.64	2121.75	2348.2	2275.34	2106.75	2357.09	2072.15	1988.97	1879.1	2183.45	2292.67	2240.63	2051.9	2099.69	2049.61	1931.62	2056.17
ENSG00000016082	ISL1	3670	5	117.611	75.8623	0.537008	0.228858	2.34647	0.0189524	0.128914		72.9	113.67	202.76	93.45	160.53	5.41	215.14	7.29	139.6	146.81	196.87	92.52	91.62	159.12	72.9	111.18	63.8	85.22	99.12	56.8	45.03	32.72	106.87	145.68	49.68	56.04	58.03	185.4	47.28	22.41	100.36	59.36
ENSG00000016391	CHDH	55349	3	244.204	197.054	-0.632767	0.199694	-3.16868	0.00153132	0.0238863		167.58	100.14	122.23	103.84	97.67	84.45	127.77	2105.98	136.42	99.66	107.05	165.92	116.41	123.56	124.26	124.31	132.43	720.47	122.13	122.58	688.89	136.74	104.89	111.9	128.23	182.41	188.3	105.15	131.1	73.96	120.78	82.9
ENSG00000016402	IL20RA	53832	6	327.083	300.446	0.111954	0.176566	0.634064	0.526039	0.7822		243	404.15	221.71	316.71	464.17	192.71	296.87	645.47	291.89	488.67	213.2	294.64	374.03	301.4	282.49	202.23	235.86	336.56	158.42	222.24	323.06	349.45	426.49	483.5	219.5	257.52	232.12	258.74	193.42	388.85	444.05	277.36
ENSG00000016490	CLCA1	1179	1	0.1861	0.064	0.00951141	0.138609	0.0686203	0.945292			0	0	0	0	0.97	0	0	0	0	0	0	2.01	0	0	0	0	0	0	0	0	0	0	0	0	0	0	0	0	0	0	0	1.02
ENSG00000016602	CLCA4	22802	1	67.173	74.0456	-0.0978395	0.293037	-0.333881	0.738469	0.896628		16.76	407.76	35.06	65.42	105.41	0	77.04	31.91	30.93	78.23	32.66	16.09	59.28	52.42	28.17	37.64	39.63	58.53	43.37	110.62	66.41	82.98	100.93	59.12	70.47	17.88	58.03	23.52	58.03	229.73	69.27	96.21
ENSG00000016864	GLT8D1	55830	3	1176.91	1330.31	-0.170961	0.112261	-1.52288	0.127788	0.395363		1172.24	980.6	1063.08	935.58	1001.84	1277.53	1091.67	2436.92	1397.56	973.05	1012.46	1344.49	916.22	994.06	1110.91	1122.32	1540.81	1374.66	1150.5	1659.29	1271.97	1894.51	1101.35	1190.8	1270.79	1880.15	1000.71	1037.71	1171.27	1195.7	1198.94	1345.88
ENSG00000017260	ATP2C1	27032	3	3505.35	3747.99	-0.0950109	0.0814257	-1.16684	0.243275	0.548957		2894.16	3009.47	3468.73	3726.74	4538.24	2630.85	3346.42	4254.82	3520.08	4246.91	3260.55	3287.3	3791	3275.16	3522.44	3312.67	3723.46	4276.34	3510.8	3398.31	4330.33	3748.11	4300.52	3338.04	3196.62	2882.82	4509.69	3702.54	3582.58	4188.87	3693.61	3585.25
ENSG00000017427	IGF1	3479	12	1458.45	895.701	0.578411	0.24337	2.37668	0.0174694	0.122833		1961.56	1504.73	1423.12	1214.9	854.85	2287.65	1350.97	947.24	1727.52	899.11	1443.39	2442.6	1128.57	1283.29	1566.54	1299.16	1030.43	737.69	754.02	1061.35	687.76	1247.03	727.31	859.32	1031.65	1016.98	455.94	1212.04	1038.03	911.06	833.93	726.67
ENSG00000017483	SLC38A5	92745	X	597.849	855.39	-0.479033	0.16573	-2.89043	0.0038471	0.0456488		401.36	634.19	755.14	877.43	759.11	57.38	501.68	399.32	663.88	758.72	848.25	443.47	935.62	573.78	504.51	451.73	959.86	848.73	946.07	867.02	876.87	657.99	814.39	911.05	588.03	801.18	1360.72	773.44	575.96	819.17	809.06	1076.7
ENSG00000017797	RALBP1	10928	18	2691.61	2830.73	-0.0706674	0.10713	-0.65964	0.509485	0.77194		2336.11	2762.29	2771.39	3404.84	3263.7	2000.75	2925.53	1260.86	2433.44	3426.04	2786.07	2399.36	3531.22	2731.33	2360.17	2672.72	2286.08	2703.7	3095.74	3011.64	2869.25	3360.09	2799.4	2904.16	2617.83	2271.21	2747.5	2833.64	2654.16	3503.05	2880.11	2754.18
ENSG00000018189	RUFY3	22902	4	2632.19	2506.53	0.0696721	0.0700072	0.995213	0.319633	0.625669		2507.88	2970.67	2778.02	3176.4	2931.04	2259.5	2545.04	2240.91	2882.37	2713.39	2639.1	2317.91	3083.89	2525.4	2375.91	2167.59	2529.67	2304.3	2810.77	2282.15	2152.22	2032.42	2976.52	2252.81	2688.3	1907.57	2683.55	3024.57	3024.89	2418.29	2401.43	2614.99
ENSG00000018236	CNTN1	1272	12	3244.45	6474.81	-0.877509	0.206732	-4.24467	2.18913e-05	0.0011709		4549.05	3266.57	3249.87	2856.58	2232.85	2417.57	4417.42	470.43	6223.19	2233.3	2991.1	2091.65	2698	4559.39	2755.32	4898.97	8471.54	4748.04	5110.89	10266.7	4857.13	9436.31	3476.24	7049.79	4083.87	14223.4	3523.19	3352.49	4334.78	4379.38	7762.9	8520.46
ENSG00000018280	SLC11A1	6556	2	93.1548	79.7311	0.190927	0.224973	0.848668	0.396066	0.690721		82.95	55.93	93.8	61.26	61.89	219.78	77.04	79.32	55.52	69.66	73.48	105.59	64.67	126.36	174.8	88.42	99.56	68.86	105.32	36.87	76.54	25.71	49.48	66.51	87.8	113.26	79.35	89.93	132.17	51.55	78.15	114.63
ENSG00000018408	WWTR1	25937	3	3387.71	3632.65	-0.097408	0.112545	-0.865506	0.386761	0.682857		4494.58	3029.31	2854.76	3785.93	2882.69	4664.08	3250.59	2054.02	2872.06	2741.26	2721.66	3863.51	3616.38	3552.22	4548.85	3271.53	3117.38	2948.16	2910.77	3057.48	3206.94	5225.38	3132.87	3296.87	4484.74	3828.26	4059.66	2789.36	4622.76	4351.36	3291.3	3799.15
ENSG00000018510	AGPS	8540	2	2108.05	1942.04	0.115889	0.0887446	1.30588	0.191595	0.487565		2271.59	1722.14	2007.72	2121.41	1962.09	1976.93	1877.07	4028.72	1940.09	1772.49	1891.55	2246.51	2071.74	1788.75	2031.28	2018.77	1690.64	2761.37	2068.25	2011.08	2862.5	2155.13	1635.7	1741.86	1706.33	1607.13	1903.12	1652.03	1877.26	1791.87	1788.64	1819.75
ENSG00000018607	ZNF806	646915	2	1.3902	1.8013	-0.215565	0.31634	-0.681435	0.495596	0.76228		5.03	2.71	1.89	2.08	0	3.25	0	0.91	1.59	1.07	1.81	0	1.08	0	0.83	0	2.9	1.72	3.54	1	0	2.34	0.99	0	5.78	3.58	0	1.38	0	0	3.55	2.05
ENSG00000018610	STEEP1	63932	X	718.113	652.649	0.136638	0.0522971	2.61273	0.00898214	0.0798015		693.79	701.85	718.19	807.86	770.72	762.19	621.93	669.17	696.4	770.51	652.29	654.64	690.94	681.43	782.86	815.04	513.28	676.57	566.4	660.73	710.28	682.54	757.98	666.13	664.28	627.12	614.63	617.09	679.12	651.08	724.69	630.46
ENSG00000018625	ATP1A2	477	1	1507.89	970.737	0.524349	0.241741	2.16905	0.0300788	0.17128		2077.19	1298.15	978.75	944.92	1001.84	4435.64	1216.62	405.7	1303.97	1008.41	1036.04	2127.85	977.66	1337.58	1733.05	2242.88	930.86	551.76	744.29	1545.68	574.08	1311.31	800.53	631.29	1295.05	1697.74	432.26	801.11	1359.32	1530.76	602.13	723.6
ENSG00000018699	TTC27	55622	2	615.878	564.338	0.123242	0.0873817	1.41039	0.158424	0.441141		527.05	633.29	709.66	754.9	639.2	557.57	690.52	488.66	569.49	635.48	595.14	675.76	758.85	535.41	521.9	561.16	501.68	734.24	604.46	527.19	724.91	508.4	517.53	428.6	629.62	617.58	564.9	571.43	618.95	519.97	450.27	509.69
ENSG00000018869	ZNF582	147948	19	96.9561	79.4454	0.280662	0.114965	2.44127	0.0146358	0.110148		103.06	85.7	114.65	69.57	71.56	155.9	111.8	103.02	112.63	85.73	89.81	120.67	65.75	80.5	82.01	98.92	67.66	66.28	70.8	60.79	84.42	77.14	91.04	62.28	99.35	96.57	81.71	88.55	113.9	61.63	83.48	65.5
ENSG00000019102	VSIG2	23584	11	103.863	79.9343	-0.397473	0.210848	-1.88512	0.0594138	0.257139		72.9	80.29	36.95	45.69	56.09	105.02	51.67	778.58	57.11	45.01	44.45	65.36	48.51	43.99	50.53	79.67	85.06	193.67	67.26	25.91	208.24	29.22	62.34	49.62	124.77	88.23	65.13	41.51	83.82	45.95	62.17	46.06
ENSG00000019144	PHLDB1	23187	11	3447.96	3193.17	0.103905	0.153724	0.67592	0.499091	0.764728		4333.7	3198.01	3006.36	2465.11	2128.42	7342.57	2625.84	2937.44	3781.82	2245.09	3186.16	4365.3	2675.37	2862.37	4286.24	3727.63	3829.79	2418.78	3048.83	2846.21	2282.79	3214	2921.11	3133.24	4297.59	3799.65	2990.27	3013.51	4263.85	3110.84	2769.99	3150.27
ENSG00000019169	MARCO	8685	2	18.2309	16.9622	0.062079	0.311696	0.199165	0.842134	0.940992		64.52	7.22	3.79	1.04	18.37	50.88	6.58	5.47	31.73	9.64	0.91	47.26	4.31	6.55	28.17	5.25	13.53	35.29	8.85	8.97	42.77	4.67	8.91	1.06	45.06	11.92	9.47	13.84	27.94	19.05	2.66	17.4
ENSG00000019186	CYP24A1	1591	20	1638.41	1290.07	0.22513	0.302665	0.743825	0.456982	0.738375		1435.35	822.73	1852.33	3793.19	3023.88	4.33	1040.94	5.47	816.96	2965.23	1936.91	698.89	3488.11	1026.82	2014.72	1288.65	414.68	1987.53	2655.89	84.71	1804.4	382.17	659.03	211.13	2370.61	1319.8	2535.51	933.94	2243.68	965.97	171.4	1900.6
ENSG00000019485	PRDM11	56981	11	560.547	566.611	-0.0145255	0.0802144	-0.181083	0.856302	0.947496		712.23	565.63	510.69	406.01	467.07	702.64	466.92	551.57	709.88	471.52	548.87	778.33	417.15	490.48	506.16	663.58	673.74	529.38	594.72	586.98	532.43	620.59	452.22	622.85	629.62	560.35	420.41	648.91	569.52	521.09	559.5	543.47
ENSG00000019505	SYT13	57586	11	123.536	83.7717	-1.36215	0.294183	-4.63029	3.65158e-06	0.000307731		13.41	2.71	18	32.19	26.11	0	31.94	1653.79	27.76	27.86	39.92	27.15	38.8	19.66	4.14	13.13	13.53	395.96	37.17	22.92	427.74	19.87	48.49	65.45	11.55	78.69	29.61	33.21	8.6	14.57	67.5	65.5
ENSG00000019549	SNAI2	6591	8	3741.2	3283.42	0.171303	0.182971	0.936229	0.349155	0.651017		3292.17	4539.46	5081.35	3581.37	4132.09	1647.8	5038.41	732.99	4934.29	4266.2	4956.14	3001.71	3604.52	4791.52	2286.44	3972.75	4085.94	1987.53	4038.27	4301.2	2025.02	3395.15	2958.71	4274.43	2178.83	5814.53	2340.11	5253.57	2095.39	1604.73	3823.28	2358.1
ENSG00000019582	CD74	972	5	12997.4	14310.9	-0.124418	0.193542	-0.642844	0.520325	0.779144		18922.7	13634.6	10011.1	6634.2	8469.18	21182.2	11121.5	15825	15056.7	9586.9	11387.4	16133.8	7425.7	11639.5	17300.7	13628	15837.3	16973.7	8547.35	13698.9	17202	12826.8	11250	17696.3	13956.8	22668	8291.05	11257.1	13319.2	11886.4	16161.7	17402.2
ENSG00000019991	HGF	3082	7	489.421	372.219	0.34134	0.217835	1.56696	0.117123	0.375889		914.17	311.23	388.47	641.72	280.44	1085.9	351.36	283.53	476.69	207.9	340.21	604.36	627.34	360.37	490.42	466.61	376.02	309.02	313.29	262.1	335.44	377.5	265.2	390.6	599.58	515.05	227.38	287.79	701.69	224.12	436.06	334.68
ENSG00000019995	ZRANB1	54764	10	1660.41	1451.32	0.191663	0.0660268	2.90281	0.00369831	0.0443584		1519.98	1669.82	1540.61	2026.91	1949.52	1746.32	1818.83	1352.02	1296.04	1821.79	1379.88	1583.82	2127.79	1632.43	1388.43	1712.36	1455.74	1254.15	1443.44	1517.78	1357.52	1805.68	1557.53	1454.72	1203.79	1578.52	1069.39	1588.39	1343.2	1503.87	1587.93	1499.4
ENSG00000020129	NCDN	23154	1	753.159	952.403	-0.332689	0.0836931	-3.97511	7.03462e-05	0.00273003		738.2	570.14	818.62	785.01	747.51	517.51	648.24	722.05	883.59	849.81	968.91	745.15	929.16	719.81	678.48	728.37	910.57	930.5	1112.45	868.01	891.51	795.9	966.78	1170.74	898.8	842.91	1328.75	1033.56	881.14	673.49	1007.11	926.25
ENSG00000020181	ADGRA2	25960	8	4546.56	5437.17	-0.220896	0.223784	-0.987095	0.323596	0.62939		7439.86	3911.58	3507.58	2189.94	2280.24	7870.9	3384	2145.19	5727.46	2625.52	4182.28	8571.72	2391.88	3770.32	6092.19	6654.23	8096.49	3618.7	4971.06	5519.01	3594.16	7311.56	3654.36	5568.68	4882.15	12359.9	2555.65	4608.81	4415.37	4783.92	4630.56	6424.38
ENSG00000020219	CCT8L1P		7	0.3129	0.0704	0.0911928	0.236585	0.385455	0.6999			0	0	0	2.08	0	0	0.94	0.91	0	0	0	0	1.08	0	0	0	0	0	0	0	1.13	0	0	0	0	0	0	0	0	0	0	0
ENSG00000020256	ZFP64	55734	20	410.674	480.637	-0.224352	0.0696728	-3.22008	0.00128155	0.0210255		396.33	368.97	461.42	404.97	467.07	342.12	438.74	361.03	384.69	409.37	464.5	378.11	488.29	436.19	286.63	482.37	436.92	444.16	492.95	493.3	486.28	489.7	570.96	569.01	484.06	525.78	485.55	531.31	418	346.27	510.66	405.3
ENSG00000020426	MNAT1	4331	14	415.552	325.33	0.348062	0.0723545	4.81051	1.50549e-06	0.000159869		361.14	298.6	437.74	449.62	420.65	531.58	438.74	548.83	387.07	391.15	342.93	467.6	452.72	365.05	402.61	352.8	259.06	369.27	316.83	295.98	382.72	359.97	293.89	258.64	339.65	419.67	252.25	326.53	306.25	339.55	313.5	371.52
ENSG00000020577	SAMD4A	23034	14	1318.46	1694.81	-0.307087	0.22862	-1.34322	0.179201	0.47026		1062.48	557.51	605.44	2395.54	720.43	2641.68	885.93	1396.7	1340.45	733	648.66	1055.88	2299.18	968.79	1695.77	2087.93	2679.5	1566.61	1038.99	1873.55	1511.73	4411.95	886.62	1966.72	1425.6	1520.1	1500.47	810.8	1444.21	1139.67	1975.14	1365.32
ENSG00000020633	RUNX3	864	1	367.179	577.84	-0.603463	0.169563	-3.55892	0.000372377	0.00889226		344.38	377.09	397.94	371.74	260.13	228.44	358.88	247.98	436.24	302.2	413.69	463.58	376.19	336.97	587.35	372.06	649.58	509.58	495.6	621.86	471.64	778.37	453.21	671.41	526.8	871.52	496.21	423.39	400.81	559.19	570.16	746.12
ENSG00000020922	MRE11	4361	11	1405.39	1403.07	0.00201669	0.0842374	0.0239405	0.9809	0.993313		1421.94	1325.21	1855.17	1840.01	1224.25	1273.2	1201.59	969.12	1618.06	1178.8	1828.96	1095.1	1675.07	1300.14	1467.96	1211.61	1329.12	1381.55	1514.24	1232.76	1455.45	1203.79	1688.15	1574.01	1552.68	1006.25	1228.08	1202.36	1712.85	1159.84	1642.1	1565.92
ENSG00000021300	PLEKHB1	58473	11	346.312	172.142	-0.0927172	0.262571	-0.353113	0.724004	0.890416		313.38	66.76	103.28	114.22	80.26	285.82	151.26	3119.77	145.94	72.87	119.75	304.7	125.04	131.98	204.62	201.35	87.96	668.82	85.85	124.57	711.4	82.98	95	108.73	90.11	264.68	59.21	63.65	78.44	61.63	85.26	85.97
ENSG00000021355	SERPINB1	1992	6	2154.9	1236.01	0.694991	0.216298	3.21312	0.00131303	0.0214087		2210.42	8003.59	1583.24	972.96	1727.1	3240.39	1676.97	1653.79	1202.44	1767.14	1561.33	2451.65	991.67	1529.47	2266.55	1639.7	977.26	1508.08	1007.13	812.21	1528.62	1005.11	808.45	832.93	1542.28	1493.87	2244.18	1203.74	1522.65	1452.32	831.26	1006.08
ENSG00000021461	CYP3A43	64816	7	3.3674	1.7177	0.680151	0.286123	2.37713	0.0174479	0.122771		0.84	4.51	2.84	0	1.93	7.58	0	1.82	3.17	7.5	1.81	7.04	4.31	3.74	4.14	2.63	0.97	1.72	2.66	4.98	1.13	2.34	1.98	3.17	1.16	1.19	0	0	0	2.24	0.89	3.07
ENSG00000021488	SLC7A9	11136	19	16.7057	15.8963	0.0613661	0.219544	0.279515	0.779849	0.91463		20.11	18.04	17.05	19.73	25.14	18.41	17.85	18.23	8.72	32.15	9.07	11.06	18.32	6.55	20.71	6.13	19.33	21.52	13.28	8.97	19.14	17.53	18.8	12.67	9.24	9.54	9.47	31.82	19.34	21.29	14.21	8.19
ENSG00000021574	SPAST	6683	2	992.7	1067.96	-0.103584	0.0816449	-1.26871	0.204544	0.503564		1126.16	872.35	1121.82	1072.64	1098.54	678.82	1070.06	763.08	996.22	1011.63	1088.66	750.18	959.34	1200.92	960.97	1111.81	934.73	1061.34	1104.48	1191.9	1034.46	1278.59	1068.7	962.78	1045.52	931.13	871.62	1028.02	1114.32	1212.51	1170.52	1076.7
ENSG00000021645	NRXN3	9369	14	201.851	176.224	0.180625	0.170749	1.05783	0.290131	0.598612		177.64	134.42	112.75	165.1	118.94	320.47	192.59	494.13	153.08	124.31	111.59	246.37	161.69	230.26	255.15	231.12	161.43	265.98	130.1	153.47	228.5	177.65	121.71	147.79	188.31	191.95	117.24	135.59	199.87	217.4	175.84	206.74
ENSG00000021762	OSBPL5	114879	11	1029.98	1090.6	-0.0805738	0.0861137	-0.935667	0.349445	0.651054		989.58	873.25	1076.34	712.33	967.99	952.74	884.05	1425.87	1158.02	1064.14	1202.07	1049.85	786.87	1082.05	1137.42	1117.06	1289.48	933.94	1358.48	927.81	997.32	950.18	1116.2	995.5	1035.12	1486.72	971.1	1165	856.42	1131.82	918.3	1316.19
ENSG00000021776	AQR	9716	15	2235.88	2111.66	0.0816604	0.0555386	1.47034	0.141471	0.416306		2098.14	2276.95	2309.01	2383.08	2622.56	1800.46	2700.06	1962.85	2066.99	2370.47	2158.28	2149.97	2409.12	2173.46	2137.32	2155.34	1959.36	2040.04	2272.69	2236.31	2151.09	2079.17	2161.15	2110.29	2184.61	1665.55	2174.31	2222.08	2318.9	1982.37	2258.44	1970.2
ENSG00000021826	CPS1	1373	2	251.093	215.503	0.202394	0.176939	1.14386	0.25268	0.559132		287.41	248.08	393.21	101.76	114.11	324.8	406.79	61.99	213.36	101.81	407.34	346.93	100.25	371.6	222.02	316.03	223.29	168.71	211.52	294.99	191.36	165.96	255.3	166.8	222.97	115.65	341.07	285.02	285.83	131.11	190.94	197.53
ENSG00000021852	C8B	732	1	0.114	0	0.0044006	0.0956015	0.0460306	0.963286			0	0	0	0	0	0	0	1.82	0	0	0	0	0	0	0	0	0	0	0	0	0	0	0	0	0	0	0	0	0	0	0	0
ENSG00000022267	FHL1	2273	X	7757.64	5339.83	0.447644	0.239159	1.87174	0.0612422	0.26157		8982.46	4259.8	3765.3	5511.71	3434.86	35097.5	5825.7	3093.33	8044.3	3504.27	3649.75	11151.1	5677.34	5419.6	7110.32	9594.84	6423.25	3468.07	3789.58	6889.3	3454.58	7392.2	3833.46	4694.58	7201.93	9099.13	3133.57	4603.27	6967.45	4879.17	4349.03	5258.64
ENSG00000022277	RTF2	51507	20	2090.4	1888.2	0.146115	0.0453583	3.22136	0.00127584	0.0209556		2051.22	1945.87	2033.3	2268.86	2039.45	2341.78	2052.76	2057.66	1852.84	2089.7	2138.32	2332.99	2240.97	1935.7	2076.85	1988.13	1792.13	1746.52	1775.31	1936.34	1853.93	2045.27	1708.93	1873.82	1955.87	2095.95	1781.14	1946.74	1961.07	2063.06	1814.39	1860.69
ENSG00000022355	GABRA1	2554	5	2.3911	3.7916	0.320002	0.316603	1.01074	0.312143	0.618652		0.84	0	0.95	1.04	0	0	10.33	0	3.17	1.07	0	9.05	0	6.55	0	5.25	1.93	0.86	0.89	1.99	2.25	0	3.96	5.28	0	36.96	1.18	0	1.07	2.24	0	2.05
ENSG00000022556	NLRP2	55655	19	121.843	224.717	-0.632397	0.287066	-2.20297	0.0275967	0.162376		79.6	207.49	29.37	235.71	279.47	10.83	34.76	240.68	53.14	283.98	24.49	60.34	258.7	35.57	19.05	96.3	89.9	437.27	19.47	238.18	418.74	118.04	127.65	396.93	107.44	187.18	326.86	110.69	91.34	59.39	318.83	547.56
ENSG00000022567	SLC45A4	57210	8	388.654	418.614	-0.51856	0.133124	-3.89531	9.80722e-05	0.00349707		281.54	296.8	288.98	284.52	233.05	358.36	244.26	1936.41	248.26	250.76	291.22	309.72	256.54	278.94	371.96	287.14	341.22	885.74	348.69	280.04	963.55	330.75	269.15	318.81	323.47	474.51	344.62	336.22	312.7	426.96	272.65	468.75
ENSG00000022840	RNF10	9921	12	2803.51	2859.83	-0.0285058	0.0579092	-0.49225	0.622543	0.838683		2652.84	2710.86	2513.67	3205.47	3229.85	2507.43	3042.03	3006.73	2320.01	3189.2	2722.57	2590.42	3165.81	2750.05	2604.55	2644.71	2453.31	3076.41	2788.64	2676.79	2960.43	3141.54	2650.97	2984.39	2922.82	2791.02	3144.23	2872.38	2715.41	3170.23	2667.86	2740.88
ENSG00000022976	ZNF839	55778	14	305.738	295.785	0.0473892	0.0735637	0.644192	0.519451	0.778478		269.81	268.83	345.83	299.05	293.97	347.53	249.9	404.79	278.4	336.5	384.66	292.63	302.89	307.02	253.5	256.5	268.72	257.37	358.43	250.14	290.41	267.64	349.31	285.03	265.71	342.17	383.7	338.98	308.4	265.59	278.86	222.09
ENSG00000023041	ZDHHC6	64429	10	1445.03	1255.14	0.201537	0.0509634	3.95455	7.66784e-05	0.0029266		1235.09	1655.39	1414.59	1537.84	1510.49	1424.77	1420.49	1750.43	1568.09	1519.59	1296.42	1439.01	1513.38	1258.02	1350.32	1226.49	1198.62	1286.86	1262.9	1228.77	1207.81	975.89	1374.47	1167.58	1385.16	1198.2	1365.46	1246.63	1355.02	1211.39	1306.4	1311.08
ENSG00000023171	GRAMD1B	57476	11	185.013	211.57	-0.181526	0.150452	-1.20653	0.227612	0.531149		282.38	128.1	138.33	154.72	127.65	233.85	217.02	171.4	222.88	125.38	144.25	231.29	163.84	174.1	226.16	218.86	226.19	276.31	194.7	214.26	278.03	144.92	180.1	176.3	203.33	342.17	211.98	163.27	183.75	178.18	159.86	251.78
ENSG00000023191	RNH1	6050	11	4121.9	4382.21	-0.0859659	0.104064	-0.826088	0.408754	0.700632		3641.58	3976.54	4046.7	5848.14	4710.37	3077.99	3383.06	2923.76	3586.7	4820.24	4762	3583.95	6276.65	4140.99	3667.41	3504.39	3845.25	3760.73	5189.65	3977.32	3793.4	4440	3831.48	5285.76	3956.79	3993.98	5213.14	4996.22	3592.25	5281.48	4636.78	4321.13
ENSG00000023228	NDUFS1	4719	2	2946.68	3009.96	-0.0302657	0.0687704	-0.440097	0.659867	0.858684		2912.6	2713.57	3420.41	2853.46	3059.66	2781.34	2763	3182.68	2853.02	3027.39	3337.66	2608.52	2682.91	2663	3051.07	3236.51	2636.97	3095.35	2902.81	3749.1	3271.1	3258.41	3247.66	3010.78	2822.32	2390.43	2754.6	3191.99	2677.8	3235.23	3040.86	2873.93
ENSG00000023287	RB1CC1	9821	8	2864.3	2809.15	0.027374	0.0913002	0.299824	0.764311	0.907194		2852.27	2245.37	3091.64	3290.62	3166.03	3016.28	3502.37	1667.47	2596.04	2868.78	2818.73	2626.62	3062.33	3238.66	2625.26	3160.34	2219.38	2333.56	2558.54	2731.6	2623.86	3540.08	3086.36	3307.43	2666.35	2293.86	1887.72	2696.66	2803.53	3722.69	3658.09	2816.61
ENSG00000023318	ERP44	23071	9	1671.25	1611.82	0.0517835	0.0568933	0.910185	0.362725	0.662256		1661.59	1656.29	1570.93	1747.59	1730.97	1675.95	1623.42	2427.81	1559.37	1654.61	1486.93	1686.39	1817.35	1386.26	1585.59	1468.99	1529.21	1869.61	1514.24	1554.65	2012.64	1907.36	1408.11	1483.22	1436	1766.89	1659.16	1501.22	1525.88	1558.78	1517.77	1544.43
ENSG00000023330	ALAS1	211	3	734.252	705.021	0.0574384	0.0889492	0.645744	0.518445	0.777697		815.29	779.43	556.17	689.48	859.68	920.26	652.94	900.74	609.15	790.87	633.24	724.03	658.6	693.6	710.78	753.76	637.01	668.82	565.52	732.48	663	729.29	651.11	789.64	652.73	672.42	735.43	619.86	642.59	1131.82	746.89	641.72
ENSG00000023445	BIRC3	330	11	1359.54	1178.61	0.187189	0.183214	1.02169	0.306926	0.61436		1597.91	1326.11	1484.71	914.81	846.14	2447.88	1725.82	657.32	1280.17	810.16	1293.7	1298.23	922.69	1594.05	2014.72	1538.15	1191.85	1264.48	861.11	852.07	1213.44	868.36	1461.54	773.81	1210.72	1078.97	759.11	1552.41	1377.59	1817.64	902.31	1672.36
ENSG00000023516	AKAP11	11215	13	2757.4	2753.12	0.00221103	0.0826189	0.0267618	0.97865	0.99262		3431.27	2477.22	2806.44	2717.43	2270.57	3515.38	2716.03	2050.37	3037.04	2082.2	2605.54	2855.9	2422.06	2885.77	2858.05	3387.08	2686.26	2523.8	2501.9	2996.69	2711.66	3320.36	2907.26	2968.56	2814.23	2390.43	2125.76	2455.91	3030.26	2831.8	3119.9	2665.14
ENSG00000023572	GLRX2	51022	1	497.726	539.664	-0.115345	0.0863442	-1.33588	0.18159	0.473389		491.86	470	546.7	521.27	540.57	389.76	503.56	700.17	459.24	462.95	530.72	416.32	487.21	539.15	450.66	453.48	481.38	652.47	476.13	662.72	577.45	463.98	656.06	574.29	479.44	381.51	555.42	452.44	542.65	536.78	646.54	495.36
ENSG00000023608	SNAPC1	6617	14	487.577	469.793	0.051486	0.119754	0.429932	0.667245	0.862622		434.04	337.39	612.07	529.57	634.37	395.17	578.72	221.54	367.24	634.41	570.64	370.06	490.45	602.8	473.86	548.9	330.59	603.4	558.44	385.67	611.22	389.19	477.95	346.26	555.68	511.47	545.95	506.4	529.76	326.1	427.18	411.44
ENSG00000023697	DERA	51071	12	853.413	780.584	0.126598	0.0762818	1.65961	0.0969921	0.337551		766.69	772.21	1033.7	989.57	996.03	532.67	1034.36	500.51	870.1	922.68	928.99	801.46	1014.31	947.26	775.4	768.64	654.41	844.42	801.81	728.49	801.45	771.36	831.21	749.53	867.6	659.31	761.48	831.55	897.26	707.11	818.83	763.52
ENSG00000023734	STRAP	11171	12	3054.84	2931.03	0.0584235	0.0895027	0.652757	0.513913	0.774221		2573.24	2672.07	2991.2	4267.73	3537.37	2347.2	3340.78	2996.7	2297.01	3423.89	2843.23	2515	4193.06	3143.18	2963.25	2772.52	2259.01	3368.22	2756.78	2439.61	3549.14	2894.94	2699.45	2638.13	3115.75	2596.69	3887.95	2758.92	3179.62	3234.11	2714.93	2803.31
ENSG00000023839	ABCC2	1244	10	196.342	202.995	-0.0419287	0.209681	-0.199964	0.841509	0.940854		292.43	148.85	187.6	153.68	129.58	515.34	178.5	38.29	260.95	143.6	184.17	203.13	164.92	176.91	104.38	259.13	286.12	123.95	146.91	248.15	118.19	243.1	231.55	111.9	134.01	627.12	164.61	131.44	133.25	226.36	134.99	186.27
ENSG00000023892	DEF6	50619	6	771.01	771.552	-0.00108068	0.140917	-0.00766889	0.993881	0.998393		541.29	921.06	951.27	831.74	1096.6	126.67	849.29	650.94	669.43	1132.72	1026.07	468.61	863.4	850.85	675.99	680.22	787.8	754.04	944.3	761.38	804.83	548.13	984.59	812.87	651.57	513.85	845.57	910.42	708.14	786.67	801.96	728.72
ENSG00000023902	PLEKHO1	51177	1	686.242	643.824	0.0841739	0.177721	0.47363	0.635764	0.846964		749.94	414.97	463.32	594.99	515.42	1470.25	751.58	443.08	625.81	488.67	508.04	917.11	612.25	833.06	835.87	755.51	602.21	599.1	641.63	610.9	637.11	756.17	529.4	566.9	715.11	951.4	408.57	564.51	754.34	587.2	543.52	833.11
ENSG00000023909	GCLM	2730	1	935.735	665.277	0.473264	0.124535	3.80025	0.000144549	0.00457976		1071.7	700.95	1175.83	813.05	1233.92	462.29	1037.18	399.32	936.73	1138.08	1063.26	797.44	698.48	1075.5	1404.17	963.86	793.6	526.8	623.04	907.88	592.09	579.69	726.32	499.33	526.8	559.16	680.95	1270.16	563.07	592.81	623.45	579.29
ENSG00000024048	UBR2	23304	6	2417.96	2375.14	0.0254536	0.0521081	0.488476	0.625213	0.840193		2220.48	2103.74	2627.37	2341.54	2679.62	2393.75	2764.88	2147.01	2442.96	2575.15	2331.55	2155	2268.99	2520.72	2400.76	2713.87	2357.61	2479.9	2471.81	2301.08	2343.58	2156.3	2476.81	2455.5	2426.06	1853.92	2571.04	2428.24	2403.79	2512.43	2511.55	2252.68
ENSG00000024422	EHD2	30846	19	2457.23	2641.22	-0.0968055	0.163353	-0.592617	0.553438	0.79989		3298.04	1832.2	1804.95	1802.62	1672.95	6312.96	1607.45	1643.76	2748.33	1768.21	2246.28	3263.17	2117.01	1683.91	2494.37	3019.4	3077.75	2281.06	2555	2641.91	2263.66	4110.42	1748.51	2934.78	2519.64	4237.2	1832.06	2448.99	2186.73	2246.84	2308.18	2866.77
ENSG00000024526	DEPDC1	55635	1	203.459	234.08	-0.171395	0.228845	-0.748959	0.453882	0.736032		131.55	149.75	228.34	500.5	195.34	15.16	200.11	5.47	207.81	180.04	196.87	165.92	493.68	176.91	217.05	190.85	175.93	210.89	184.97	256.12	207.12	136.74	323.58	239.64	268.02	89.42	554.24	303.01	276.16	162.49	256.66	100.3
ENSG00000024862	CCDC28A	25901	6	549.468	475.16	0.203669	0.106444	1.91338	0.0556995	0.247468		438.23	390.62	560.91	456.89	580.21	539.16	679.24	901.65	472.73	501.53	534.35	555.09	459.19	639.31	549.24	533.14	387.62	623.2	437.19	407.6	553.81	487.36	528.41	493	372	668.84	220.27	578.35	438.42	426.96	496.45	483.08
ENSG00000025039	RRAGD	58528	6	1159.51	961.316	0.25612	0.142523	1.79705	0.0723283	0.287084		842.94	1431.66	1064.02	1582.49	1354.8	451.47	1288.02	2188.04	884.38	1345.98	984.33	711.96	1639.5	1170.97	712.44	899.08	852.57	1112.12	977.93	917.84	1088.49	1077.57	843.08	905.77	674.68	797.6	991.23	1044.63	765.09	1601.36	930.73	800.36
ENSG00000025156	HSF2	3298	6	867.098	783.57	0.14322	0.0884855	1.61857	0.10554	0.354189		695.47	659.45	1212.78	812.01	1007.64	670.16	1144.28	559.77	937.52	939.83	1084.13	883.92	803.04	1004.36	696.7	762.51	784.9	633.53	757.56	790.28	634.86	765.52	964.8	823.43	679.3	983.59	596.87	881.36	639.36	810.21	936.95	854.61
ENSG00000025293	PHF20	51230	20	1561.72	1567.48	-0.00510641	0.057713	-0.0884794	0.929496	0.973786		1630.59	1385.65	1598.4	1523.3	1608.16	1716.01	1638.45	1207.98	1482.43	1565.67	1566.77	1749.74	1552.19	1513.56	1589.74	1658.96	1507.94	1549.4	1394.76	1557.64	1589.4	1965.8	1297.28	1504.34	1432.53	1820.54	1535.99	1461.09	1487.19	1752.65	1523.09	1700
ENSG00000025423	HSD17B6	8630	12	46.5263	43.2445	0.0920417	0.199305	0.461815	0.644214	0.85147		29.33	28.87	43.58	41.54	35.78	146.16	46.03	11.85	72.18	43.94	29.03	62.35	40.96	46.8	39.76	26.26	43.5	25.82	36.29	78.73	30.39	24.54	29.69	34.84	60.07	82.26	47.37	37.36	49.43	26.89	41.74	42.99
ENSG00000025434	NR1H3	10062	11	337.573	268.937	0.310167	0.146315	2.11986	0.0340178	0.184125		462.53	319.35	272.87	213.91	184.7	652.84	294.06	507.81	350.58	198.25	301.2	373.08	245.76	302.34	376.1	345.8	312.22	214.33	242.49	273.06	272.4	281.66	233.53	224.86	390.48	377.94	208.43	257.35	305.18	212.92	243.34	252.8
ENSG00000025708	TYMP	1890	22	1313.52	1682.02	-0.305029	0.223216	-1.36652	0.171776	0.460495		1407.7	3449.7	1691.26	694.67	1067.59	584.63	819.22	569.8	1725.14	1089.86	2099.31	1093.09	660.76	977.21	1981.58	1104.81	2095.65	2605.57	2073.56	880.97	2559.7	839.15	1302.23	1362.88	1479.9	1264.96	2860	1272.92	1280.88	1727.99	1254.89	2051.05
ENSG00000025770	NCAPH2	29781	22	1063.85	1061.39	0.00335977	0.0796899	0.0421606	0.966371	0.987525		931.76	1200.72	1125.61	1310.43	1170.1	743.78	853.05	1026.55	904.21	1302.04	1153.98	914.09	1309.66	1021.21	1115.88	938.47	967.6	1046.7	1131.92	922.83	1068.23	861.35	990.53	1015.56	1092.88	922.79	1617.71	1192.67	974.63	1091.48	1009.77	1075.68
ENSG00000025772	TOMM34	10953	20	477.075	473.406	0.0113246	0.081228	0.139417	0.889121	0.958434		453.31	497.07	483.22	562.8	523.16	376.76	427.46	516.01	454.48	526.18	462.68	467.6	576.68	386.58	493.74	425.46	374.09	536.26	429.23	459.42	538.05	478.01	344.36	402.21	523.34	509.08	716.48	406.78	490	459.45	423.62	484.11
ENSG00000025796	SEC63	11231	6	3703.16	3628.36	0.0291835	0.0632255	0.461577	0.644384	0.851484		3939.88	3318.89	3383.46	3207.55	3381.68	4460.54	3619.8	6054.48	3780.24	3334.95	3275.97	3906.75	3107.61	3248.95	3478.53	3751.27	3923.55	4007.77	3257.69	3949.41	4006.14	4127.95	3037.87	3155.41	3654.11	3771.04	3307.66	3346.96	4007.03	3452.63	3492.02	3556.59
ENSG00000025800	KPNA6	23633	1	2472.42	2528.19	-0.0320747	0.0648828	-0.494348	0.62106	0.837727		2272.43	2441.13	2494.72	2709.13	2880.76	2107.93	2576.05	2157.95	2274.01	2982.38	2665.41	2074.55	2832.74	2493.58	2175.43	2420.6	2556.74	2485.06	2663.86	2496.41	2361.59	2194.87	2610.4	2828.15	2469.96	1862.27	3023.43	2570.75	2371.55	2764.57	2723.81	2467.61
ENSG00000026025	VIM	7431	10	41208.1	50095.2	-0.244363	0.21627	-1.1299	0.25852	0.565579		53764.9	32028.8	28396	24010.4	21953.3	95739.2	33086.5	35868.3	53323.1	22609.5	28535.7	70224	24744.4	31044.3	49716.7	54284.4	69575.1	35309.9	38767.5	59488.3	36120.6	76716.4	29030	48561	45582.2	113118	27291.4	31416.3	44433.1	49503.3	42692.8	53917.9
ENSG00000026036	RTEL1-TNFRSF6B		20	91.5798	103.476	-0.168653	0.124385	-1.35589	0.175134	0.464387		76.25	140.73	90.01	72.69	90.9	73.62	77.04	121.25	92.8	67.51	115.22	105.59	77.61	73.01	104.38	86.67	138.23	86.94	129.21	93.68	81.05	72.46	138.53	85.51	131.7	108.49	138.56	77.48	90.26	80.68	86.15	116.68
ENSG00000026103	FAS	355	10	2143.51	2103.72	0.0256669	0.138978	0.184682	0.853478	0.946249		1772.19	1501.12	2750.54	2277.16	2605.16	1530.87	3022.3	315.44	1958.33	2415.48	2483.06	1801.03	2124.55	2664.87	3039.47	2034.53	1980.62	1718.97	2525.8	1423.1	1822.41	1400.14	2251.19	1619.4	2331.33	2044.68	1957.59	1956.43	2705.74	2965.16	1871.23	3085.79
ENSG00000026297	RNASET2	8635	6	574.325	646.371	-0.164862	0.111829	-1.47423	0.14042	0.414592		588.22	566.53	487.01	394.58	418.72	555.4	542.08	1206.15	586.15	419.01	503.51	648.61	375.11	614.97	744.75	538.4	932.8	847	577.02	674.68	700.15	584.36	754.03	639.74	554.53	853.64	585.03	536.84	502.89	478.5	516.88	603.85
ENSG00000026508	CD44	960	11	18872.7	21291.3	-0.165256	0.138827	-1.19037	0.2339	0.539034		16393	20357.2	22889.3	28565.8	24332.2	6327.04	19567.4	10536.3	14657.7	23584.7	21781.4	13804.9	27246.3	18330.2	17323.9	16266.6	18422	23561.2	20860.4	19440.1	24349.8	14563.5	22044.9	23379	18426.5	12243	35312.4	20483	19300.2	21669.4	25396.2	21209.6
ENSG00000026559	KCNG1	3755	20	77.8692	149.292	-0.855407	0.180171	-4.74775	2.05693e-06	0.000200102		57.82	74.88	82.43	69.57	88	12.99	107.1	15.5	131.67	111.45	95.26	71.4	75.45	97.35	75.39	79.67	144.03	161.83	221.25	151.48	187.98	135.57	98.95	145.68	86.64	162.14	297.25	101	94.56	132.23	87.92	180.13
ENSG00000026652	AGPAT4	56895	6	679.646	710.866	-0.0615941	0.138068	-0.446115	0.655514	0.856316		592.41	940.91	539.12	895.08	700.12	660.42	742.19	312.71	705.92	692.28	498.06	688.84	919.45	729.17	622.97	634.7	776.2	542.29	592.95	724.51	553.81	738.64	564.04	780.14	561.46	572.27	1521.78	586.65	565.22	842.71	746.01	705.18
ENSG00000026751	SLAMF7	57823	1	152.935	393.29	-1.04521	0.266965	-3.91515	9.03462e-05	0.00330611		163.39	277.85	82.43	169.26	94.77	212.2	258.36	229.74	106.28	118.95	88	95.53	133.66	247.11	84.5	84.92	793.6	152.36	117.71	296.98	164.34	361.14	173.17	213.25	1102.12	224.14	104.22	110.69	1101.42	423.59	254.89	699.04
ENSG00000026950	BTN3A1	11119	6	1554.75	1497.63	0.0505109	0.156806	0.322123	0.747359	0.900197		1685.89	1770.86	1461.02	1236.71	1072.43	2524.75	1619.66	1250.83	2066.2	939.83	1581.28	1636.11	1248.22	1559.42	1537.55	1685.23	1805.66	1165.49	1384.14	1730.05	1205.56	1422.34	1537.74	1421.99	1527.26	1939.76	940.31	1545.49	1569.93	1199.06	1447.61	2119.63
ENSG00000027001	MIPEP	4285	13	660.817	700.271	-0.0801279	0.1372	-0.584024	0.559204	0.803377		476.77	529.54	679.34	870.16	980.56	242.51	810.77	575.27	496.52	881.96	663.18	448.5	936.7	739.46	624.63	617.19	538.41	915.01	822.17	771.35	818.34	582.03	774.81	798.09	694.31	401.78	723.59	603.25	592.08	682.46	862.35	624.32
ENSG00000027075	PRKCH	5583	14	1414.7	1289.88	0.130968	0.0815601	1.60578	0.108322	0.359381		1513.28	1553.45	1242.15	1532.65	1557.87	1638.06	1531.35	1249	1025.57	1668.54	1245.61	1312.31	1659.98	1435.87	1096	1373.57	1118.39	1187.01	1223.96	1174.96	1168.41	1533.37	1399.2	1277.37	1300.83	1448.56	883.46	1530.27	1277.65	1533.01	1293.08	1288.56
ENSG00000027644	INSRR	3645	1	8.5663	3.9815	0.809416	0.281929	2.871	0.0040918	0.0474295		22.62	3.61	4.74	7.27	2.9	7.58	4.7	29.17	3.97	4.29	13.61	4.02	3.23	7.49	9.11	8.75	1.93	6.89	3.54	1.99	5.63	1.17	3.96	5.28	9.24	1.19	7.11	4.15	3.22	5.6	1.78	1.02
ENSG00000027697	IFNGR1	3459	6	4949.4	4353.91	0.18167	0.0839413	2.16425	0.0304454	0.17279		5363.5	5454.21	5331.48	5388.14	5193.88	5644.97	5238.52	2485.24	4479.02	4781.66	4871.77	4935.48	5102.81	4594.96	5448.51	4876.21	4087.88	4806.58	3855.96	4236.43	4971.94	4276.37	4323.28	3351.77	4829.01	4320.66	4504.95	4145.3	5123.5	4430.93	3838.37	4559.6
ENSG00000027847	B4GALT7	11285	5	359.017	417.661	-0.213592	0.0854799	-2.49874	0.0124635	0.0995295		337.68	366.26	348.67	309.44	311.38	299.9	351.36	609	302.2	377.22	413.69	317.77	344.93	356.63	393.5	304.65	467.85	438.14	410.64	395.64	388.35	487.36	387.9	357.87	492.14	476.89	524.63	309.93	482.48	382.13	288.63	391.99
ENSG00000027869	SH2D2A	9047	1	42.1533	48.285	-0.170789	0.204539	-0.834996	0.40372	0.696326		43.57	51.42	32.21	58.15	17.41	35.73	53.55	56.52	26.17	26.79	36.29	14.08	32.34	55.23	89.47	45.52	49.3	52.51	52.22	35.88	46.15	22.21	35.62	40.12	46.21	34.57	60.4	51.19	50.5	67.24	30.2	98.25
ENSG00000028116	VRK2	7444	2	780.871	725.768	0.103142	0.0850941	1.21209	0.225479	0.528511		688.77	962.56	793.04	878.47	988.3	605.2	885.93	564.33	716.23	943.04	647.75	642.58	912.99	744.14	756.35	764.26	586.74	689.48	701.81	722.51	747.42	682.54	831.21	761.14	719.73	535.31	754.38	662.75	782.28	828.14	873	733.83
ENSG00000028137	TNFRSF1B	7133	1	776.791	898.626	-0.186878	0.199132	-0.938463	0.348007	0.650047		1291.23	570.14	546.7	461.04	505.75	1533.04	801.37	689.23	675.78	471.52	614.19	802.47	451.64	790.94	1295.65	927.97	917.33	1078.55	801.81	605.92	1112.13	853.17	622.42	800.2	1010.86	1418.76	676.22	676.59	1073.49	785.55	729.13	1215.89
ENSG00000028203	VEZT	55591	12	2223.7	2008.41	0.145018	0.0706227	2.05341	0.0400325	0.202644		2004.3	1965.72	2195.32	2544.03	2867.22	1969.35	2682.21	1348.38	2139.97	2748.76	2063.02	2190.19	2360.62	2323.22	2124.89	2052.04	1672.27	1834.31	1993.03	1867.57	1866.31	2002.03	2284.84	1875.93	2231.97	1628.59	2034.57	2176.42	2396.27	2277.1	1968.92	2024.44
ENSG00000028277	POU2F2	5452	19	121.901	186.459	-0.532856	0.213795	-2.49237	0.0126893	0.100674		172.61	110.96	123.17	69.57	115.08	124.51	126.83	209.69	139.6	96.45	107.96	113.63	65.75	126.36	130.06	118.18	405.98	123.95	107.97	164.43	124.95	86.49	139.52	179.46	392.79	156.18	142.11	106.54	339.56	128.87	203.38	181.16
ENSG00000028310	BRD9	65980	5	935.765	982.274	-0.0689496	0.0786377	-0.876801	0.380595	0.678142		809.43	980.6	1037.49	1049.8	1053.09	644.18	956.39	956.35	746.37	1064.14	1122.23	870.85	999.22	907.95	962.62	811.53	898.97	906.4	1131.03	854.06	891.51	798.24	1116.2	1010.28	927.68	789.26	1499.28	1030.79	898.33	1028.73	978.69	956.95
ENSG00000028528	SNX1	6642	15	5486.69	5298.76	0.0496394	0.0717401	0.691933	0.488979	0.758617		6229.07	5211.54	4044.8	4801.46	5048.82	8063.62	4887.16	6414.59	5916.24	4992.77	4128.76	6246.78	4701.83	5086.37	5822.13	6191.12	5716.65	5570.94	4881.67	5348.6	5524.63	5889.22	5240.58	4828.66	5443.61	5596.35	5156.3	4849.56	5385.7	5004.68	4963.6	5379.41
ENSG00000028839	TBPL1	9519	6	378.788	397.664	-0.0699755	0.0608331	-1.15029	0.250026	0.555847		377.9	331.08	427.31	365.51	442.9	384.34	434.04	320.91	441.79	422.23	342.93	332.85	344.93	400.62	299.06	392.2	365.39	439	384.98	387.67	402.98	413.73	445.29	380.04	353.51	513.85	336.33	384.64	373.95	386.61	420.07	374.59
ENSG00000029153	ARNTL2	56938	12	1093.15	1151.65	-0.0628249	0.235696	-0.26655	0.789816	0.919588		855.51	2704.55	841.36	2166.06	1226.18	146.16	1045.64	304.5	782.86	1272.04	717.61	605.37	2021.08	1099.83	620.49	1081.17	551.95	902.09	1229.27	953.72	907.26	1060.04	1411.08	1570.84	1293.9	320.71	1359.54	969.91	1332.45	1795.23	1766.43	1001.99
ENSG00000029363	BCLAF1	9774	6	7226.96	6772.33	0.093071	0.0531749	1.75028	0.0800698	0.303706		6505.58	7096.96	9007.72	7688.15	7920.88	6305.39	7859.66	5837.5	7113.92	7354.67	7910.05	6191.47	7127.12	7370.28	7209.73	7132.22	6655.25	6587.52	7033.11	7047.75	6780.84	6411.64	7400.74	5712.25	6453.32	5496.2	6939.8	7373.26	7274.77	7278.42	6679.41	7232.93
ENSG00000029364	SLC39A9	55334	14	2330.92	2445.1	-0.0685075	0.0479488	-1.42876	0.153072	0.433309		2441.69	2145.24	2365.86	2357.12	2525.86	1988.84	2311.11	2851.74	2289.87	2450.84	2326.11	2236.45	2306.72	2288.59	2158.86	2249.89	2155.58	2742.43	2241.71	2710.67	2690.27	2907.79	2230.41	2327.76	2383.31	2390.43	2330.64	2334.15	2471.49	2526.99	2358.8	2319.2
ENSG00000029534	ANK1	286	8	64.3606	130.436	-0.899525	0.2048	-4.39221	1.12202e-05	0.000705585		67.03	36.08	46.43	60.23	48.35	80.12	90.19	27.35	80.11	35.36	57.15	115.64	53.9	76.75	59.65	95.42	163.36	83.5	127.44	147.49	55.16	108.69	117.75	159.41	173.29	200.3	92.37	80.25	171.93	95.25	163.41	147.38
ENSG00000029559	IBSP	3381	4	7.7049	3.4295	0.468339	0.312575	1.49832	0.134049	0.406112		3.35	2.71	4.74	14.54	0.97	61.71	0	2.74	7.93	0	4.54	3.02	7.55	0.94	3.31	5.25	0.97	2.58	8.85	0	0	2.34	1.98	1.06	20.79	2.38	0	0	9.67	3.36	0.89	0
ENSG00000029639	TFB1M	51106	6	306.707	282.6	0.116228	0.0760616	1.52807	0.126494	0.393249		297.46	275.15	271.93	371.74	335.56	233.85	353.24	288.09	310.13	304.35	275.79	226.26	355.71	350.07	345.45	312.53	247.46	300.41	276.12	275.05	266.78	211.54	368.11	292.42	289.97	255.14	279.49	327.92	300.88	271.19	313.5	245.64
ENSG00000029725	RABEP1	9135	17	2254.21	1905	0.239444	0.072594	3.29839	0.000972397	0.017455		2176.91	1731.16	2094.88	2524.3	2082.97	3352.98	2328.02	2540.86	2213.73	2145.43	2043.06	2305.84	2478.11	1916.05	2173.77	1959.24	1905.23	2024.55	1948.78	1968.23	2135.33	2274.34	1860.33	1732.36	1740.99	2255.71	1669.82	1892.78	1871.88	1563.26	1759.33	1877.06
ENSG00000029993	HMGB3	3149	X	614.001	595.107	0.0437108	0.112545	0.388386	0.69773	0.877534		474.26	684.71	592.18	762.17	664.34	228.44	573.08	1051.17	572.67	695.49	632.33	547.05	738.37	526.05	576.58	505.13	636.04	595.66	497.37	525.19	577.45	936.15	593.72	629.18	519.87	523.39	582.66	540.99	544.8	639.87	635.88	543.47
ENSG00000030066	NUP160	23279	11	2140.49	2101.72	0.0260195	0.061588	0.422477	0.672677	0.864698		2222.99	2193.05	2237.95	2177.48	2324.72	1830.77	2172.07	1715.78	2050.34	2120.78	2203.64	2100.7	2174.14	2054.58	2481.11	2187.73	2079.22	2157.11	2253.22	2041.97	2299.68	1760.1	2046.36	2133.52	1998.61	1589.25	2704.86	1935.67	2112.59	2102.28	2243.34	2169.78
ENSG00000030110	BAK1	578	6	659.368	820.979	-0.297082	0.152283	-1.95085	0.0510752	0.235082		637.65	780.33	487.95	821.36	972.82	320.47	543.96	424.84	672.61	1066.28	601.49	572.19	863.4	607.48	562.5	614.56	593.51	998.5	786.77	622.86	1087.37	760.84	643.2	640.79	873.38	485.24	1083.6	582.5	875.77	1312.24	650.98	1138.11
ENSG00000030304	MUSK	4593	9	15.395	10.2385	0.425391	0.282194	1.50744	0.131697	0.401925		15.08	14.43	6.63	13.5	5.8	44.39	6.58	1.82	21.42	5.36	9.98	20.11	10.78	14.04	39.76	16.63	7.73	12.91	5.31	7.97	12.38	4.67	12.86	13.72	9.24	25.04	14.21	2.77	12.89	6.72	13.32	2.05
ENSG00000030419	IKZF2	22807	2	961.764	937.332	0.0343941	0.167819	0.204948	0.837613	0.939973		911.65	1364.9	1109.5	761.13	1072.43	258.75	1108.58	1279.09	686.09	983.77	997.94	608.39	605.78	1122.3	1200.38	1317.54	590.61	996.78	790.31	857.05	1112.13	828.63	1192.39	1123.24	1128.69	438.74	529.37	972.68	1217.48	1110.53	1381	727.69
ENSG00000030582	GRN	2896	17	3835.9	4726.82	-0.295909	0.0835961	-3.53974	0.000400518	0.0093464		3903.85	4546.68	3839.2	2642.67	4001.54	2640.6	3451.64	5843.88	3391.58	4214.76	4542.45	3518.59	2883.4	4142.86	4287.9	3522.78	4511.26	4707.59	4258.63	4491.55	5001.21	5032.54	3978.92	5889.61	4295.28	4667.6	5210.77	4384.66	3894.21	5373.37	5142.11	4789.88
ENSG00000031003	FAM13B	51306	5	2242.44	2101.79	0.0915864	0.089934	1.01837	0.3085	0.615811		2401.47	1955.79	2040.88	1972.92	2034.61	3352.98	2224.68	1964.67	2586.52	1952.53	1921.49	2515	1904.66	2180.01	2515.91	2354.94	2141.08	2070.17	2064.71	1981.18	2153.35	2541.98	2093.86	1852.71	2354.43	2488.19	1740.87	1862.34	2386.6	1791.87	1858.8	2246.54
ENSG00000031081	ARHGAP31	57514	3	1290.35	1128.96	0.175096	0.183637	0.95349	0.340342	0.644028		2120.77	871.45	1024.23	914.81	755.24	3224.15	989.27	639.09	1410.25	795.16	1021.53	2116.79	867.72	962.24	1447.25	1485.62	1294.32	1100.93	954.03	997.57	1139.15	1480.78	896.52	1006.06	1202.63	1650.05	830.17	1055.7	1251.86	948.04	1102.13	1153.46
ENSG00000031691	CENPQ	55166	6	303.504	234.103	0.363499	0.103242	3.52083	0.000430195	0.00978374		212.83	306.72	320.25	414.31	352	233.85	355.12	119.43	360.89	292.56	298.48	305.7	342.77	302.34	313.14	325.66	199.13	228.97	277.01	249.14	265.65	251.28	250.35	212.19	234.52	181.22	268.83	190.94	277.24	210.68	246.89	201.63
ENSG00000031698	SARS1	6301	1	3105.14	3005.56	0.0459675	0.0893197	0.51464	0.606805	0.829699		2771.83	2853.4	2863.29	4027.87	3838.11	2431.64	3029.81	3532.77	2332.71	3792.54	2818.73	2574.33	3941.91	3053.32	2714.73	3105.19	2583.8	2773.42	2916.97	3122.26	3075.24	2949.87	2826.11	3053.01	2926.29	2472.69	3558.72	2722.95	3110.85	3652.1	3302.85	3041.78
ENSG00000031823	RANBP3	8498	19	1069.25	1102.4	-0.0436409	0.0413216	-1.05613	0.29091	0.59948		1029.8	1034.73	1057.39	1005.15	1023.11	1019.86	915.05	1466.9	974.01	1199.17	1142.19	1077	1071.44	1032.44	1037.18	1022.52	1171.56	1132.78	1069.97	1084.27	1152.65	1068.22	1013.28	1130.63	1074.4	1067.05	1262.43	1178.84	963.88	1126.22	1100.36	1041.9
ENSG00000032219	ARID4A	5926	14	1472.38	1405.42	0.0660304	0.0795972	0.829556	0.40679	0.699402		1536.74	1290.93	1758.53	1272.01	1512.42	1740.91	1851.71	941.77	1523.67	1405.99	1583.1	1317.33	1232.05	1624.94	1233.52	1732.5	1368.75	1195.62	1327.5	1538.71	1222.44	1535.71	1717.83	1429.38	1266.17	1517.71	905.96	1488.77	1476.45	1415.34	1646.54	1433.89
ENSG00000032389	EIPR1	7260	2	389.185	365.109	0.0898245	0.0960867	0.934828	0.349877	0.651357		333.49	437.53	421.63	484.92	482.54	201.37	381.43	309.97	315.68	481.17	447.26	343.91	472.12	408.11	412.55	293.27	266.79	410.59	460.2	313.92	397.35	352.96	402.74	328.31	347.74	371.98	378.97	444.14	298.73	346.27	332.15	388.92
ENSG00000032444	PNPLA6	10908	19	747.947	838.886	-0.163707	0.0571709	-2.86347	0.00419029	0.0481558		794.34	774.02	749.46	747.63	710.76	636.6	554.29	877.95	652.78	786.58	841.9	748.17	781.48	662.71	832.56	815.91	758.8	970.96	910.67	705.57	924.15	844.99	845.06	831.87	832.95	871.52	979.39	846.77	688.79	874.08	736.24	800.36
ENSG00000032742	IFT88	8100	13	440.203	367.46	0.256702	0.0806687	3.18217	0.00146176	0.0231438		455.83	362.65	369.52	404.97	439.03	639.85	495.1	393.85	413.24	447.95	361.98	587.27	384.81	462.4	444.86	379.94	351.85	291.8	304.44	384.68	377.09	335.42	372.07	375.82	339.65	561.54	275.93	410.93	424.45	301.45	379.22	393.02
ENSG00000033011	ALG1	56052	16	341.681	369.263	-0.106225	0.138523	-0.766842	0.443176	0.727995		305.84	303.11	239.71	268.94	268.83	289.07	218.9	1309.17	306.16	282.91	312.08	294.64	281.33	246.18	280.01	260.01	364.42	529.38	294.71	372.72	536.93	363.47	299.83	390.6	380.08	342.17	409.76	296.09	396.51	308.17	341.92	281.46
ENSG00000033030	ZCCHC8	55596	12	1199.88	1160.74	0.0468517	0.0800526	0.585261	0.558372	0.802863		1052.42	1106	1232.67	1399.73	1437.96	861.79	1447.73	1094.02	1108.05	1408.14	1145.82	895.99	1301.03	1286.1	1219.43	1201.11	1052.66	1138.81	1338.12	1041.42	1147.02	891.74	1410.09	990.22	1300.83	765.41	1223.35	1187.14	1443.13	1327.93	1088.81	1225.1
ENSG00000033050	ABCF2	10061	7	337.388	353.516	-0.06573	0.102982	-0.638268	0.523299	0.780648		314.22	404.15	325.93	423.66	432.26	247.93	246.14	258.01	330.75	377.22	330.23	301.68	436.55	297.66	333.02	338.8	349.92	376.16	342.5	350.79	390.6	345.94	326.55	296.64	400.88	258.71	563.71	300.24	372.87	338.43	311.72	330.58
ENSG00000033100	CHPF2	54480	7	966.637	1229.4	-0.337394	0.103223	-3.2686	0.00108082	0.018751		906.63	863.33	991.07	857.7	933.18	703.73	805.13	2379.49	846.31	963.41	1064.17	855.76	936.7	788.14	724.04	847.43	1425.78	1215.42	1168.2	1218.81	1234.82	1755.43	918.29	1113.74	1275.41	1318.61	1303.88	972.68	1120.77	1318.97	1063.06	1246.6
ENSG00000033122	LRRC7	57554	1	222.594	285.026	-0.295868	0.239408	-1.23583	0.21652	0.518614		320.08	164.19	184.76	286.59	111.21	198.13	326.94	37.38	489.38	94.3	156.95	115.64	223.13	352.88	183.91	316.03	412.75	123.09	249.57	727.5	103.56	94.67	139.52	413.82	214.88	616.39	315.01	125.91	208.46	88.53	449.38	277.36
ENSG00000033170	FUT8	2530	14	767.073	826.36	-0.101304	0.145489	-0.696304	0.486239	0.756551		1009.69	669.37	788.31	473.5	636.3	1042.6	897.2	752.14	935.14	615.12	756.62	969.4	489.37	711.38	782.03	745	1053.63	683.46	691.19	829.15	717.03	1185.09	857.93	764.31	830.64	1255.42	536.47	618.47	824.19	785.55	760.21	829.02
ENSG00000033178	UBA6	55236	4	3058.08	2756.04	0.1448	0.11713	1.23623	0.216371	0.518449		2600.05	3822.27	3319.98	3752.7	3855.52	1699.77	3571.89	1730.37	2665.04	3588.93	3107.23	2350.08	3534.46	3468.92	2942.54	2919.6	2433.01	2504.86	3006.35	2432.63	2515.8	1892.17	2742.99	2360.49	3197.78	1799.08	3768.34	3395.38	3558.94	3048.08	2538.19	2902.59
ENSG00000033327	GAB2	9846	11	1142.8	1021.18	0.156844	0.114955	1.36439	0.172444	0.461315		1140.4	805.59	902.95	1178.56	1133.35	1953.11	1035.3	943.59	909.76	1252.75	1003.39	1284.15	1248.22	1112	1101.8	1279.9	734.64	808.27	940.76	973.65	934.28	1197.95	952.92	1296.37	1028.19	1022.94	754.38	1308.9	940.24	1368.28	1198.94	878.15
ENSG00000033627	ATP6V0A1	535	17	2112.31	1949.81	0.111973	0.107996	1.03682	0.299819	0.608325		1801.52	2163.28	1979.29	2593.87	2756.98	1760.4	2071.55	1962.85	1551.44	2720.9	2014.03	1848.29	2722.79	1870.18	2055.31	1924.22	1740.9	1664.74	1846.12	1987.16	1667.07	1855.94	2099.79	2177.86	1821.85	1254.23	2381.56	2144.6	1856.84	2567.34	2100.36	2030.58
ENSG00000033800	PIAS1	8554	15	2173.95	1886.46	0.20252	0.0668871	3.02779	0.00246346	0.0331089		2617.65	2076.68	2205.74	2036.26	2365.34	2430.56	2163.62	2061.31	2266.08	2195.79	2054.85	1967.96	1966.1	2119.17	1825.01	2431.1	1925.53	1681.96	1754.07	1998.13	1737.98	2017.22	2098.81	1847.43	1951.24	2125.75	1382.04	2100.32	2025.55	1856.86	1886.33	1794.16
ENSG00000033867	SLC4A7	9497	3	1179.05	1105.35	0.0884985	0.138173	0.640493	0.521852	0.780061		1039.85	1062.7	909.58	1208.67	1114.98	1426.94	1007.12	3029.52	843.14	967.69	747.55	909.06	1114.56	1061.46	1410.8	1011.14	765.57	1505.5	751.37	955.71	1531.99	985.24	986.57	886.77	1440.62	726.07	1456.65	673.82	1709.63	1209.15	1029.31	1071.58
ENSG00000034053	APBA2	321	15	53.2767	94.4379	-0.763872	0.168692	-4.52821	5.94865e-06	0.000444462		77.09	53.22	47.37	46.73	47.38	68.21	39.46	29.17	53.14	46.08	44.45	64.36	60.36	44.93	61.3	69.16	149.83	87.8	81.42	63.78	117.07	74.8	119.73	139.35	70.47	120.42	88.82	55.34	99.93	54.91	87.03	100.3
ENSG00000034152	MAP2K3	5606	17	1240.37	1347.37	-0.114277	0.129342	-0.883522	0.376954	0.674899		1015.55	1718.53	1073.5	1373.77	1405.08	702.64	1179.04	1760.46	733.68	1519.59	1203.88	1035.77	1424.99	1315.12	1226.06	1158.21	1065.23	1440.08	1211.57	1311.49	1438.57	1251.71	1151.82	1461.05	1009.7	1224.42	1788.24	1057.08	985.37	2414.93	1372.12	1374.53
ENSG00000034239	EFCAB1	79645	8	70.1415	77.5465	-0.132795	0.181688	-0.730892	0.464845	0.743127		26.81	55.93	67.27	107.99	82.2	38.98	45.09	160.46	91.21	97.52	67.13	76.43	78.69	46.8	44.73	35.02	92.8	90.38	74.34	57.8	115.94	89.99	112.81	76.01	57.76	96.57	31.98	102.39	53.73	49.31	75.49	63.46
ENSG00000034510	TMSB10	9168	2	11326.2	10456.1	0.111745	0.110476	1.01149	0.311784	0.618361		11332	10144.3	9644.42	10030.7	10018.4	16866.7	10982.5	14391.8	12687.5	10389.6	8153.18	14558	9388.57	10706.3	11443	10481.7	11204.2	10869.9	7544.65	10522.8	11798.9	14299.4	7151.37	10782.7	10080.9	14713.4	8841.73	8803.92	9763.45	10319.8	8616.36	11983.9
ENSG00000034533	ASTE1	28990	3	281.925	268.918	0.0670086	0.0984246	0.680812	0.49599	0.762509		341.87	284.17	363.83	190.02	224.35	403.83	276.21	268.03	298.23	236.83	344.74	363.02	183.24	251.79	200.48	280.14	318.99	241.88	190.28	292	235.26	286.34	268.16	325.15	228.74	331.44	235.67	300.24	268.64	223	334.81	222.09
ENSG00000034677	RNF19A	25897	8	3608.25	3002.19	0.257554	0.106774	2.41214	0.0158594	0.115637		2877.4	2571.04	4056.17	5100.51	4163.03	3404.95	3739.12	1615.5	2825.26	4003.65	3945.5	3044.95	5081.25	3556.9	3548.12	4198.62	2463.94	2602.13	3301.06	2630.95	2480.91	3306.33	3170.47	2860.88	2591.26	2512.04	2216.95	3865.81	2724.01	4249.39	3008	4050.93
ENSG00000034693	PEX3	8504	6	721.624	701.867	0.0386516	0.101487	0.380852	0.703313	0.880375		587.38	735.23	699.24	847.32	892.56	648.51	745.01	711.11	668.64	833.74	624.17	641.57	790.11	755.37	703.33	662.71	696.94	645.58	562.86	793.27	664.13	681.37	778.76	671.41	601.89	606.85	590.95	640.61	684.49	1050.02	772.65	788.08
ENSG00000034713	GABARAPL2	11345	16	1955.84	1734.81	0.170252	0.0792113	2.14934	0.0316073	0.176516		1840.9	1737.48	1605.04	2171.25	2145.82	2276.82	1831.04	2307.47	1674.38	2204.37	1579.47	2115.78	2232.35	1960.04	1758.73	1852.43	1419.01	1624.29	1619.55	1904.45	1713.22	2284.86	1694.09	1698.58	1690.15	2029.18	1354.8	1762.72	1643	2032.8	1612.79	1673.39
ENSG00000034971	MYOC	4653	1	390.979	95.5919	1.29445	0.308673	4.19361	2.74555e-05	0.00137705		505.26	98.33	181.92	143.3	101.54	2120.92	240.51	373.79	184.81	118.95	198.68	868.84	126.12	217.16	279.18	496.38	45.43	161.83	26.55	127.56	193.61	15.19	79.16	12.67	187.15	143.07	5.92	257.35	208.46	17.93	16.87	30.7
ENSG00000035115	SH3YL1	26751	2	1821.18	1756.36	0.0505692	0.112523	0.44941	0.653136	0.855135		1504.06	1397.38	2307.12	2273.01	1832.51	931.08	1927.81	3114.3	1514.95	1850.72	2121.99	1367.61	2121.32	1990.93	1396.71	1487.38	1591.07	1962.57	1907.18	1364.31	1858.43	1657.26	1769.29	1691.19	1468.34	1529.64	1904.3	2053.28	1500.09	2044.01	1949.38	1851.47
ENSG00000035141	FAM136A	84908	2	829.454	785.557	0.0760807	0.104444	0.728435	0.466348	0.744433		646.03	1086.15	730.51	959.46	963.15	464.46	786.34	1666.55	702.75	883.03	732.13	617.44	882.81	751.63	680.96	717.86	760.74	945.13	656.67	821.17	961.29	808.76	749.08	828.7	763.63	614	982.94	575.58	724.25	807.97	825.93	743.05
ENSG00000035403	VCL	7414	10	5241.64	4592.85	0.182382	0.129301	1.41052	0.158387	0.441101		5271.33	3387.45	4164.19	5901.1	3900.97	11592	4454.06	4662.34	4761.38	3982.22	4150.53	6520.3	5751.71	3971.56	6007.69	5387.47	5043.87	4066.31	4187.83	4789.52	4068.06	5407.7	3073.5	4289.21	4228.27	5436.59	3963.74	3814.62	4341.22	5727.48	4254.89	6792.83
ENSG00000035499	DEPDC1B	55789	5	109.264	84.792	0.327315	0.194475	1.68307	0.0923618	0.329304		83.79	118.18	102.33	262.71	109.27	25.98	110.86	6.38	80.9	87.87	104.33	139.78	222.05	115.13	106.87	71.79	56.06	92.96	81.42	86.7	66.41	60.77	104.89	57.01	72.78	53.65	140.93	134.21	97.78	109.82	73.71	67.55
ENSG00000035664	DAPK2	23604	15	816.579	500.379	0.641021	0.185055	3.46396	0.00053229	0.0114986		720.61	1170.95	808.2	1034.22	1134.32	557.57	702.73	402.96	646.43	1183.09	774.77	603.36	1062.82	734.78	618	910.46	379.89	459.65	830.13	386.67	461.51	543.46	356.23	372.65	396.26	259.91	465.42	1300.59	370.72	679.09	343.7	400.18
ENSG00000035681	NSMAF	8439	8	1724.94	1722.82	0.00146349	0.0711364	0.020573	0.983586	0.994669		1438.7	1552.55	2014.35	2163.98	2171.93	1156.28	1961.63	970.94	1721.97	2078.98	1797.2	1505.38	2052.33	1640.86	1685.83	1686.1	1566.91	1568.33	1853.2	1648.33	1628.8	1660.76	2050.32	1924.49	1638.17	1444.99	1796.53	1712.91	1699.95	1712.31	1858.8	1800.3
ENSG00000035687	ADSS2	159	1	2383.73	2445.97	-0.0366921	0.0864878	-0.424246	0.671387	0.864123		2090.6	2156.96	2583.78	2701.86	3200.84	1263.46	2707.57	1640.11	2135.21	3092.76	2539.31	2006.17	2641.95	2453.33	2626.92	2298.91	2242.58	2701.12	2612.53	2518.34	2470.77	2232.27	2879.55	2556.84	2201.94	1815.77	2697.76	2098.94	2360.81	2549.41	2748.67	2448.16
ENSG00000035720	STAP1	26228	4	26.3902	46.0263	-0.573949	0.289238	-1.98435	0.0472168	0.225394		25.14	20.75	7.58	15.58	15.47	35.73	82.67	42.85	16.66	12.86	12.7	19.11	17.25	74.88	10.77	12.26	40.6	23.24	23.01	15.95	15.76	23.37	17.81	13.72	173.29	14.31	5.92	15.22	167.63	53.79	15.1	117.7
ENSG00000035862	TIMP2	7077	17	16127.8	19818.6	-0.250783	0.231024	-1.08553	0.277687	0.585941		22763.7	11234.1	12826.1	10169.9	9349.17	34597.3	12475.3	6715.44	23227.1	9377.93	13445	26558.9	10813.6	12333.1	21159.5	20998.3	26010.1	11008.5	14585.7	26180.9	10753.2	43592.4	12964.9	18712.9	19668.4	34733.3	7662.2	13199.6	19198.1	18269.4	17428.1	23129.6
ENSG00000035928	RFC1	5981	4	2144.2	2005.19	0.0962057	0.0422639	2.27631	0.0228275	0.144826		2167.69	1898.06	2314.7	1967.73	2268.63	2314.72	2459.55	1999.32	2139.97	2144.35	2126.52	2076.56	1908.97	2107.93	2169.63	2242.88	2027.02	1986.67	2077.1	2197.44	2121.83	2081.5	2018.65	1895.99	1873.84	1964.8	1777.58	2137.68	1933.13	1918.5	2156.31	1914.93
ENSG00000036054	TBC1D23	55773	3	1852.62	1775.29	0.0601	0.0895793	0.670914	0.502276	0.767376		1657.4	1705	1982.13	2417.34	2287.97	1321.92	1795.34	1865.3	1651.37	2011.47	1848.01	1401.8	2333.67	1874.86	1656.01	1832.3	1462.51	1861	1738.14	1757.95	1977.75	1975.15	1938.5	1634.18	1457.95	1262.58	1971.8	1642.35	1797.74	2198.65	1941.39	1786.99
ENSG00000036257	CUL3	8452	2	2966.62	2717.16	0.123784	0.0949138	1.30417	0.192176	0.4881		2471.02	3188.09	2894.56	3663.4	3929.98	1981.26	3492.98	2653.9	2498.48	3723.95	2705.33	2387.29	3494.57	3141.31	2447.15	2792.66	2318.94	2482.48	2772.71	2700.71	2584.46	3032.85	2890.43	2714.14	2444.54	2334.39	2905.01	2811.5	2676.73	3261	2944.94	2599.64
ENSG00000036448	MYOM2	9172	8	41.9774	89.1056	-0.950285	0.209455	-4.53695	5.70739e-06	0.000434271		54.46	21.65	31.27	40.5	11.6	94.19	66.7	11.85	49.97	11.79	26.31	29.16	40.96	68.33	77.87	35.02	77.33	121.37	75.23	94.67	140.7	98.17	55.41	68.62	112.06	133.53	95.93	45.66	97.78	106.46	57.73	45.03
ENSG00000036473	OTC	5009	X	6.269	0.5338	1.1475	0.311811	3.68011	0.000233129	0.00641216		21.79	2.71	1.89	5.19	0	29.23	1.88	8.21	0.79	4.29	0	11.06	1.08	1.87	3.31	7	0	0	0.89	1	2.25	0	0	0	2.31	0	0	0	1.07	0	0	1.02
ENSG00000036530	CYP46A1	10858	14	75.4869	77.2801	-0.035969	0.153022	-0.235058	0.814164	0.930429		67.87	47.81	75.8	57.11	54.15	128.84	91.13	63.82	86.46	77.16	75.3	79.44	64.67	67.39	90.3	80.54	129.53	52.51	136.29	87.7	46.15	61.94	88.07	67.56	70.47	73.92	71.06	51.19	68.77	62.75	82.59	85.97
ENSG00000036549	ZZZ3	26009	1	2065.28	2014.03	0.0358227	0.0589427	0.607754	0.54335	0.793911		2020.22	1801.53	2241.74	2175.4	2332.46	1736.58	2472.7	1616.41	2064.61	2117.56	2075.72	1962.93	2155.81	2203.41	1817.55	2249.89	1752.5	2085.66	2130.2	1991.15	2108.32	1983.33	2258.12	1993.11	2107.21	1911.15	1810.74	2118.31	2189.95	1781.78	2148.32	1854.54
ENSG00000036565	SLC18A1	6570	8	0.8944	1.4509	-0.284038	0.314443	-0.903305	0.366364	0.665178		0.84	0.9	0	0	0	0	0	2.74	0.79	2.14	0	1.01	0	0	4.14	1.75	1.93	0.86	4.43	0	2.25	2.34	2.97	0	0	0	0	0	3.22	1.12	0	4.09
ENSG00000036672	USP2	9099	11	375.289	348.945	0.0860508	0.244339	0.352178	0.724705	0.890636		308.35	424	230.24	839.01	565.71	126.67	396.46	123.08	111.84	576.54	237.69	347.94	756.69	407.17	278.35	274.89	165.29	175.6	553.13	283.03	157.59	254.78	272.12	325.15	207.95	205.06	551.87	452.44	246.07	912.18	241.56	579.29
ENSG00000036828	CASR	846	3	0.5213	2.6572	-0.714455	0.302883	-2.35885	0.0183317	0.126292		0.84	0.9	0	1.04	0	0	1.88	0	0	0	0	0	0	2.81	0	0.88	18.37	0.86	6.2	1	1.13	0	1.98	0	2.31	7.15	0	1.38	0	1.12	0	1.02
ENSG00000037042	TUBG2	27175	17	573.937	510.774	0.162593	0.112012	1.45156	0.146624	0.423537		570.62	640.5	479.43	523.34	441.93	810.91	540.2	653.68	705.92	506.89	506.23	628.5	536.8	511.07	596.46	530.52	695.97	444.16	512.42	555.09	368.08	328.41	615.49	577.45	525.65	673.61	544.76	471.81	447.02	364.2	555.95	492.29
ENSG00000037241	RPL26L1	51121	5	390.909	351.365	0.149203	0.094968	1.57109	0.116162	0.374337		304.16	375.28	393.21	616.8	440.96	278.24	339.15	322.74	375.96	443.66	410.06	393.19	559.43	342.59	371.96	287.14	302.56	367.55	366.39	355.78	411.98	397.37	332.48	374.76	352.36	313.56	420.41	269.8	367.5	332.82	325.93	330.58
ENSG00000037280	FLT4	2324	5	425.337	546.085	-0.327752	0.183067	-1.79034	0.0733986	0.289264		635.14	433.92	459.53	265.82	289.14	570.56	268.69	175.04	546.49	323.64	514.39	587.27	233.91	315.44	690.9	495.5	695.01	414.89	857.57	374.71	401.85	376.33	569.97	629.18	591.5	567.5	563.71	416.47	521.16	530.05	575.49	651.96
ENSG00000037474	NSUN2	54888	5	1984.56	2006.68	-0.0156955	0.094574	-0.16596	0.868188	0.951497		1663.26	2276.95	2096.78	2441.23	2308.28	1272.12	1803.8	2020.29	1829.04	2366.18	2067.55	2160.03	2474.87	1618.39	1829.15	1525.02	1692.57	1981.51	1884.17	1958.26	1911.33	1830.23	2131.46	1874.88	2020.56	1455.72	3381.08	1676.94	2156.64	2324.16	1801.96	2025.47
ENSG00000037637	FBXO42	54455	1	1520.4	1396.98	0.119885	0.0867983	1.38119	0.16722	0.454543		1317.2	1602.16	1485.65	1349.89	2411.75	1079.41	1741.79	1032.93	1236.55	2277.24	1475.14	1153.42	1381.88	1639.92	1520.15	1621.32	1283.68	1211.11	1658.49	1352.35	1172.91	1418.84	1362.59	1491.67	1254.62	1284.04	1428.23	1741.97	1218.55	1618.17	1363.24	1491.21
ENSG00000037749	MFAP3	4238	5	1595.58	1722.28	-0.109181	0.0653935	-1.6696	0.0949991	0.333943		1869.39	1483.08	1601.25	1616.75	1788.02	1711.68	1763.4	886.15	1611.72	1659.97	1494.19	1599.91	1568.35	1515.43	1679.21	1680.85	1517.61	1732.74	1697.43	1825.72	1786.39	1998.52	1590.18	1671.13	1650.88	1268.54	1769.29	1632.66	1929.91	1803.08	1887.22	1795.18
ENSG00000037757	MRI1	84245	19	1294.77	1179.79	0.12995	0.112377	1.15638	0.247525	0.554199		997.12	1334.23	1348.27	1474.5	1171.06	555.4	1527.59	1142.34	1453.88	1253.82	1359.02	1131.3	1512.3	1874.86	1328.78	1251.88	1309.78	1146.55	1039.88	936.78	1091.87	784.22	1348.74	1265.75	1487.98	891.79	1103.74	1361.47	1421.64	1342.5	1180.29	1163.7
ENSG00000037897	METTL1	4234	12	343.505	346.268	-0.0110041	0.1435	-0.0766838	0.938875	0.977119		330.98	354.53	328.78	389.39	446.76	129.92	336.33	549.74	260.16	435.09	331.14	270.51	439.79	313.57	326.4	253	381.82	475.15	313.29	298.97	489.65	226.73	326.55	215.36	464.42	181.22	519.89	325.15	434.12	308.17	198.05	381.76
ENSG00000037965	HOXC8	3224	12	0.4455	0.6647	-0.142676	0.277816	-0.513565	0.607556			1.68	0	0	0	0	0	0	1.82	0	0	3.63	0	0	0	0	0	0	0	0	1.99	0	1.17	0	0	0	0	0	0	3.22	3.36	0.89	0
ENSG00000038002	AGA	175	4	561.221	575.137	-0.0342564	0.108511	-0.315695	0.752234	0.902113		441.58	694.63	567.54	580.45	611.16	342.12	548.65	856.07	587.74	648.34	512.58	499.78	586.38	536.34	453.15	513.01	569.34	673.13	466.4	431.52	675.38	828.63	527.42	594.34	429.76	611.62	466.6	523.01	467.43	684.7	650.09	602.83
ENSG00000038210	PI4K2B	55300	4	1601.66	1575.81	0.0226128	0.120149	0.188207	0.850715	0.944876		1315.53	1470.45	1832.43	2040.41	1912.77	636.6	1521.95	2490.71	1792.56	1694.26	1609.41	964.37	1808.73	1708.25	1333.75	1494.38	1269.18	1902.32	1543.44	1747.99	2012.64	1469.09	1712.89	1360.76	1252.31	1063.47	2002.59	1647.88	1347.5	1736.96	1639.44	1504.51
ENSG00000038219	BOD1L1	259282	4	2870.86	2782.37	0.0447846	0.0597967	0.748947	0.453889	0.736032		3117.05	2516.91	3097.32	2397.61	2927.18	3422.27	3456.34	1756.81	2807.02	2836.63	2832.34	2732.21	2374.63	3065.49	3114.03	3479.88	2821.59	2463.54	2779.79	2814.32	2641.87	3018.82	2787.52	2876.71	2887.01	2347.51	2554.46	2779.68	3089.36	2840.77	3165.19	2649.79
ENSG00000038274	MAT2B	27430	5	2077.29	2019.43	0.0405582	0.0577092	0.702803	0.482178	0.753957		2081.38	2023.45	2128.05	1941.77	2255.1	2010.49	1932.5	2112.37	2220.87	2142.21	2034.89	1901.59	1953.17	2119.17	2285.61	2094.06	1836.6	2054.67	1833.73	2097.78	2081.3	2365.5	2074.07	1984.67	1933.92	2142.44	1672.18	1979.95	2058.86	2015.99	2139.44	2039.79
ENSG00000038295	TLL1	7092	4	1160.84	1403.32	-0.245989	0.191559	-1.28414	0.199094	0.497091		1573.61	1034.73	1053.6	637.56	646.94	2107.93	1776.55	661.88	1935.33	622.62	1041.49	1173.53	612.25	1659.58	794.45	1241.38	1853.03	725.63	1401.84	1813.76	750.8	1742.57	1692.11	1243.58	1343.57	2073.3	663.19	992.05	1590.35	1267.42	1334.82	1965.08
ENSG00000038358	EDC4	23644	16	878.87	945.264	-0.104173	0.0685999	-1.51856	0.128873	0.397281		802.72	1122.23	867.89	1008.26	906.1	734.04	791.04	1005.58	762.23	937.69	876.37	760.23	972.27	790.01	914.57	810.66	946.33	952.88	1032.8	849.08	927.53	771.36	964.8	1086.29	971.58	758.26	1326.38	848.15	904.78	949.16	975.14	859.72
ENSG00000038382	TRIO	7204	5	2456.87	2510.93	-0.0311178	0.0621465	-0.500717	0.61657	0.835134		2852.27	2214.7	2361.13	2044.57	2224.15	3653.96	2350.57	2087.75	2524.65	2229.01	2430.44	2619.58	2034.01	2270.8	2509.28	2902.97	2822.56	2306.02	2667.4	2494.42	2323.32	3238.54	2430.3	2618.07	2363.67	2293.86	2103.26	2426.85	2523.07	2598.71	2397.87	2566.89
ENSG00000038427	VCAN	1462	5	10238.6	33935.8	-1.36899	0.257783	-5.31065	1.09238e-07	2.19917e-05		9859.76	11305.3	8786.95	8851.13	7761.32	8072.28	10548.5	3117.95	25681.2	7367.53	8387.25	10011.7	8612.48	9083.21	17012.4	9358.47	53094.1	8941.75	24304.8	64021.7	9126.67	85954.1	15457.5	24499	26970.8	61600.3	25746	6980.32	28968	40359.1	25229.2	41720.1
ENSG00000038532	CLEC16A	23274	16	772.513	839.746	-0.117614	0.0972851	-1.20896	0.226679	0.529996		768.37	845.28	723.88	885.74	949.62	488.28	657.63	717.49	644.05	1011.63	879.1	713.98	915.14	709.51	726.52	723.99	784.9	870.24	930.14	775.33	884.75	790.06	850.01	898.38	853.74	579.43	1004.26	922.87	758.64	1032.09	774.42	726.67
ENSG00000038945	MSR1	4481	8	464.224	504.13	-0.101992	0.221133	-0.461225	0.644637	0.851555		543.81	325.66	346.78	339.55	297.84	655.01	432.16	503.25	778.89	292.56	357.44	477.66	300.74	425.89	933.63	416.71	651.51	674.85	347.81	600.93	692.27	383.34	471.02	320.93	658.5	667.65	348.17	316.85	707.06	378.77	335.7	510.72
ENSG00000039068	CDH1	999	16	5682.73	4701.05	0.235667	0.220512	1.06873	0.285193	0.593445		3946.59	7622	5749.32	8275.87	6829.11	73.62	5386.96	11033.2	3638.26	6870.29	6098.33	3515.57	8297.73	5326	4392.28	3868.58	2932.75	6062.45	5424.18	4456.67	6240.54	4401.43	5238.6	5050.35	3438.07	2032.76	5502.1	6212.41	3623.42	5793.6	4831.27	3976.22
ENSG00000039123	MTREX	23517	5	2508.5	2327.85	0.106512	0.0664019	1.60405	0.108703	0.359903		2253.16	2542.17	2514.62	2997.8	2979.4	2057.05	2932.11	1961.03	2404.88	2750.9	2316.13	2552.21	2977.18	2292.33	2279.81	2325.17	2031.86	2443.74	2361.19	2217.37	2501.17	2577.04	2533.21	2071.23	2235.44	2017.26	2697.76	2305.1	2443.55	2309.59	2270.88	2229.14
ENSG00000039139	DNAH5	1767	5	45.8405	29.2482	-0.801532	0.287862	-2.78443	0.00536214	0.0566916		16.76	8.12	10.42	13.5	8.7	29.23	11.27	523.31	2.38	7.5	16.33	9.05	18.32	10.3	28.99	19.26	8.7	139.45	11.51	6.98	164.34	7.01	6.93	19	20.79	13.11	8.29	1.38	10.75	22.41	22.2	5.12
ENSG00000039319	ZFYVE16	9765	5	1763.58	1818.86	-0.0437752	0.083431	-0.524688	0.5998	0.825456		1880.28	1576.9	1762.32	1709.17	1655.54	2310.39	1968.2	1063.93	2000.37	1478.86	1591.26	1911.64	1548.95	1878.61	2051.99	1828.8	1956.46	1543.37	1816.91	1719.09	1654.69	2094.36	1757.42	1681.69	1886.55	1768.08	1679.29	1513.67	2052.41	1879.28	1889.88	2208.67
ENSG00000039523	RIPOR1	79567	16	1185.5	1244	-0.066965	0.117677	-0.569059	0.569316	0.809519		1478.08	1172.75	881.16	1017.61	892.56	1905.47	946.99	1462.34	1209.58	937.69	1053.28	1434.99	1020.78	946.32	1273.28	1335.05	1504.08	1117.29	1223.07	1030.45	1109.88	1275.08	1107.29	1325.93	1373.61	1568.98	1057.55	1207.89	1317.41	1178.89	1167.85	1338.71
ENSG00000039537	C6	729	5	23.9574	17.6149	0.307073	0.298741	1.02789	0.304002	0.612229		59.49	26.16	19.9	2.08	8.7	81.2	33.82	15.5	7.14	7.5	9.07	31.17	8.62	20.59	18.23	34.14	6.77	49.93	5.31	32.89	56.28	0	5.94	2.11	19.64	33.38	10.66	31.82	11.82	5.6	3.55	6.14
ENSG00000039560	RAI14	26064	5	976.888	992.521	-0.0214983	0.149628	-0.143678	0.885754	0.957147		1220.84	767.7	752.3	836.93	659.51	1457.25	1018.39	1847.07	990.67	599.05	715.8	1158.45	834.3	861.15	976.71	934.1	1356.18	1051.87	833.67	966.67	992.81	1186.26	717.41	819.2	1244.22	1149.31	1025.57	832.93	1153	716.08	912.97	922.15
ENSG00000039600	SOX30	11063	5	2.0373	1.9585	0.0543165	0.299686	0.181245	0.856175	0.947496		1.68	1.8	0.95	0	0.97	1.08	2.82	0.91	0.79	5.36	3.63	4.02	2.16	4.68	0	1.75	1.93	0.86	0.89	2.99	1.13	3.51	0.99	3.17	1.16	1.19	2.37	2.77	1.07	3.36	0.89	3.07
ENSG00000039650	PNKP	11284	19	683.75	725.159	-0.0827595	0.0975528	-0.848356	0.39624	0.690739		612.52	816.42	603.55	696.75	655.64	502.35	519.53	993.73	648.81	694.42	735.76	643.58	842.92	692.66	699.19	582.17	777.17	703.25	896.51	585.98	682.14	475.67	848.03	649.24	767.1	571.08	1099	766.52	732.85	720.56	611.01	716.44
ENSG00000039987	BEST2	54831	19	1.3058	1.8338	-0.220815	0.318379	-0.693559	0.487959	0.757601		0	2.71	1.89	0	0.97	0	0	0	2.38	1.07	1.81	2.01	1.08	0.94	1.66	4.38	0.97	0	0.89	2.99	0	0	2.97	0	1.16	1.19	2.37	6.92	2.15	6.72	0	1.02
ENSG00000040199	PHLPP2	23035	16	521.275	468.849	0.150018	0.0841589	1.78256	0.0746577	0.291599		625.09	408.66	503.11	477.65	442.9	674.49	637.9	434.87	565.53	367.57	460.87	557.1	509.85	516.69	526.05	632.07	562.58	408.01	524.81	410.59	406.36	452.3	463.1	545.78	436.69	432.78	502.13	446.91	480.33	419.11	510.66	499.46
ENSG00000040275	SPDL1	54908	5	436.25	364.829	0.250372	0.107227	2.33496	0.0195454	0.131323		330.98	371.67	463.32	462.08	653.71	272.83	583.42	231.57	483.83	587.26	377.4	352.97	487.21	437.12	501.19	383.44	393.42	316.77	355.77	387.67	309.55	333.09	367.12	383.21	395.1	296.87	529.37	388.79	423.38	258.86	407.64	290.67
ENSG00000040341	STAU2	27067	8	1083.37	1069.94	0.0175373	0.0877397	0.199878	0.841576	0.940854		1116.1	1135.77	1086.76	1043.57	1393.48	1077.24	1204.41	1045.7	957.35	1238.82	980.7	924.15	820.29	1155.06	1031.38	1123.19	754.94	1064.78	1089.44	973.65	1100.87	1083.41	1145.88	1163.35	1023.57	845.29	1040.97	1028.02	1096.05	1259.58	1282.42	1166.77
ENSG00000040487	SLC66A1	54896	1	283.828	322.49	-0.178517	0.105789	-1.68748	0.0915109	0.327721		236.29	274.24	306.98	335.4	290.11	177.56	297.81	254.36	241.92	296.84	360.17	205.14	338.46	329.48	256.81	339.67	337.35	247.9	315.06	318.9	290.41	317.89	366.13	399.04	288.82	225.33	367.12	469.04	235.33	290.24	393.43	297.83
ENSG00000040531	CTNS	1497	17	328.382	334.616	-0.0278293	0.0804935	-0.345733	0.729543	0.893167		306.68	311.23	283.3	402.89	382.94	367.02	274.33	422.11	274.44	367.57	303.92	296.65	382.66	263.96	326.4	288.02	288.06	328.82	352.23	330.86	310.68	347.11	282.02	361.04	354.67	294.48	335.15	294.71	349.23	435.92	294.85	394.04
ENSG00000040608	RTN4R	65078	22	50.1004	71.5359	-0.470478	0.17997	-2.6142	0.0089437	0.079674		52.79	46.91	54.95	58.15	65.76	6.5	52.61	19.15	50.76	77.16	78.02	49.27	51.74	40.25	38.94	58.65	67.66	79.19	108.86	87.7	84.42	51.42	89.06	114.01	30.04	59.61	30.79	89.93	39.76	75.08	74.6	62.43
ENSG00000040633	PHF23	79142	17	836.529	853.826	-0.0288991	0.101168	-0.285655	0.775142	0.912409		656.09	873.25	838.52	898.2	1149.79	410.33	742.19	774.93	648.81	1274.18	764.79	710.96	927	886.42	936.94	892.08	824.54	778.14	816.86	932.79	746.3	880.05	907.4	889.93	804.07	687.92	891.75	817.71	756.49	1234.92	822.38	869.96
ENSG00000040731	CDH10	1008	5	34.5031	13.7945	0.85189	0.308351	2.76272	0.00573211	0.0592043		180.15	13.53	11.37	5.19	1.93	64.96	16.91	35.56	34.9	4.29	22.68	7.04	8.62	20.59	30.65	93.67	12.57	9.47	5.31	34.88	1.13	11.69	0.99	0	13.86	87.03	5.92	6.92	5.37	17.93	3.55	4.09
ENSG00000040933	INPP4A	3631	2	958.981	1047.28	-0.124213	0.0946076	-1.31293	0.189207	0.484421		1029.8	842.58	977.8	975.04	785.22	1224.48	879.35	865.19	1067.6	716.93	929.9	1011.63	964.73	975.34	1131.62	966.49	1183.15	919.31	1029.26	1101.21	925.27	1229.5	985.58	1021.89	1209.56	1065.86	831.35	888.28	1112.17	1011.92	1035.53	1206.68
ENSG00000041353	RAB27B	5874	18	2025	2717.52	-0.377822	0.198885	-1.8997	0.0574725	0.252329		1434.51	2146.14	2212.37	2454.73	2488.15	298.81	2206.83	3804.45	1652.17	2296.53	1922.4	1101.13	2252.83	2361.6	1551.63	2215.74	1532.11	3235.66	2239.94	3118.27	3548.01	2291.88	3561.34	4004.17	1835.72	1019.36	2704.86	2211.01	1955.7	3429.09	4758.45	2034.68
ENSG00000041357	PSMA4	5685	15	2589.74	2366.6	0.127287	0.087726	1.45097	0.14679	0.423805		2233.88	2801.98	2551.57	3595.9	3070.3	2138.24	2463.31	1434.99	2539.72	2994.16	2553.82	2639.7	3525.83	2218.39	2544.07	2129.95	2067.62	2453.21	2354.99	2465.52	2261.41	2252.14	2586.65	2385.82	2520.79	2141.25	2815	2062.96	2538.11	2414.93	2390.77	2154.42
ENSG00000041515	MYO16	23026	13	27.5472	18.7216	0.44425	0.258127	1.72105	0.085241	0.315397		36.03	16.24	16.11	13.5	5.8	79.03	23.49	117.61	7.14	10.72	19.96	23.13	12.93	15.91	10.77	32.39	42.53	26.68	12.39	19.93	14.63	8.18	15.83	7.39	3.47	53.65	8.29	31.82	4.3	13.45	12.43	24.56
ENSG00000041802	LSG1	55341	3	1588.45	1516.87	0.0645789	0.101829	0.63419	0.525957	0.7822		1628.91	1715.83	1565.24	1662.44	2139.05	1424.77	1465.58	1332.88	1353.14	2085.41	1432.5	1503.37	1711.72	1294.53	1420.74	1679.1	1740.9	1615.68	1380.6	1461.97	1727.85	1299.63	1879.13	1477.94	1582.71	984.79	1948.12	1404.37	1503.31	1460.17	1561.28	1241.48
ENSG00000041880	PARP3	10039	3	450.549	490.982	-0.121019	0.0853781	-1.41744	0.156353	0.438236		480.96	526.84	414.05	317.74	445.8	545.66	370.15	536.07	464	424.37	465.4	462.58	390.2	421.21	508.65	435.09	561.61	463.1	461.97	484.33	457.01	426.59	545.23	494.06	562.61	659.31	486.73	474.58	460.99	417.99	416.52	483.08
ENSG00000041982	TNC	3371	9	6252.12	11783.6	-0.785974	0.221427	-3.54959	0.000385838	0.00909443		6661.43	3357.68	7521.12	8764.95	5225.79	4062.12	4767.85	3153.51	9172.19	5279.97	8121.43	6947.68	8643.74	4701.67	7105.35	6547.43	18214.2	9277.45	11334.2	9176.43	9457.61	5351.6	7806.45	9333.22	6165.66	41264.4	9701.51	6620.58	6082.01	12483.7	9272.67	16995.9
ENSG00000041988	THAP3	90326	1	257.997	267.112	-0.0481998	0.0700672	-0.687908	0.491511	0.760347		282.38	229.14	243.5	203.52	250.46	350.78	232.99	257.09	267.3	242.19	220.45	286.6	229.59	255.54	270.89	305.53	267.76	250.49	226.56	245.16	282.54	296.86	253.32	339.93	283.04	342.17	304.36	219.99	235.33	221.88	262.88	241.54
ENSG00000042062	RIPOR3	140876	20	535.301	691.633	-0.322872	0.210521	-1.53368	0.125109	0.391184		727.31	532.25	317.41	567.99	316.22	795.75	432.16	148.6	942.28	327.92	368.33	740.12	570.21	452.1	727.35	598.8	915.4	468.26	615.96	562.07	431.12	832.13	570.96	637.63	1044.36	710.57	824.25	467.66	919.82	646.6	652.75	766.59
ENSG00000042088	TDP1	55775	14	425.561	462.665	-0.118333	0.0960736	-1.23169	0.218066	0.520926		405.55	455.57	323.09	454.81	609.22	262	545.84	278.97	363.27	587.26	326.6	417.32	459.19	467.08	438.23	414.96	370.22	573.28	437.19	511.24	509.91	402.04	465.08	540.51	481.75	317.13	490.29	500.87	415.85	507.64	493.78	385.85
ENSG00000042286	AIFM2	84883	10	393.239	294.987	0.389848	0.152411	2.55787	0.0105315	0.0888647		524.54	288.68	328.78	252.33	260.13	1131.37	294.06	339.15	379.93	306.49	374.68	441.46	253.31	285.49	312.31	519.14	268.72	267.7	307.1	277.05	272.4	330.75	201.87	267.09	332.72	439.93	262.91	405.4	285.83	245.42	267.32	287.6
ENSG00000042304	C2orf83	56918	2	0.1833	0.1326	0.000859834	0.175324	0.00490427	0.996087			0	0.9	0.95	0	0	1.08	0	0	0	0	0	0	0	0	0	0	0.97	0	0	0	0	0	0	0	1.16	0	0	0	0	0	0	0
ENSG00000042317	SPATA7	55812	14	226.051	210.034	0.10368	0.0975809	1.0625	0.288008	0.596559		241.32	151.56	246.35	232.6	187.6	330.21	269.63	191.45	228.43	187.54	211.38	306.71	197.26	211.54	208.76	214.48	238.76	151.5	206.21	219.25	174.47	220.89	239.47	214.3	217.19	265.87	184.75	228.3	208.46	196.11	201.6	193.44
ENSG00000042429	MED17	9440	11	310.556	309.223	0.00534001	0.0809314	0.065982	0.947392	0.979979		285.73	365.36	355.31	401.85	292.04	227.36	248.96	291.74	286.33	287.2	341.11	285.59	391.28	287.36	306.52	315.16	285.16	302.99	323.91	329.87	346.7	239.59	335.45	306.15	265.71	236.06	364.75	326.53	257.89	350.75	345.47	330.58
ENSG00000042445	RETSAT	54884	2	2788.06	2515.55	0.144435	0.100842	1.43229	0.152061	0.431293		2580.78	2475.41	2917.3	2812.97	2711.53	5193.5	2080.94	2436.92	2353.33	2878.43	3219.72	1970.97	2925.44	2229.62	2614.49	3207.62	2476.51	2684.76	2553.23	2461.53	2720.67	2042.94	2612.37	2761.64	2084.1	2057.8	2791.32	2767.22	2199.62	2995.41	2705.16	2334.56
ENSG00000042493	CAPG	822	2	2535.71	2658.78	-0.0661228	0.110626	-0.597713	0.550032	0.797897		2263.21	2385.2	3394.83	1984.34	3102.21	1111.89	2809.98	1002.85	2646.01	3321.02	3737.75	2475.78	2041.56	3081.4	2789.29	2424.1	2373.08	2233.71	3170.96	2381.81	2263.66	3178.94	2452.07	3050.9	2094.5	2521.58	3201.07	3106.21	2113.66	3442.54	2880.11	2075.62
ENSG00000042753	AP2S1	1175	19	1112.71	1114.98	-0.00287417	0.124851	-0.0230208	0.981634	0.993665		923.38	1413.62	1053.6	1312.51	1442.8	710.22	1011.82	939.94	834.41	1509.94	1041.49	974.43	1363.55	1112.94	1096	1062.79	808.1	1112.12	963.77	1282.59	1001.82	1402.47	1014.27	1329.09	956.56	914.44	1279.01	1095.82	869.32	1584.55	1217.59	1008.13
ENSG00000042781	USH2A	7399	1	7.4727	16.5697	-0.840312	0.281233	-2.98796	0.0028085	0.0363313		5.87	1.8	6.63	6.23	15.47	2.17	8.46	1.82	21.42	15	5.44	5.03	5.39	8.42	1.66	8.75	16.43	22.38	17.7	16.94	15.76	7.01	38.59	35.89	9.24	9.54	10.66	8.3	11.82	15.69	16.87	12.28
ENSG00000042813	ZPBP	11055	7	0.2153	0.1836	0.00292716	0.286325	0.0102232	0.991843			0.84	0.9	0	0	0	0	0	0.91	0.79	0	0	0	0	0	0	0	0	0.86	0.89	0	0	0	0	0	0	1.19	0	0	0	0	0	0
ENSG00000042832	TG	7038	8	18.5829	21.5212	-0.172161	0.23415	-0.735261	0.46218	0.74164		14.24	7.22	26.53	5.19	14.51	17.32	28.18	50.14	16.66	13.93	25.4	15.08	6.47	22.46	18.23	15.76	10.63	39.6	13.28	12.96	42.77	19.87	5.94	14.78	19.64	25.04	15.4	22.14	33.31	42.58	7.99	18.42
ENSG00000042980	ADAM28	10863	8	333.372	296.931	0.144919	0.216042	0.67079	0.502354	0.767392		163.39	258.91	216.97	214.94	208.88	260.92	279.02	1805.13	279.19	215.4	222.27	257.43	218.82	248.98	300.72	182.97	292.89	599.96	215.94	196.32	617.98	136.74	283.01	264.97	365.06	251.56	153.95	175.72	365.35	234.21	271.76	325.47
ENSG00000043039	BARX2	8538	11	138.833	82.6599	0.484667	0.309495	1.566	0.11735	0.376395		41.9	156.07	24.63	29.07	127.65	18.41	33.82	1106.78	53.94	142.53	25.4	105.59	30.18	44.93	226.16	54.28	6.77	301.27	14.16	39.86	289.29	51.42	8.91	68.62	17.33	106.11	208.43	24.91	12.89	82.93	63.06	26.61
ENSG00000043093	DCUN1D1	54165	3	1711.45	1656.39	0.0463515	0.0702268	0.660026	0.509237	0.77194		1700.97	1659	1858.01	1963.57	1881.83	1656.46	1749.31	1190.66	1732.28	1912.88	1664.75	1391.75	1913.28	1798.11	1660.15	1650.21	1530.17	1598.46	1541.67	1735.03	1588.27	1845.42	1782.15	1756.64	1627.77	1331.73	1551.39	1552.41	1741.86	1843.42	1886.33	1589.46
ENSG00000043143	JADE2	23338	5	1416.97	1513.86	-0.0923365	0.108682	-0.849602	0.395546	0.690323		1773.03	1256.65	1218.46	796.44	1142.05	1913.05	1439.28	1917.27	1780.66	1046.99	1339.96	1437	841.85	1417.15	1502.75	1848.93	1780.53	1727.58	1429.28	1624.41	1810.03	1661.93	1356.65	1539.17	1539.97	1762.12	1065.84	1593.92	1448.51	1085.88	1465.37	1330.52
ENSG00000043355	ZIC2	7546	13	1.7643	4.3914	-0.893642	0.293233	-3.04755	0.00230717	0.031699		2.51	0.9	3.79	1.04	0.97	0	1.88	3.65	0.79	5.36	2.72	0	0	3.74	0	0.88	2.9	1.72	1.77	2.99	6.75	1.17	5.94	2.11	5.78	4.77	13.03	2.77	4.3	5.6	3.55	5.12
ENSG00000043462	LCP2	3937	5	288.069	316.296	-0.118572	0.205293	-0.577574	0.563552	0.806624		436.55	325.66	305.09	177.56	178.9	451.47	263.05	227.01	427.52	172.53	286.68	287.6	164.92	286.42	307.34	310.78	445.62	331.4	261.08	319.9	314.05	268.81	282.02	351.54	332.72	426.82	245.14	237.98	342.78	202.83	315.28	382.78
ENSG00000043514	TRIT1	54802	1	661.852	629.277	0.0708634	0.10208	0.694193	0.487561	0.757355		553.86	729.81	732.4	647.95	778.45	418.99	704.61	919.89	660.71	772.65	635.96	625.48	645.67	570.98	557.53	634.7	544.21	660.22	624.81	592.96	688.89	500.22	788.66	664.02	637.71	524.58	696.35	736.08	632.92	493.07	743.34	540.4
ENSG00000043591	ADRB1	153	10	70.6222	26.171	1.07148	0.275452	3.8899	0.000100286	0.00356285		87.98	127.2	57.8	27	35.78	128.84	49.79	24.62	136.42	33.22	64.41	116.65	71.14	60.84	51.36	56.9	39.63	26.68	11.51	51.82	15.76	30.39	11.87	13.72	9.24	78.69	10.66	38.74	11.82	34.74	22.2	11.26
ENSG00000044012	GUCA2B	2981	1	0.117	0.5874	-0.249723	0.241432	-1.03434	0.300978			0	0	0	0	0	0	0	0	0	0	0	0	0	1.87	0	0	0	0	0	0	0	0	0	7.39	0	0	0	0	0	1.12	0.89	0
ENSG00000044090	CUL7	9820	6	651.038	675.313	-0.0508245	0.0945659	-0.537451	0.590956	0.820254		656.09	681.1	623.44	473.5	511.55	521.84	564.63	1408.55	671.02	584.04	770.23	675.76	482.9	673	568.3	550.65	776.2	731.66	635.43	675.68	711.4	777.2	643.2	589.07	603.05	748.72	757.93	758.22	614.65	560.31	535.53	686.75
ENSG00000044115	CTNNA1	1495	5	9121.79	7997.45	0.188638	0.0492281	3.83191	0.000127152	0.00416513		8856.78	10018.9	8724.42	10256.1	9483.59	9147.36	8842.36	9980.18	8073.65	9389.72	8887.12	8976.98	10246.6	7907.56	8720.77	8436.63	7599.64	8205.78	7829.62	7887.86	8413.02	8613.52	6754.57	8366.22	7211.17	8359.95	7894.32	8787.32	7329.57	8609.71	8294.87	7801.98
ENSG00000044446	PHKA2	5256	X	1100.27	981.938	0.161591	0.0819577	1.97163	0.0486514	0.229036		970.31	1233.2	1182.46	1026.96	1102.41	841.22	1018.39	1677.49	1064.43	1116.65	1224.75	965.37	1003.53	1035.25	1178.01	963.86	1136.76	1044.12	1123.95	829.15	1134.64	752.66	1111.25	914.21	941.54	859.6	1003.07	1187.14	924.12	981.66	875.67	891.45
ENSG00000044459	CNTLN	54875	9	581.235	480.829	0.264494	0.117348	2.25392	0.0242009	0.149945		636.82	442.04	558.07	449.62	485.45	824.98	782.58	230.66	700.37	438.3	537.07	892.97	452.72	694.53	623.8	549.78	504.58	349.48	461.97	455.43	365.83	676.69	453.21	362.1	537.2	552	401.47	561.75	530.83	430.32	434.28	616.13
ENSG00000044524	EPHA3	2042	3	1175.29	2203.74	-0.748048	0.243487	-3.07223	0.00212465	0.0300457		1499.03	1141.18	966.43	585.65	809.4	2439.22	1006.18	422.11	1198.48	769.44	894.52	2173.1	603.63	1012.78	1825.84	1457.61	3095.15	847.86	1277.94	4030.13	891.51	3974.84	668.93	1992.06	1643.94	5295.9	1178.34	747.15	1723.59	3309.19	2248.67	2334.56
ENSG00000044574	HSPA5	3309	9	9086.7	10173.1	-0.153337	0.149728	-1.02411	0.305784	0.613454		9562.3	8417.66	7177.18	10160.5	8911.11	9573.92	9628.7	12088	6804.58	9050.01	6948.4	9944.37	10365.1	8606.77	8302.42	9846.09	8883.33	13593.4	7921.66	8132.02	13819.5	9200.22	6067.83	7163.81	7850.03	9647.56	29585.3	7391.25	8193.52	9582.41	7589.72	8147.92
ENSG00000046604	DSG2	1829	18	1326.29	858.361	0.0152406	0.174206	0.0874862	0.930285	0.974029		1046.56	720.79	1206.15	531.65	882.89	830.4	1086.97	8049.23	723.37	861.6	1096.83	935.21	571.29	941.64	1000.73	735.37	510.38	2534.99	660.21	550.11	2627.24	584.36	559.09	488.78	570.7	757.07	521.08	1120.73	637.21	429.2	486.68	695.97
ENSG00000046647	GEMIN8	54960	X	487.811	463.851	0.0720015	0.0608983	1.18232	0.237077	0.542476		454.99	461.88	475.64	428.85	447.73	534.83	529.86	752.14	431.48	416.87	450.89	558.11	444.1	498.9	487.11	431.59	523.91	474.29	482.33	395.64	536.93	432.43	378.99	458.16	469.04	509.08	426.34	482.88	487.85	358.6	462.7	542.44
ENSG00000046651	OFD1	8481	X	1495.29	1299.61	0.19938	0.0722945	2.75789	0.00581757	0.0597935		1260.23	1692.37	1486.6	1767.32	1360.6	1271.04	1782.19	1866.21	1400.73	1367.41	1255.59	1357.56	1706.33	1605.29	1438.14	1307.03	1335.88	1400.48	1550.52	1155.03	1369.9	1021.47	1306.19	1231.97	1251.15	1186.27	1448.36	1270.16	1345.35	1273.02	1293.96	1354.06
ENSG00000046653	GPM6B	2824	X	1320.74	1027	0.330393	0.182205	1.81331	0.0697847	0.281685		2140.04	813.71	695.45	1180.64	909	2528	1404.52	895.27	1325.38	823.02	663.18	1912.65	1127.49	1410.59	1667.61	1635.33	942.46	1053.59	1033.68	1096.23	1046.84	1725.04	850.01	765.36	1076.71	1663.17	594.5	832.93	1076.71	830.38	865.9	978.45
ENSG00000046774	MAGEC2	51438	X	0	0							0	0	0	0	0	0	0	0	0	0	0	0	0	0	0	0	0	0	0	0	0	0	0	0	0	0	0	0	0	0	0	0
ENSG00000046889	PREX2	80243	8	1246.64	1462.87	-0.209471	0.184247	-1.1369	0.255579	0.562334		1959.05	1175.46	1205.2	736.21	740.74	2412.16	1210.05	394.76	1510.98	631.2	1148.54	1756.78	783.64	1233.68	1704.06	1343.8	1840.46	984.73	1369.1	1691.18	1090.74	1557.91	1114.22	1519.12	1503	2310.55	1056.37	954.69	1528.02	1353.71	1584.37	1947.68
ENSG00000047056	WDR37	22884	10	831.319	844.464	-0.0232381	0.0579657	-0.400894	0.688498	0.872378		734.01	832.66	879.26	905.47	937.04	625.77	838.01	900.74	735.27	866.96	974.35	690.85	977.66	785.33	849.96	767.76	791.67	891.76	992.09	765.37	984.93	762.01	951.93	874.1	712.8	729.65	972.28	806.65	688.79	850.55	886.33	850.51
ENSG00000047188	YTHDC2	64848	5	2120.42	1990.04	0.0901912	0.0672335	1.34146	0.179771	0.471165		1907.1	2191.24	2272.06	2671.75	2316.99	1895.73	2157.98	1741.31	2003.54	2193.65	2223.6	1813.09	2506.13	2019.01	2119.1	1894.46	2120.79	1936.75	2166.49	1822.73	1900.08	1643.23	2197.76	1894.94	2087.57	1474.79	2328.27	1862.34	2187.8	2188.57	2127	1901.62
ENSG00000047230	CTPS2	56474	X	610.696	559.084	0.1263	0.0724041	1.74438	0.0810931	0.306247		636.82	585.47	632.92	559.69	492.21	724.3	636.97	907.12	656.74	464.02	626.89	698.89	467.81	525.11	575.75	580.42	609.94	630.95	559.32	623.85	615.72	531.77	527.42	509.89	452.86	648.58	495.02	655.83	538.35	493.07	492.9	559.84
ENSG00000047249	ATP6V1H	51606	8	1007.12	938.897	0.0987189	0.0954943	1.03377	0.301245	0.609998		840.43	820.93	1106.66	1146.37	1296.78	768.69	1067.25	1228.03	772.55	1312.76	1016.99	783.36	1102.7	973.47	894.69	982.25	745.27	994.2	861.99	917.84	1050.22	888.23	973.7	1107.4	806.38	825.03	877.54	1094.44	895.11	1074.67	1037.3	873.03
ENSG00000047315	POLR2B	5431	4	3750.85	3528.23	0.0872045	0.0652709	1.33604	0.181537	0.473389		3249.44	3627.42	3956.69	4427.64	4351.6	2764.02	4093.3	3682.28	3704.09	4216.91	3846.61	3194.79	4325.64	3477.34	3618.53	3477.25	3394.8	3563.61	3470.09	3806.9	3779.89	3609.03	3750.34	3601.96	3342.18	2912.63	3944.79	3185.07	3375.19	3705.89	3762.89	3246.48
ENSG00000047346	FAM214A	56204	15	2246.2	2047.39	0.131527	0.075625	1.7392	0.081999	0.308121		2239.75	2079.38	2384.81	2557.52	2437.86	3109.39	2389.09	2064.05	1955.16	2246.16	2111.1	1867.4	2311.03	2278.29	1507.72	2400.46	2083.09	1664.74	2048.78	2191.46	1727.85	2226.43	2576.75	2149.35	1968.57	1787.16	1487.44	2300.95	2015.87	2144.86	2307.29	2077.66
ENSG00000047365	ARAP2	116984	4	4441.71	3947.19	0.147291	0.217819	0.676206	0.49891	0.764571		2760.93	3728.45	6154.85	5596.86	8343.47	335.62	6538.76	568.89	2490.55	7933.36	5442.41	3157.58	5288.21	5680.75	3389.89	3656.72	2387.58	3015.3	3814.36	3734.15	3112.39	4147.81	5818.47	4969.06	3376.84	1316.23	3796.76	4697.36	3748.07	5958.33	5479.59	3782.78
ENSG00000047410	TPR	7175	1	5507.93	5391.83	0.0303927	0.058233	0.521916	0.601729	0.826582		5428.86	5037.43	5838.39	5307.15	6168.64	5556.19	6630.83	3348.61	5252.35	6055.84	5574.87	5610.24	4998.25	5646.12	5736.8	5936.37	5346.43	4813.46	5393.2	5595.75	4950.56	5335.24	5672.02	5803.04	5421.66	3893.84	5590.92	5225.9	5698.39	5943.76	6214.93	5370.2
ENSG00000047457	CP	1356	3	894.884	1115.42	-0.236372	0.27859	-0.84846	0.396182	0.690721		694.63	166.89	343.94	770.48	201.14	1064.25	473.5	5714.42	767.79	214.33	361.07	1056.88	726.51	379.09	693.39	689.85	769.44	2055.53	479.67	975.64	2118.45	392.69	631.32	1000.78	1103.28	2612.18	827.8	361.12	1180.94	981.66	1166.97	1189.28
ENSG00000047578	KATNIP	23247	16	927.166	1000.04	-0.105787	0.112749	-0.938247	0.348118	0.650047		730.66	890.39	878.32	989.57	1062.76	537	885.93	1703.02	727.33	1095.22	902.68	661.68	995.99	825.58	990.79	957.73	886.4	1182.71	1115.1	913.86	1181.92	730.45	1225.05	1131.68	899.95	695.07	1141.63	971.3	894.03	1126.22	1071.05	834.14
ENSG00000047579	DTNBP1	84062	6	244.692	212.351	0.202288	0.0746015	2.71158	0.00669641	0.0653633		263.11	276.05	227.4	213.91	218.55	315.05	191.65	329.12	243.5	237.9	254.02	288.61	209.11	186.27	225.33	235.49	200.09	208.31	209.75	233.2	226.25	210.37	163.27	222.75	226.43	265.87	197.77	181.25	254.67	207.31	185.61	204.7
ENSG00000047597	XK	7504	X	199.928	179.422	0.143848	0.168546	0.853466	0.393401	0.688447		148.31	192.15	216.97	300.09	272.7	72.54	174.74	279.89	133.25	261.48	222.27	126.71	289.96	214.35	135.86	157.58	140.16	210.89	200.01	178.39	198.11	231.41	211.76	156.24	132.86	82.26	241.59	204.77	174.08	173.7	155.42	179.11
ENSG00000047617	ANO2	57101	12	147.19	176.674	-0.232022	0.204382	-1.13523	0.256277	0.563067		202.78	109.16	131.7	122.53	92.83	231.69	132.47	52.88	238.74	102.88	136.99	187.04	113.18	131.04	174.8	194.35	234.89	129.98	138.95	151.48	109.19	288.68	131.61	214.3	184.84	296.87	90	163.27	175.15	103.1	201.6	212.88
ENSG00000047621	C12orf4	57102	12	659.638	611.887	0.106509	0.0768318	1.38627	0.165666	0.452269		639.33	729.81	742.83	777.74	719.46	677.74	663.27	466.78	651.19	696.57	697.65	705.93	750.22	580.34	516.93	538.4	507.48	567.25	623.93	518.22	622.48	575.01	640.23	567.95	749.77	503.12	791.09	596.34	787.65	516.61	624.34	598.74
ENSG00000047634	SCML1	6322	X	1046.85	978.606	0.0952337	0.0924465	1.03015	0.30294	0.610879		1070.86	1014.88	1100.03	1111.06	1012.47	1449.68	1143.34	598.06	1019.22	893.75	904.5	687.83	974.43	1248.66	1472.93	1047.9	1057.49	797.94	936.33	888.94	775.56	666.17	1058.8	800.2	1276.57	821.45	1346.51	895.2	1394.78	964.85	1063.95	912.94
ENSG00000047644	WWC3	55841	X	1682.36	1748.65	-0.0556119	0.0577043	-0.963739	0.335177	0.639798		1595.39	1564.27	1625.88	1851.43	1753.21	1996.42	1615.9	886.15	1637.89	1742.49	1711.92	1830.19	1911.13	1620.26	1853.17	1721.99	1676.14	1638.92	1863.82	1570.6	1659.19	2116.57	1739.6	1805.2	1802.22	1583.29	1496.91	1729.51	1680.61	1949.88	1773.54	1892.41
ENSG00000047648	ARHGAP6	395	X	444.141	373.296	0.21869	0.213511	1.02426	0.305714	0.613454		553.86	359.95	283.3	293.86	279.47	1253.71	389.88	448.55	490.97	257.19	252.21	563.14	314.75	385.64	429.12	550.65	478.48	272.01	292.94	384.68	258.9	501.38	305.77	261.81	489.83	633.08	235.67	402.63	478.18	321.62	277.09	378.69
ENSG00000047662	FAM184B	27146	4	16.2256	15.9294	0.0215975	0.23732	0.0910056	0.927488	0.973282		5.03	9.02	18	11.42	14.51	5.41	14.09	52.88	15.86	20.36	14.52	15.08	17.25	22.46	14.08	9.63	8.7	34.43	13.28	8.97	23.64	9.35	15.83	9.5	16.17	13.11	21.32	12.45	30.09	11.21	5.33	21.49
ENSG00000047849	MAP4	4134	3	8030.13	8907.83	-0.148168	0.0639421	-2.31722	0.020492	0.135348		8590.32	6771.3	7632.92	9138.76	8151.03	10308	7697.13	5149.18	7760.35	8500.26	8334.63	7734.06	9351.92	7384.32	7261.09	8716.77	9394.67	7181.46	9552.72	9338.87	7557.53	12027.4	7486.83	9598.19	7393.7	9318.5	9963.23	8747.19	7195.25	9239.5	9257.57	9272.72
ENSG00000047932	GOPC	57120	6	2071.1	2020.23	0.0361318	0.0423832	0.852502	0.393935	0.688692		2177.74	2046	2143.21	1967.73	1943.71	2122	2138.25	2157.04	2496.89	1878.59	1994.98	1989.07	1822.74	2115.42	2007.26	2136.95	2164.28	1960.85	2009.84	2201.43	2207.38	2257.98	1992.92	1657.41	1940.85	2026.8	1996.67	1858.19	2212.52	1990.22	1886.33	1959.96
ENSG00000047936	ROS1	6098	6	0.057	0	0.000240074	0.0956015	0.00251119	0.997996			0	0	0	0	0	0	0	0.91	0	0	0	0	0	0	0	0	0	0	0	0	0	0	0	0	0	0	0	0	0	0	0	0
ENSG00000048028	USP28	57646	11	755.717	793.48	-0.0699023	0.0568018	-1.23064	0.218459	0.5212		759.15	638.7	785.46	824.47	810.36	640.93	817.34	867.01	793.17	771.58	744.83	665.71	805.2	663.64	726.52	777.39	821.64	835.81	831.9	755.4	795.83	920.96	890.58	788.59	800.6	656.92	654.9	846.77	786.58	775.47	741.56	792.17
ENSG00000048052	HDAC9	9734	7	749.965	882.353	-0.207981	0.201778	-1.03074	0.302662	0.61076		752.45	821.83	623.44	1013.46	374.24	1346.82	646.36	389.29	1111.23	349.35	612.37	931.18	936.7	709.51	698.36	682.84	1119.36	552.62	612.42	1230.77	606.72	1157.04	592.73	811.81	635.4	1840.81	452.39	636.46	765.09	908.82	934.28	1260.93
ENSG00000048140	TSPAN17	26262	5	792.079	829.642	-0.0657602	0.0777002	-0.846332	0.397367	0.691419		737.37	865.13	778.83	807.86	827.77	588.96	764.73	861.54	747.96	932.33	881.82	680.79	780.4	873.31	814.34	730.12	900.9	829.79	871.73	704.58	818.34	747.99	843.08	847.71	817.93	718.92	975.84	925.64	731.78	824.78	906.75	808.55
ENSG00000048162	NOP16	51491	5	736.334	744.88	-0.0151554	0.189719	-0.0798836	0.93633	0.976263		596.6	873.25	699.24	1370.66	1034.71	190.55	589.99	270.77	502.07	1074.86	738.48	549.06	1309.66	621.52	811.02	548.9	612.84	875.41	723.05	660.73	944.41	571.51	696.63	610.18	768.25	450.66	1301.51	542.38	684.49	1058.98	620.78	796.27
ENSG00000048342	CC2D2A	57545	4	736.325	681.667	0.106307	0.129488	0.82098	0.411658	0.703031		814.45	521.42	657.55	747.63	527.03	1577.43	741.25	288.09	814.58	518.67	646.85	1044.82	692.02	681.43	716.58	791.4	718.21	465.68	615.96	748.43	534.68	738.64	758.97	709.41	680.45	1037.24	499.76	639.23	639.36	591.69	746.01	782.96
ENSG00000048392	RRM2B	50484	8	1282.72	1246.09	0.0407055	0.0943797	0.431295	0.666254	0.86184		1332.29	975.19	1389.96	1065.38	1389.61	1662.96	1533.23	1146.9	1158.82	1230.24	1206.6	1223.81	1124.26	1350.69	1488.67	1244.88	1114.52	1364.33	1030.14	1237.74	1427.31	1071.72	1472.43	1098.96	1167.97	1078.97	1660.34	909.03	1439.91	1274.14	1272.65	1317.22
ENSG00000048405	ZNF800	168850	7	938.163	924.442	0.0206673	0.087417	0.236422	0.813105	0.930295		888.19	979.7	1065.92	986.46	1043.42	801.17	1066.31	848.78	763.03	965.55	954.4	868.84	952.87	1068.94	770.43	986.62	712.41	876.27	820.4	932.79	864.49	911.61	1175.57	955.39	858.36	732.03	895.31	940.86	913.38	1187.86	1079.93	934.44
ENSG00000048462	TNFRSF17	608	16	11.2951	32.6337	-0.873136	0.315667	-2.76601	0.00567477	0.0589013		4.19	22.55	4.74	1.04	2.9	34.64	37.58	29.17	2.38	1.07	4.54	1.01	4.31	27.14	0.83	2.63	32.87	18.08	4.43	20.93	13.51	51.42	5.94	11.61	114.37	31	1.18	11.07	107.46	26.89	15.1	56.29
ENSG00000048471	SNX29	92017	16	1452.77	1871.16	-0.353109	0.113232	-3.11845	0.00181803	0.0271254		1706	1160.12	1511.23	1286.55	1105.31	1797.21	1348.15	1019.26	1585.54	1043.78	1546.81	1949.86	1265.46	1377.83	1633.64	1907.59	1993.19	1584.69	1675.31	2420.67	1623.17	3160.24	1548.62	2016.34	1508.78	2132.91	1215.06	1580.08	1509.76	1939.79	1970.7	2059.24
ENSG00000048540	LMO3	55885	12	258.463	164.356	0.51378	0.261519	1.9646	0.049461	0.23104		271.48	219.21	130.75	161.99	119.91	1061	187.9	291.74	296.64	101.81	95.26	345.93	159.53	179.72	162.37	350.18	89.9	145.47	68.15	272.06	142.96	59.61	233.53	135.13	204.48	255.14	75.79	211.69	249.3	61.63	153.64	271.22
ENSG00000048544	MRPS10	55173	6	1356.01	1176.57	0.200099	0.0930323	2.15086	0.0314872	0.176083		1178.95	1567.88	1287.63	1953.19	1612.99	963.56	1358.48	964.56	1146.13	1629.97	1286.44	1141.35	1834.6	1197.18	1321.33	1251.88	957.93	1341.95	1123.07	1170.97	1322.62	1119.64	1303.22	1198.19	1185.3	904.91	1634.29	1170.54	1207.81	1027.61	1198.05	959
ENSG00000048545				0	0.1343	-0.0122415	0.0956015	-0.128047	0.898112			0	0	0	0	0	0	0	0	0	0	0	0	0	0	0	0	0	0	0	0	0	0	0	0	0	0	0	0	2.15	0	0	0
ENSG00000048649	RSF1	51773	11	2336.89	2257.23	0.0496057	0.0652603	0.760121	0.447182	0.731303		2612.62	1924.22	2458.72	1924.11	2313.12	2602.7	2710.39	1982	2545.27	2223.65	2310.69	2342.04	1878.79	2528.21	2254.13	2779.53	2307.35	2088.24	2387.74	2465.52	2283.92	2588.73	2148.28	2190.52	2042.51	2273.59	1603.5	2455.91	2361.88	2215.46	2433.4	2269.05
ENSG00000048707	VPS13D	55187	1	6081.48	6007.55	0.0172934	0.089894	0.192375	0.847448	0.943608		6074.89	5446.09	7430.16	5888.64	6609.6	4347.94	7394.62	5052.54	5461.75	6573.45	7356.65	5212.02	5754.95	6522.24	5692.9	6485.27	5110.57	5833.48	6434.85	6239.53	5979.39	6481.76	6440.89	6249.59	5927.67	4106.05	5103	6686.99	6026.13	7389.36	6394.33	5717.15
ENSG00000048740	CELF2	10659	10	1893.12	1514.31	0.306867	0.134752	2.27727	0.0227703	0.144666		2327.73	1179.07	1493.23	1608.45	1556.91	4482.19	1639.39	1353.85	1472.91	1488.51	1406.19	2174.1	1519.85	1654.9	2168.8	2763.77	1601.71	1604.49	1298.3	1566.61	1690.71	1112.63	1416.03	1550.79	1497.22	1440.22	1351.25	1551.03	1515.13	1753.77	1679.4	1599.7
ENSG00000048828	FAM120A	23196	9	4252.01	4567.95	-0.102571	0.0585161	-1.75287	0.079624	0.302634		4327	4206.58	4156.61	4854.42	4349.67	3583.59	3436.61	5860.29	3980.91	4213.69	4137.83	3658.37	4867.83	4045.51	4399.73	3953.5	4277.34	5447.85	4684.32	4393.88	5747.51	4311.44	4207.51	4195.25	4392.32	4107.25	5236.83	4181.27	4508.85	4413	4186.51	4796.02
ENSG00000048991	R3HDM1	23518	2	788.859	884.634	-0.16423	0.0611216	-2.68694	0.00721103	0.0688701		769.21	711.77	879.26	827.59	878.06	687.49	853.05	516.92	805.86	870.17	857.32	719	873.1	756.31	838.36	778.27	842.9	939.97	971.73	928.8	982.68	755	909.38	974.39	828.33	655.73	1013.73	956.08	852.13	793.4	914.74	835.16
ENSG00000049089	COL9A2	1298	1	150.567	113.295	-0.115484	0.175039	-0.659763	0.509406	0.77194		85.47	158.77	82.43	97.61	70.59	226.27	76.1	840.57	87.25	71.8	70.76	144.81	92.7	88.92	98.58	116.43	97.63	223.8	72.57	108.63	208.24	179.98	64.32	74.95	114.37	159.76	72.24	80.25	94.56	97.49	72.82	91.09
ENSG00000049130	KITLG	4254	12	2224.88	1960.58	0.173091	0.14098	1.22776	0.219535	0.521841		3224.3	1864.68	2002.03	1380	1571.41	3743.82	2206.83	2045.81	2514.34	1387.77	1746.4	2930.31	1390.5	2456.14	2280.64	2853.06	1719.63	1623.42	1581.5	2143.63	1743.61	1902.69	2158.18	1672.19	2487.29	2502.5	2004.96	1656.18	2638.05	1714.55	1931.62	1889.34
ENSG00000049167	ERCC8	1161	5	527.088	498.213	0.0786796	0.0518594	1.51717	0.129224	0.397957		490.18	546.68	545.75	620.95	575.38	500.19	483.83	521.48	528.25	605.48	513.49	544.03	556.2	473.63	463.91	463.98	431.12	562.09	537.2	526.19	505.41	434.77	534.35	483.5	516.4	408.94	575.55	474.58	542.65	518.85	492.01	427.81
ENSG00000049192	ADAMTS6	11174	5	141.722	133.377	0.075964	0.215087	0.353179	0.723955	0.890393		149.99	140.73	142.12	124.61	88	312.89	105.22	41.94	178.46	96.45	142.43	231.29	131.5	103.9	160.71	117.31	178.83	74.03	139.83	86.7	64.16	224.4	155.36	119.29	115.53	255.14	59.21	105.15	150.44	117.66	129.66	158.64
ENSG00000049239	H6PD	9563	1	3998.25	4319.66	-0.108138	0.108477	-0.996877	0.318824	0.624761		5291.44	3708.61	3433.68	2924.07	2710.56	5983.84	3144.43	3942.11	4670.17	2819.49	3760.43	5870.69	3138.87	3238.66	4857.02	4477.88	4286.04	3486.14	4413.51	5591.76	3533.38	5792.21	3988.82	4090.74	4696.16	5241.06	3064.88	4405.42	4429.34	4261.71	3863.24	3970.08
ENSG00000049245	VAMP3	9341	1	3800.87	3457.12	0.135464	0.0596628	2.27048	0.0231782	0.1462		3737.94	3889.03	3841.09	3677.93	4307.12	4687.9	4097.06	2544.5	3615.26	4041.16	3621.62	4005.3	3559.25	3795.59	3577.94	3815.18	3287.51	3000.67	3471.86	3680.34	3136.03	3732.92	3719.66	3385.55	3018.71	3736.46	2928.69	3572.48	3096.88	4205.68	3685.62	3654.84
ENSG00000049246	PER3	8863	1	4423.45	3740.39	0.210524	0.214089	0.983347	0.325437	0.63091		5298.15	4134.41	6658.91	2365.42	3876.79	5140.45	4671.08	4108.04	5887.68	3674.66	6739.74	5477.5	2433.91	4338.49	1567.37	4402.6	5592.92	1594.16	5098.5	5040.66	1641.18	5518.73	3467.33	2252.81	1486.83	6397.53	1811.93	5761.36	1615.06	5303.89	2311.73	4951.59
ENSG00000049247	UTS2	10911	1	4.7815	4.2406	0.119033	0.312228	0.381238	0.703026	0.880301		5.03	1.8	1.89	8.31	3.87	4.33	5.64	1.82	10.31	3.21	3.63	4.02	2.16	7.49	2.49	10.51	1.93	2.58	4.43	3.99	1.13	2.34	5.94	3.17	4.62	7.15	0	22.14	5.37	0	0	3.07
ENSG00000049249	TNFRSF9	3604	1	20.6714	17.5257	0.171021	0.281661	0.607187	0.543727	0.794288		32.68	47.81	3.79	5.19	12.57	9.74	30.06	15.5	11.9	3.21	5.44	12.07	6.47	25.27	68.76	40.27	16.43	7.75	17.7	3.99	11.26	8.18	16.82	22.17	23.11	8.35	15.4	8.3	24.71	26.89	28.42	40.94
ENSG00000049283	EPN3	55040	17	724.176	731.032	-0.0106627	0.262758	-0.0405797	0.967631	0.987778		419.8	1213.35	512.59	1252.28	1005.7	1.08	782.58	1044.79	356.93	1125.22	570.64	198.1	1381.88	832.13	303.2	586.55	525.85	644.72	885.89	1026.47	646.12	815.77	883.66	882.54	663.12	190.76	750.82	1144.25	607.13	750.81	790.41	488.2
ENSG00000049323	LTBP1	4052	2	4487.23	4349.95	0.0380469	0.227501	0.167238	0.867182	0.95099		5313.23	4096.52	2963.73	4012.29	2398.22	7290.6	3412.18	2041.25	7806.35	2285.81	3001.08	8314.29	3858.91	3104.8	6184.15	5712.26	5824.91	3211.56	3939.15	5271.86	3461.34	4955.41	2813.25	4876.16	3606.74	8692.58	3066.07	3310.98	3709.38	3488.49	5047.08	4324.2
ENSG00000049449	RCN1	5954	11	1054.59	1434.67	-0.412081	0.164562	-2.5041	0.0122763	0.0984753		1097.67	897.61	808.2	902.35	897.4	1459.42	838.95	2449.69	1277	869.1	734.85	1074.99	939.93	850.85	954.34	821.16	1746.7	1698.31	1146.96	1447.02	1831.41	2512.76	943.03	1007.11	1335.49	2409.51	1314.54	693.19	1400.15	1118.38	1193.61	1156.53
ENSG00000049540	ELN	2006	7	2060.8	2298.4	-0.137888	0.209585	-0.657908	0.510597	0.772692		2593.35	2486.24	1206.15	1541.99	1096.6	4254.84	1133.01	1838.86	2447.71	1082.36	1377.16	3548.76	1650.28	1458.33	2757.81	2499.39	3280.74	1500.33	2271.8	2694.73	1450.95	3459.43	1458.58	1824.21	2201.94	4449.42	1880.61	1631.28	2014.8	2035.04	1802.85	2817.64
ENSG00000049541	RFC2	5982	7	591.352	583.577	0.0186155	0.100359	0.185489	0.852845	0.946061		547.16	592.69	700.19	739.32	702.06	329.13	564.63	358.29	552.04	719.07	660.46	550.06	640.28	570.98	662.74	572.54	432.08	598.24	600.03	627.84	624.73	579.69	585.81	593.29	619.22	459.01	781.62	556.21	584.56	591.69	591.48	511.74
ENSG00000049618	ARID1B	57492	6	3259.07	3364.91	-0.0454549	0.065496	-0.694009	0.487676	0.757406		3247.76	2834.46	4050.49	3105.79	3420.36	2671.99	3436.61	2711.34	3140.15	3490.33	4291.15	2857.91	3089.28	3471.73	3118.17	3207.62	3011.05	3242.54	3337.34	3217.93	3054.98	3655.78	3451.5	3662.13	3053.37	3096.23	2947.64	4254.6	3004.47	4043.19	3473.37	3332.45
ENSG00000049656	CLPTM1L	81037	5	1467.9	1618.97	-0.138706	0.0868371	-1.59732	0.110195	0.362854		1266.93	1350.47	1440.17	1482.8	1551.1	1121.63	1244.81	3205.47	1070.78	1509.94	1570.4	1284.15	1516.62	1257.08	1327.13	1286.9	1704.17	2037.46	1523.09	1388.22	1995.76	1535.71	1296.29	1493.78	1699.4	1594.02	1727.84	1412.67	1706.4	1703.34	1445.83	1639.61
ENSG00000049759	NEDD4L	23327	18	965.458	1061.33	-0.131172	0.121221	-1.08209	0.279213	0.587499		890.71	1147.49	775.99	618.87	1071.46	814.16	963.9	2509.86	960.53	1001.98	729.4	752.19	592.85	949.13	782.86	885.95	1307.85	1286.86	892.97	1317.47	1300.11	1210.8	778.76	789.64	733.59	1015.78	1470.86	1097.2	652.26	1290.95	798.4	1037.81
ENSG00000049768	FOXP3	50943	X	13.0543	23.116	-0.668867	0.240618	-2.77979	0.00543942	0.0572581		9.22	24.36	9.47	6.23	12.57	3.25	15.03	12.76	13.48	7.5	12.7	8.04	14.01	22.46	13.25	24.51	26.1	18.08	30.09	29.9	21.39	15.19	23.75	10.56	24.26	19.08	11.84	38.74	24.71	29.14	20.43	26.61
ENSG00000049769	PPP1R3F	89801	X	155.413	182.734	-0.226011	0.0612005	-3.69296	0.000221662	0.00615744		146.64	140.73	141.17	131.87	189.54	156.99	152.2	117.61	158.63	152.17	153.32	165.92	143.36	174.1	186.39	175.96	173.99	179.04	204.44	184.37	180.1	217.38	147.44	181.58	172.13	205.06	198.96	208.93	179.45	183.78	147.42	159.66
ENSG00000049860	HEXB	3074	5	1960.76	2400.93	-0.275937	0.145871	-1.89165	0.0585371	0.255033		1960.72	1484.89	1656.2	1663.48	1443.76	2342.87	1789.7	4714.3	2263.7	1375.99	1536.83	2360.14	1602.85	1539.77	1889.62	1747.38	2947.25	2518.63	1954.97	2899.03	2505.67	4048.47	1756.43	2006.84	2111.83	3606.51	1667.45	1450.02	2228.64	1905.05	2203.38	2604.75
ENSG00000049883	PTCD2	79810	5	522.856	550.341	-0.0721069	0.103879	-0.694143	0.487592	0.757355		491.02	546.68	536.28	609.53	593.75	502.35	607.84	272.59	607.57	535.82	608.74	451.51	521.71	526.05	431.61	522.64	546.15	509.58	651.36	553.1	475.02	467.49	679.81	591.18	608.83	420.86	709.38	607.41	581.34	402.3	633.22	368.45
ENSG00000050030	NEXMIF	340533	X	225.489	206.893	0.120297	0.121626	0.989073	0.322627	0.628429		232.94	199.37	287.09	106.95	256.26	128.84	208.56	298.12	244.3	226.12	263.09	196.09	108.87	282.68	301.54	267.01	186.56	247.9	227.45	241.17	225.13	227.9	200.88	194.24	205.64	159.76	166.98	185.4	211.69	223	213.14	193.44
ENSG00000050130	JKAMP	51528	14	1229.77	1090.38	0.17176	0.0495943	3.4633	0.0005336	0.011499		1158.84	1094.27	1293.31	1148.45	1190.4	1426.94	1208.17	1618.23	1325.38	1147.73	1241.08	1407.84	1168.45	1111.06	1032.21	1103.93	1032.36	1242.1	1037.22	1128.12	1129.01	1089.25	1255.72	1025.06	1039.74	1195.81	1004.26	987.9	1126.14	948.04	1095.92	1109.45
ENSG00000050165	DKK3	27122	11	7922.24	10676.3	-0.380986	0.203049	-1.87632	0.0606109	0.259812		7356.91	6135.31	8472.39	7625.85	6948.06	8655.83	5743.96	2474.3	13669.5	7127.48	8892.57	13225.6	8028.25	5492.61	8963.49	7943.76	13310.5	5756.87	8941.18	12494	5684.47	23175.9	7187.99	10748.9	8387.23	22347.2	6687.55	5902.49	8309.57	11470.6	9891.67	10524.4
ENSG00000050327	ARHGEF5	7984	7	757.062	687.801	0.127707	0.168417	0.758276	0.448286	0.731787		422.31	764.09	632.92	1297.97	880.96	191.63	899.08	700.17	533.01	840.17	655.01	740.12	1281.63	998.74	622.97	652.2	520.05	723.91	610.65	866.02	741.8	643.97	954.9	792.81	410.12	481.66	427.52	740.23	385.77	1222.59	833.93	648.89
ENSG00000050344	NFE2L3	9603	7	269.445	314.661	-0.195894	0.208764	-0.938348	0.348065	0.650047		277.35	378.89	174.34	390.43	387.78	89.86	379.55	130.37	252.23	396.51	164.21	153.86	343.85	325.74	177.28	288.9	208.79	175.6	285.86	397.63	216.12	342.44	551.17	365.26	313.08	209.83	203.69	363.89	320.22	485.23	355.24	240.52
ENSG00000050393	MCUR1	63933	6	1638.86	1620.63	0.0150596	0.150197	0.100266	0.920133	0.970457		1442.89	1477.67	1691.26	2089.22	2479.45	805.5	1750.25	1203.42	1327.76	2520.5	1593.08	1220.8	2082.52	1730.71	1248.43	1558.29	1259.52	1696.59	1567.34	1740.01	1597.28	1748.42	2068.13	1957.22	1489.14	766.61	1486.25	1838.82	1574.23	1790.75	2000.89	1348.95
ENSG00000050405	LIMA1	51474	12	5868.43	5318.16	0.136917	0.11856	1.15484	0.248156	0.554199		6361.46	3789.8	5646.05	7722.42	5561.35	8503.18	6407.23	3944.85	5124.65	5415	5095.85	5769.12	7237.07	5732.23	6464.15	5120.46	3871.35	6243.21	5474.63	4078.97	6526.45	5752.48	4603.32	3784.59	6399.02	6274.73	5402.62	4271.21	6965.3	5283.72	4062.18	6096.87
ENSG00000050426	LETMD1	25875	12	1329.96	1261.47	0.0748303	0.0893102	0.83787	0.402104	0.695317		1153.81	1468.65	1247.83	1229.44	1210.71	1389.05	1212.86	2531.74	1407.87	1176.66	1178.48	1243.93	1170.61	1212.16	1240.14	1205.48	1231.49	1403.93	1271.75	1076.3	1195.43	890.57	1551.59	1193.97	1394.41	1263.77	1623.63	1307.51	1529.1	933.48	1225.58	1091.03
ENSG00000050438	SLC4A8	9498	12	127.504	112.064	-0.685128	0.203839	-3.36112	0.000776275	0.0151544		92.17	107.35	55.9	36.34	40.61	75.79	68.58	1065.76	104.7	48.22	39.92	50.28	47.43	56.16	87.81	63.03	145.96	274.59	61.07	152.48	231.88	133.23	55.41	92.9	72.78	103.72	47.37	52.58	90.26	77.32	95.03	106.44
ENSG00000050555	LAMC3	10319	9	310.396	214.078	0.452098	0.230911	1.95789	0.0502433	0.232862		351.09	281.46	268.14	264.79	213.71	150.49	198.23	59.26	401.34	252.91	336.58	619.45	299.66	236.81	519.42	513.01	243.59	239.3	172.58	204.3	242.01	190.5	147.44	201.63	86.64	433.97	146.85	296.09	82.74	236.45	210.48	290.67
ENSG00000050628	PTGER3	5733	1	1048.75	1278.46	-0.256784	0.19218	-1.33617	0.181495	0.473389		1341.5	789.35	859.37	1348.85	950.58	2753.19	842.71	176.87	927.21	898.04	768.42	1005.6	1306.42	898.59	748.89	1164.34	1221.82	550.04	1128.38	1531.73	675.38	2739.5	1366.55	1101.07	1070.93	1542.75	618.19	1440.34	1116.47	1862.47	1338.37	1151.41
ENSG00000050730	TNIP3	79931	4	7.8694	15.1205	-0.612473	0.29827	-2.05342	0.0400323	0.202644		9.22	21.65	10.42	2.08	2.9	3.25	1.88	0	6.35	5.36	4.54	6.03	8.62	12.17	16.57	14.88	6.77	16.35	6.2	4.98	15.76	2.34	7.92	8.45	12.71	11.92	86.45	9.69	13.97	11.21	2.66	24.56
ENSG00000050748	MAPK9	5601	5	1158.14	1069.99	0.113288	0.0395606	2.86367	0.0041877	0.0481558		1132.86	1101.49	1100.97	1204.52	1211.68	1342.49	1206.29	1435.9	1169.92	1101.65	1075.06	1024.71	1094.08	1049.29	1100.97	1178.34	1115.49	1098.35	1047.84	1096.23	1094.12	1085.75	1094.43	1131.68	950.78	1152.89	963.99	1088.9	983.22	1065.71	1160.75	989.7
ENSG00000050767	COL23A1	91522	5	192.052	447.149	-1.07726	0.203845	-5.28471	1.25906e-07	2.47934e-05		253.05	181.33	176.23	128.76	167.29	167.81	134.35	206.95	218.12	180.04	172.37	231.29	135.82	162.87	358.71	197.85	460.12	374.44	414.18	354.78	289.29	1175.74	360.19	382.15	422.83	559.16	480.81	185.4	398.66	474.02	397.87	424.74
ENSG00000050820	BCAR1	9564	16	892.251	1123.56	-0.31959	0.122184	-2.61564	0.00890614	0.0794672		973.66	814.61	793.99	820.32	632.43	728.63	576.84	1776.87	884.38	800.52	1007.01	927.16	859.09	763.8	1011.5	905.21	1290.45	1229.19	1338.12	959.7	1202.18	1337.02	860.9	996.56	1232.67	1121.89	1313.35	1156.7	1045.55	1024.25	815.28	1053.16
ENSG00000051009	FAM160A2	84067	11	1456.03	1380.65	0.0757127	0.0709482	1.06715	0.285902	0.594143		1381.72	1519.17	1718.73	1501.49	1370.27	1326.25	1186.56	1889.92	1413.42	1422.07	1734.6	1289.18	1680.46	1344.14	1298.96	1219.49	1512.78	1446.1	1470.87	1143.07	1381.16	1091.59	1645.6	1203.47	1478.74	1126.66	1781.14	1487.38	1506.53	1289.83	1191.83	1333.59
ENSG00000051108	HERPUD1	9709	16	4100.49	4486.57	-0.122068	0.151069	-0.80803	0.419073	0.709262		3661.69	2964.36	3198.7	3596.94	3101.24	5217.32	4156.25	12497.3	3103.66	3175.27	3358.53	3111.32	3571.11	4188.72	2737.92	3967.5	5391.86	6912.03	2685.1	3584.67	7075.76	3894.2	2868.66	3080.46	5393.94	6091.12	3004.48	3757.89	5212.69	4243.78	3159.87	5428.53
ENSG00000051128	HOMER3	9454	19	272.377	367.616	-0.421257	0.105869	-3.97905	6.91913e-05	0.00269604		253.89	249.89	306.04	409.12	239.82	250.09	193.53	180.51	290.3	325.78	273.07	278.55	425.77	215.29	251.01	215.36	377.95	302.99	426.57	318.9	261.15	608.91	314.67	437.05	257.62	395.82	556.61	300.24	226.73	360.84	376.56	359.24
ENSG00000051180	RAD51	5888	15	100.863	95.9071	0.0645869	0.204937	0.315155	0.752644	0.902113		68.71	117.28	144.96	148.49	127.65	6.5	104.28	10.94	107.08	105.02	127.92	102.57	144.44	102.03	125.92	70.04	71.53	98.99	135.41	99.66	75.42	63.11	90.05	83.4	70.47	60.8	220.27	157.73	63.4	71.72	110.12	62.43
ENSG00000051341	POLQ	10721	3	242.168	254.065	-0.0593659	0.220751	-0.268927	0.787986	0.918669		129.04	210.19	307.93	419.5	326.85	10.83	301.57	8.21	266.5	281.84	309.36	197.1	391.28	247.11	264.27	203.1	152.73	204.86	348.69	192.34	222.88	120.38	330.5	233.3	254.16	140.68	622.92	373.58	256.82	187.14	266.43	157.62
ENSG00000051382	PIK3CB	5291	3	1592.52	1392.03	0.190327	0.0860004	2.2131	0.0268909	0.159984		1451.27	1409.11	1887.39	1802.62	1835.41	1025.27	1940.96	1465.07	1468.15	1863.58	1749.12	1385.72	1667.52	1697.95	1310.56	1520.64	1189.92	1601.9	1407.15	1424.1	1691.83	1358.06	1304.21	1523.34	1193.39	1199.39	952.15	1515.05	1267.98	1638.34	1532.86	1472.79
ENSG00000051523	CYBA	1535	16	582.936	919.573	-0.604773	0.172604	-3.50381	0.000458655	0.0102409		749.1	633.29	436.79	386.28	435.16	710.22	522.35	982.79	622.64	398.65	567.01	620.45	424.7	533.54	747.23	556.78	1222.79	895.21	711.54	691.62	901.64	1341.7	587.78	781.2	1424.44	1243.5	607.53	556.21	1231.45	785.55	696.27	1034.74
ENSG00000051596	THOC3	84321	5	377.557	404.86	-0.0937468	0.158754	-0.590515	0.554846	0.800725		351.92	495.26	464.27	465.19	627.6	88.78	241.45	190.54	323.61	615.12	523.47	296.65	460.27	248.05	292.43	356.3	390.52	374.44	345.15	376.7	378.21	432.43	493.78	248.08	661.97	258.71	572	511.94	558.77	284.64	229.13	361.29
ENSG00000051620	HEBP2	23593	6	2260.92	2023.79	0.155714	0.0990407	1.57222	0.115899	0.373864		1602.1	2055.03	2327.96	2764.16	2810.17	2397	2388.15	2349.4	1830.63	2944.87	2173.7	1853.32	2795.01	2089.21	1715.66	2078.3	1655.84	2293.11	2307.2	2004.11	2343.58	2317.59	2172.03	1983.61	1722.5	1801.47	1564.42	2429.62	1749.38	2267.01	1962.7	1806.44
ENSG00000051825	MPHOSPH9	10198	12	447.42	477.496	-0.090981	0.0861974	-1.0555	0.291199	0.599777		452.47	353.63	513.54	390.43	395.51	382.18	495.1	484.1	491.76	423.3	449.07	492.74	337.38	504.52	535.99	456.98	411.78	457.07	448.7	431.52	498.66	423.08	564.04	416.99	586.88	362.44	535.29	525.77	624.32	417.99	416.52	518.9
ENSG00000052126	PLEKHA5	54477	12	1507.75	1489.62	0.017111	0.0894367	0.19132	0.848275	0.943736		1365.8	1479.47	1439.23	1689.44	1919.54	1146.53	1892.11	1107.69	1338.07	1841.08	1320	1375.66	1531.71	1752.24	1456.36	1468.99	1725.43	1045.84	1284.14	1476.92	1116.63	2040.6	1472.43	1439.94	1691.31	1130.24	1185.45	1510.9	1863.29	1750.41	1515.1	1585.37
ENSG00000052344	PRSS8	5652	16	1098.27	958.754	0.151656	0.26746	0.567021	0.5707	0.810243		500.24	1124.04	727.67	1151.56	1396.38	2.17	849.29	5415.39	481.45	1383.49	765.69	327.83	1184.62	1015.59	533.5	713.49	617.68	1480.54	891.2	982.62	1604.03	820.45	1036.04	1106.35	533.73	439.93	781.62	1158.08	536.21	1510.59	1082.6	758.4
ENSG00000052723	SIKE1	80143	1	1603	1701.52	-0.08469	0.0837216	-1.01157	0.311745	0.618328		1576.12	1285.52	1633.46	1662.44	1685.52	1404.2	1476.86	2859.94	1503.85	1712.48	1460.62	1230.85	1502.6	1639.92	1459.67	1553.91	1489.58	2040.04	1515.12	1833.69	2111.7	1813.87	1632.73	1693.3	1546.9	1305.5	1623.63	1414.05	1709.63	1929.71	1933.4	1631.43
ENSG00000052749	RRP12	23223	10	759.683	887.641	-0.209832	0.158451	-1.32427	0.185412	0.479137		586.54	839.87	762.72	954.27	1063.72	312.89	620.05	743.02	533.8	1134.87	775.67	763.25	972.27	767.54	711.61	612.81	807.14	911.56	807.12	807.22	944.41	523.59	805.48	851.93	884.93	456.63	1752.71	658.6	871.47	1275.26	806.4	1037.81
ENSG00000052795	FNIP2	57600	4	1685.54	1454.23	0.21096	0.0634741	3.32356	0.000888757	0.0164528		1920.5	1412.72	1684.62	1684.25	1695.19	2193.46	1567.05	1758.63	1507.81	1624.61	1681.99	1677.34	1653.51	1514.49	1709.03	1683.47	1343.62	1398.76	1496.54	1306.51	1536.5	1719.2	1420.97	1368.15	1445.24	1623.82	1241.11	1607.76	1514.06	1362.67	1439.61	1443.11
ENSG00000052802	MSMO1	6307	4	2430.08	1858.14	0.364108	0.150566	2.41826	0.0155949	0.114481		2098.14	2144.33	2029.51	4025.79	3337.19	1397.71	2434.18	2457.89	1698.17	3183.85	1873.41	1864.38	3983.94	2345.68	2355.2	1651.96	969.53	2672.71	1967.36	1624.41	2638.5	1511.16	2642.06	1704.91	1807.99	1446.18	1473.23	1696.31	1907.34	2196.41	1674.96	1797.23
ENSG00000052841	TTC17	55761	11	2908.03	2626.67	0.145856	0.0474014	3.07703	0.00209074	0.029711		2891.65	2804.69	2773.28	2816.08	2922.34	3223.07	3228.98	3724.22	2936.31	2852.71	2561.08	2793.55	2748.66	2816.51	2810.83	2624.57	2965.62	2669.27	2744.39	2632.94	2708.28	2220.58	2741.01	2462.89	2751.84	2475.08	2464.46	2745.08	2894.87	2409.33	2443.17	2697.89
ENSG00000052850	ALX4	60529	11	1186.03	858.547	0.361351	0.264664	1.36532	0.172153	0.460909		1499.87	1336.94	904.85	626.14	662.41	1718.17	1029.67	375.61	2395.37	696.57	1070.52	1765.83	688.78	1014.65	1478.73	1712.36	1121.29	864.22	885	805.23	873.49	569.17	603.62	970.16	942.7	1915.92	648.98	949.16	883.29	281.28	781.53	641.72
ENSG00000053108	FSTL4	23105	5	277.913	359.489	-0.311996	0.23371	-1.33497	0.181885	0.473709		184.34	180.42	543.85	280.36	418.72	10.83	272.45	127.64	214.16	470.45	588.79	183.02	288.88	328.55	145.8	208.36	396.32	265.12	715.08	418.56	263.4	176.48	292.9	389.54	231.05	153.8	223.83	597.72	231.03	591.69	357.02	448.28
ENSG00000053254	FOXN3	1112	14	7857.1	8036.51	-0.0316342	0.107185	-0.295135	0.767891	0.908328		7682.85	6239.05	9625.47	7267.61	9476.82	6754.69	9122.32	2609.23	6960.04	9491.52	9608.36	6360.41	7268.33	9285.39	8683.49	9277.93	7949.56	6259.57	6799.47	9167.46	6528.7	9299.57	8720.78	10602.1	6638.16	5938.52	5153.93	8797	6899.75	10504.7	10920.1	8404.81
ENSG00000053328	METTL24	728464	6	180.151	158.56	0.161321	0.211714	0.761975	0.446075	0.729919		284.89	162.38	193.29	106.95	131.52	361.61	155.95	33.73	238.74	139.31	204.12	184.02	105.63	155.38	226.16	198.73	231.02	92.1	100.01	222.24	101.31	266.47	105.88	149.91	145.56	264.68	81.71	110.69	177.3	126.63	133.22	228.24
ENSG00000053371	AKR7A2	8574	1	494.29	633.747	-0.346455	0.112333	-3.08419	0.00204107	0.0292634		516.99	444.74	452.9	408.08	430.32	505.6	456.59	577.09	540.94	458.66	538.89	567.16	448.41	477.37	535.99	548.9	649.58	575.86	750.48	633.82	610.1	1348.71	460.13	600.68	494.45	951.4	510.42	554.83	401.89	495.31	503.55	598.74
ENSG00000053372	MRTO4	51154	1	897.712	910.726	-0.0200583	0.1316	-0.152419	0.878857	0.955087		784.29	1050.07	920.95	1448.54	1087.9	464.46	771.31	587.12	778.89	1022.35	882.72	788.39	1346.31	756.31	849.13	824.67	841.93	1064.78	861.11	866.02	1144.77	781.88	834.18	830.82	973.89	665.27	1405.72	712.56	931.64	914.42	976.02	766.59
ENSG00000053438	NNAT	4826	20	304.647	81.376	1.46499	0.266849	5.48995	4.02043e-08	1.03144e-05		589.06	192.15	262.45	158.87	125.71	1436.68	134.35	123.99	214.16	139.31	273.98	375.09	136.89	168.48	301.54	241.62	55.1	158.38	38.06	104.64	135.08	35.06	39.58	30.61	63.54	145.45	72.24	207.54	90.26	52.67	32.86	40.94
ENSG00000053501	USE1	55850	19	242.77	249.927	-0.0401871	0.0735744	-0.54621	0.584922	0.816409		237.13	256.2	251.08	220.14	279.47	260.92	179.44	344.62	184.01	266.84	265.82	238.33	265.17	194.69	213.73	226.74	207.83	256.51	238.07	262.1	266.78	271.14	225.61	214.3	206.79	331.44	303.17	255.97	249.3	279.03	195.38	235.4
ENSG00000053524	MCF2L2	23101	3	32.8393	20.1858	0.611694	0.213776	2.86137	0.00421811	0.0483523		29.33	49.62	38.85	30.11	39.65	19.49	49.79	31	27.76	27.86	36.29	29.16	20.48	44.93	24.85	26.26	22.23	25.82	23.01	16.94	22.51	7.01	15.83	19	16.17	19.08	21.32	29.06	37.61	13.45	12.43	21.49
ENSG00000053702	NRIP2	83714	12	210.849	229.269	-0.09852	0.247451	-0.398139	0.690528	0.873594		405.55	80.29	111.8	121.49	80.26	685.32	167.23	134.02	156.25	93.23	114.31	390.17	106.71	231.2	196.34	299.4	214.59	136.86	121.25	188.35	133.95	217.38	196.92	215.36	410.12	463.78	145.66	135.59	457.76	244.29	190.94	195.48
ENSG00000053747	LAMA3	3909	18	3476.39	3299.18	0.0736641	0.0971815	0.758006	0.448448	0.731848		3055.88	2718.08	3955.74	4361.19	4181.4	2549.65	3692.14	2876.35	2987.07	4051.87	4077.95	2652.77	4376.3	3292.94	3478.53	3314.42	3016.85	3589.44	3978.97	2639.92	3878.95	2876.24	3669.2	3178.64	2683.68	2932.9	3209.36	4485.67	2756.25	3425.73	3143.88	3321.19
ENSG00000053770	AP5M1	55745	14	1442.48	1547.56	-0.100361	0.074858	-1.34069	0.180021	0.471352		1506.57	1460.53	1467.65	1429.85	1695.19	1205	1362.24	1375.73	1392.01	1516.37	1400.75	1283.14	1403.43	1408.72	1529.26	1643.2	1351.35	1761.15	1381.49	1767.92	1760.5	1424.68	1735.65	1672.19	1429.06	1075.4	1494.54	1232.8	1559.19	1699.98	1948.49	1466.65
ENSG00000053900	ANAPC4	29945	4	1455.7	1291.42	0.170492	0.0716194	2.38052	0.0172881	0.122061		1168.06	1588.63	1858.96	1556.53	1486.31	1255.88	1575.5	1174.25	1544.3	1371.7	1632.09	1268.06	1542.48	1488.28	1253.4	1526.77	1281.75	1081.14	1498.31	1289.56	1134.64	973.55	1655.49	1113.74	1417.51	1132.62	1483.89	1419.59	1401.23	1163.2	1285.97	1330.52
ENSG00000053918	KCNQ1	3784	11	86.7572	95.8029	-0.124479	0.212271	-0.586414	0.557597	0.8023		108.93	70.37	53.06	44.65	38.68	102.85	67.64	297.21	78.52	43.94	70.76	110.62	49.58	73.01	97.75	80.54	131.46	148.05	69.92	80.72	140.7	109.86	63.33	109.79	76.25	146.64	42.63	74.72	69.85	70.6	88.81	109.51
ENSG00000054116	TRAPPC3	27095	1	1479.61	1473.63	0.00552203	0.0822422	0.0671436	0.946467	0.979873		1308.83	1574.2	1529.24	1803.66	1748.38	928.92	1394.18	1479.66	1316.66	1821.79	1464.25	1348.51	1805.49	1452.71	1372.69	1324.54	1316.55	1680.24	1393.88	1462.97	1502.73	1511.16	1436.81	1513.84	1321.62	1398.49	1595.21	1382.23	1303.44	1726.87	1520.43	1511.68
ENSG00000054118	THRAP3	9967	1	4389.85	4266.78	0.0410102	0.0426282	0.962043	0.336028	0.640463		4125.9	4337.38	4978.07	4094.32	4530.5	4240.76	4352.6	5122.74	4155.4	4401.23	4850	3773.01	4051.85	4395.58	4575.36	4252.9	4660.12	4256.54	4366.6	4254.36	4312.32	4164.18	4267.87	3724.42	4224.81	3676.85	4966.81	4648.93	4146.73	4484.72	3953.83	4159.42
ENSG00000054148	PHPT1	29085	9	911.32	960.181	-0.0727052	0.108517	-0.669987	0.502866	0.767778		873.95	876.86	820.52	711.29	850.01	829.31	572.14	2260.97	793.96	824.09	846.44	1046.83	813.82	796.56	907.12	757.26	1059.43	1140.53	680.57	947.74	1091.87	1060.04	697.62	765.36	909.19	1278.07	1436.52	796.96	802.7	1058.98	686.5	950.81
ENSG00000054179	ENTPD2	954	9	190.754	152.225	0.293731	0.190003	1.54593	0.122121	0.385469		176.8	116.37	76.75	132.91	162.46	169.98	102.4	932.65	187.19	150.03	107.96	157.88	167.08	146.02	148.29	117.31	156.59	277.17	200.9	106.63	238.64	100.51	101.92	128.79	97.04	193.14	132.64	164.65	118.2	158.01	102.13	158.64
ENSG00000054219	LY75	4065	2	492.849	502.847	-0.0273216	0.133487	-0.204677	0.837824	0.939985		528.73	789.35	502.17	473.5	431.29	128.84	449.07	376.52	669.43	381.5	477.2	451.51	494.76	503.58	665.22	562.91	582.88	521.63	427.46	630.83	551.56	326.08	540.29	475.05	445.93	600.89	397.91	413.7	515.79	512.12	549.73	553.7
ENSG00000054267	ARID4B	51742	1	2326.73	2189.87	0.086795	0.0556585	1.55942	0.118897	0.379119		2618.49	1916.1	2308.07	2102.72	2521.03	2683.9	2794.94	2194.42	2347.78	2269.74	2221.78	2140.92	2045.87	2618.07	1941.81	2502.01	2119.82	2099.43	2078.87	2283.15	2115.07	2303.56	2303.64	2223.25	2214.65	2047.07	1707.71	2401.95	2315.68	2242.36	2345.48	2236.3
ENSG00000054277	OPN3	23596	1	313.356	349.134	-0.149889	0.125869	-1.19083	0.233719	0.538852		326.79	269.73	326.88	330.2	435.16	215.45	372.97	138.58	283.16	406.15	288.5	342.91	346.01	329.48	303.2	298.53	285.16	414.03	361.08	299.97	471.64	465.15	334.46	328.31	236.83	238.45	272.38	404.01	241.78	521.09	386.32	325.47
ENSG00000054282	SDCCAG8	10806	1	763.481	691.422	0.14287	0.0551848	2.58895	0.009627	0.0834839		845.46	648.62	872.63	699.87	761.05	872.62	863.38	690.14	668.64	684.78	823.76	757.22	702.8	759.12	842.5	723.11	673.74	731.66	710.66	708.56	686.64	711.76	751.06	490.89	719.73	788.07	606.34	801.11	727.48	726.16	539.08	689.82
ENSG00000054356	PTPRN	5798	2	1.1536	0.6867	0.325025	0.316969	1.02542	0.305167	0.613164		4.19	1.8	0	2.08	0.97	0	0.94	2.74	0	1.07	0	3.02	0	0	1.66	0	0	0	2.66	0	1.13	0	1.98	0	0	1.19	1.18	0	1.07	0	1.78	0
ENSG00000054392	HHAT	55733	1	254.191	232.733	0.125215	0.102075	1.22669	0.219939	0.522411		256.4	263.42	307.93	219.1	218.55	198.13	252.72	450.37	222.09	211.11	335.67	251.4	195.1	232.13	271.72	181.22	213.63	273.73	230.1	240.17	261.15	294.52	267.17	183.69	206.79	302.83	183.56	239.36	223.51	198.35	168.74	236.42
ENSG00000054523	KIF1B	23095	1	3299.35	3119.33	0.0791985	0.0883256	0.896666	0.369897	0.66849		3194.14	2617.04	3174.07	3832.65	4029.58	2812.74	3863.13	2406.84	2589.69	4030.44	3163.48	2747.3	3759.74	3511.98	3380.78	3675.98	2788.73	2948.16	3163.88	3454.12	2897.39	3004.8	3284.27	3909.16	2512.7	2141.25	2543.8	3302.68	2712.19	4074.57	4055.07	3116.49
ENSG00000054598	FOXC1	2296	6	757.107	391.646	0.773531	0.249581	3.09932	0.00193967	0.0282567		1107.73	431.21	443.42	370.7	304.61	2587.55	621.93	1443.19	372.79	319.35	459.96	1126.27	386.97	689.85	675.16	773.02	242.62	730.8	320.37	296.98	697.9	306.21	194.94	212.19	495.61	656.92	211.98	543.76	494.3	282.4	234.46	344.91
ENSG00000054611	TBC1D22A	25771	22	646.416	695.01	-0.102231	0.0720738	-1.41842	0.156068	0.437848		662.79	645.01	722.93	589.8	688.52	431.98	650.12	692.88	592.5	784.44	743.01	621.46	655.37	627.14	595.63	639.07	588.68	628.37	742.52	678.67	639.36	719.94	691.69	704.13	701.25	772.57	695.16	855.07	607.13	819.17	603.02	673.45
ENSG00000054654	SYNE2	23224	14	8445.22	8783.42	-0.0555931	0.0842385	-0.659949	0.509287	0.77194		10301.3	7445.18	10262.2	7240.61	6901.64	7665.2	9707.61	5326.95	9338.75	7029.96	10025.7	8662.23	7037.65	8358.73	10014.8	9804.95	8328.48	9039.01	9110.22	8831.62	9500.38	8645.08	7925.19	8745.21	9790.88	6965.03	8197.49	9198.25	9897.77	8566.01	8957.39	8836.72
ENSG00000054690	PLEKHH1	57475	14	397.419	291.43	0.383653	0.223746	1.71468	0.0864036	0.317913		261.43	450.16	206.55	369.66	398.41	149.41	306.27	1937.32	207.81	436.16	210.47	174.97	369.72	257.41	407.58	215.36	260.02	816.02	246.03	244.16	708.03	142.58	348.32	174.19	236.83	133.53	201.33	319.61	266.49	202.83	157.19	205.72
ENSG00000054793	ATP9A	10079	20	2026.76	1637.86	0.295084	0.125004	2.3606	0.0182456	0.125881		2040.33	1741.09	1387.11	1755.9	1357.7	4349.03	1656.3	4164.56	1813.97	1253.82	1495.1	1922.7	1858.31	1638.98	1690.8	2302.41	1711.9	1972.9	1340.78	1664.27	1982.25	2303.56	1348.74	1521.23	1419.82	1875.38	1480.33	1701.84	1368.99	1735.84	1334.82	1443.11
ENSG00000054796	SPO11	23626	20	0.1174	0	0.0044006	0.0956015	0.0460306	0.963286			0	0	0	0	0	0	1.88	0	0	0	0	0	0	0	0	0	0	0	0	0	0	0	0	0	0	0	0	0	0	0	0	0
ENSG00000054803	CBLN4	140689	20	8.1003	23.309	-0.961894	0.308708	-3.11587	0.00183404	0.0273027		35.19	1.8	6.63	1.04	7.74	8.66	11.27	10.03	2.38	5.36	5.44	13.07	0	13.1	0	7.88	11.6	1.72	7.97	98.66	2.25	119.21	2.97	5.28	8.09	2.38	21.32	15.22	24.71	12.33	4.44	34.8
ENSG00000054938	CHRDL2	25884	11	6.287	19.2067	-0.933276	0.312391	-2.98753	0.00281245	0.0363662		10.05	3.61	3.79	3.12	2.9	34.64	5.64	0.91	2.38	3.21	4.54	8.04	4.31	8.42	4.14	0.88	14.5	6.03	6.2	27.9	16.88	21.04	2.97	2.11	43.9	10.73	81.71	1.38	37.61	19.05	7.1	8.19
ENSG00000054965	FAM168A	23201	11	2113.01	2026.98	0.0579309	0.115899	0.499838	0.617189	0.835581		2433.31	1539.01	1695.05	1481.77	1509.52	3237.14	1753.06	4653.22	2132.03	1547.45	1740.95	2593.44	1453.02	1697.02	2145.61	2196.48	2183.62	2402.43	1877.09	1943.31	2497.79	2214.74	1815.8	1972	1838.03	2746.91	1322.83	1860.96	1770.88	1845.66	1989.35	2150.33
ENSG00000054967	RELT	84957	11	190.164	231.318	-0.271284	0.131398	-2.06459	0.0389615	0.199416		185.18	303.11	158.23	279.32	236.92	146.16	169.11	76.58	130.87	223.97	176	158.88	256.54	182.53	195.51	163.71	226.19	223.8	290.28	164.43	211.62	136.74	224.62	254.42	202.17	180.03	386.07	178.49	254.67	284.64	249.56	233.35
ENSG00000054983	GALC	2581	14	961.224	935.916	0.0374528	0.0973872	0.384577	0.700551	0.878944		1117.78	829.95	902	807.86	879.99	1485.4	912.23	846.04	938.32	834.81	884.54	1110.18	766.39	867.7	1081.09	1115.31	937.63	927.92	877.04	893.92	937.66	970.04	992.5	936.38	868.76	1139.78	733.06	841.24	899.41	846.07	1004.44	1168.81
ENSG00000055044	NOP58	51602	2	2344.6	2229.9	0.0694954	0.123992	0.560482	0.57515	0.812		1933.07	2684.7	2490.93	3303.08	2912.67	1275.37	2406.94	1725.81	1897.26	2638.38	2448.59	2073.54	3233.72	2228.68	2326.2	1934.73	2167.18	2306.02	2462.08	1959.26	2268.16	1556.75	2233.38	1620.46	2428.37	1610.71	4051.37	2258.05	2497.28	2305.11	1729.13	2225.04
ENSG00000055070	SZRD1	26099	1	4466.81	4658.31	-0.0601688	0.0513911	-1.1708	0.241679	0.54745		4460.23	4235.44	4787.63	4873.11	4848.65	4240.76	3922.32	3151.68	4121.3	5138.52	4770.16	4581.51	4960.53	4500.42	4554.65	4322.06	4373.03	4408.04	4449.79	4643.03	4499.17	5491.85	4171.88	4621.74	4923.74	4712.9	4528.63	4650.32	4462.65	5163.81	4525.77	4906.56
ENSG00000055118	KCNH2	3757	7	42.2162	83.0338	-0.755281	0.263571	-2.86557	0.00416261	0.0479627		39.38	8.12	26.53	22.84	37.71	63.88	33.82	23.7	110.25	41.79	50.8	23.13	28.03	58.97	67.1	39.39	140.16	33.57	69.92	127.56	16.88	146.09	41.56	106.62	41.59	131.15	53.29	33.21	41.91	109.82	68.38	166.83
ENSG00000055130	CUL1	8454	7	2118.66	1971.79	0.102416	0.0608751	1.6824	0.0924918	0.329605		1888.66	2000	2122.36	2447.46	2403.05	1960.69	2412.58	1765.02	1913.91	2457.27	2054.85	1984.05	2588.05	1950.68	1881.34	2068.67	1868.5	1953.1	2073.56	1859.6	2055.41	1873.47	1831.63	2013.17	1899.26	1721.59	2190.89	2021.46	1946.03	2230.03	2021.32	1989.64
ENSG00000055147	FAM114A2	10827	5	737.63	738.67	-0.0022492	0.055413	-0.0405898	0.967623	0.987778		780.1	694.63	761.78	769.44	788.12	860.71	729.03	859.72	713.06	712.64	637.78	681.8	735.13	695.47	733.98	648.7	680.51	772.12	766.41	735.47	840.85	821.62	716.42	616.51	775.18	685.53	767.4	694.57	802.7	707.11	689.17	747.14
ENSG00000055163	CYFIP2	26999	5	246.039	192.825	0.308822	0.207116	1.49106	0.135946	0.40875		336	126.3	125.07	111.11	118.94	811.99	244.26	285.36	175.29	129.67	135.18	422.35	131.5	244.3	215.39	323.91	183.66	170.43	154.88	222.24	174.47	188.17	168.22	199.52	233.36	268.25	136.19	177.1	218.14	174.82	173.18	242.56
ENSG00000055208	TAB2	23118	6	2481.15	2423.06	0.0338598	0.063965	0.529349	0.596563	0.82376		2575.75	2099.23	2267.33	2235.63	2581.95	3008.7	2795.88	3226.44	2223.25	2464.77	2323.39	2514	2343.37	2349.43	2106.67	2582.55	2213.58	2355.95	2308.09	2538.27	2435.88	3430.22	2071.1	2346.76	2250.46	2843.48	1886.54	2310.63	2247.98	2528.12	2362.35	2639.55
ENSG00000055211	GINM1	116254	6	1696.37	1683.14	0.0111978	0.0865116	0.129437	0.897012	0.961512		1795.65	1603.06	1592.72	1308.36	1622.66	2419.73	1699.51	2107.81	1755.28	1486.37	1510.52	1830.19	1360.32	1637.11	1755.42	1657.21	1842.4	1597.6	1468.22	1865.58	1582.65	2380.7	1388.32	1491.67	1598.89	2122.18	1334.67	1444.49	1734.34	1778.42	1541.74	1758.34
ENSG00000055332	EIF2AK2	5610	2	2992.24	3085.4	-0.0421367	0.133805	-0.314911	0.752829	0.90225		3274.58	2926.47	2599.89	2251.2	2336.33	3717.84	2334.6	2252.76	7772.25	2248.3	2591.93	2823.72	2110.54	2343.81	3364.21	2927.48	3559.13	4506.16	2701.91	3632.5	4734.43	3029.34	2571.8	3088.9	2655.96	2655.11	2498.8	2375.66	2996.95	2303.99	3136.77	2918.96
ENSG00000055483	USP36	57602	17	2374.14	2359.2	0.00889285	0.0950484	0.0935613	0.925458	0.972536		1968.27	2276.04	2309.01	2758.97	2462.04	1579.59	2270.72	2441.48	1705.31	2663.03	2571.97	1767.84	2854.3	2606.84	3330.24	2420.6	2335.38	2473.87	2963.87	1815.75	2189.37	1615.18	2203.7	2055.4	2292.05	1884.92	3139.49	2554.15	2359.73	2929.3	1995.56	2939.43
ENSG00000055609	KMT2C	58508	7	5037.28	5077.87	-0.0114118	0.0746465	-0.152878	0.878495	0.955022		5041.74	4746.04	5986.19	5082.86	4931.81	4933.66	5560.76	3728.78	4719.35	4783.8	6110.13	4276.81	4958.37	4954.39	4968.03	5813.81	4877.61	4763.54	5171.95	5242.96	4821.11	5295.51	5538.43	5706.98	4927.21	3850.92	4425.6	5722.62	4935.45	5690.5	5547.08	4728.47
ENSG00000055732	MCOLN3	55283	1	151.25	165.695	-0.119659	0.186899	-0.640234	0.522021	0.780072		134.9	149.75	228.34	157.83	137.32	79.03	191.65	51.05	184.81	147.89	217.73	118.66	121.8	229.33	134.2	135.69	144.99	169.57	300.9	199.31	159.84	58.44	228.58	231.19	98.2	109.69	169.35	207.54	91.34	127.75	192.72	161.71
ENSG00000055813	CCDC85A	114800	2	38.9269	44.4753	-0.158792	0.238676	-0.665303	0.505857	0.770169		70.38	32.48	18.95	17.65	15.47	122.34	23.49	19.15	50.76	22.5	28.12	60.34	22.64	35.57	33.97	49.02	33.83	37.87	31.86	47.84	50.65	87.65	14.84	32.73	62.38	75.11	34.34	23.52	52.65	49.31	31.97	45.03
ENSG00000055917	PUM2	23369	2	5917.07	5766.19	0.036868	0.0662207	0.556745	0.577702	0.813235		5820.17	5179.96	6790.61	6325.8	6955.79	4435.64	6461.72	4498.24	5892.44	6584.16	6365.96	5020.95	6028.73	6257.34	6123.67	5931.99	5391.86	5602.79	6172.89	5725.3	6028.92	6274.9	5835.29	5477.89	5542.97	4940.62	5002.34	6151.54	5737.08	6631.82	5751.35	5991.45
ENSG00000055950	MRPL43	84545	10	699.835	707.695	-0.0155891	0.073766	-0.211331	0.832629	0.937918		696.31	693.73	659.45	726.86	624.7	706.97	609.72	1180.63	618.67	657.99	709.45	728.05	742.68	590.63	638.71	612.81	727.87	791.91	651.36	682.65	787.95	783.05	623.41	672.46	663.12	882.25	697.53	740.23	526.53	762.02	642.99	687.78
ENSG00000055955	ITIH4	3700	3	27.6024	26.094	0.0714685	0.17571	0.40674	0.684199	0.870258		15.92	40.6	15.16	38.42	29.98	41.14	23.49	27.35	46	12.86	15.42	27.15	24.79	26.21	26.51	30.64	29.97	16.35	36.29	28.9	16.88	12.86	27.71	42.23	32.35	19.08	15.4	26.29	40.83	24.65	29.31	18.42
ENSG00000055957	ITIH1	3697	3	7.7636	4.1139	0.649795	0.290085	2.24002	0.0250897	0.153		6.7	8.12	3.79	2.08	8.7	34.64	7.52	1.82	5.55	6.43	2.72	15.08	2.16	0.94	7.46	10.51	2.9	0.86	2.66	4.98	2.25	4.67	4.95	2.11	3.47	17.88	2.37	5.53	2.15	1.12	1.78	6.14
ENSG00000056050	HPF1	54969	4	541.093	489.528	0.142971	0.0672786	2.12505	0.0335822	0.182895		516.99	483.54	541.01	659.37	520.26	548.91	628.51	364.67	574.25	483.31	467.22	690.85	647.82	480.18	507.82	542.77	429.18	428.67	486.75	475.36	440.12	537.61	550.18	462.39	497.92	590.16	518.71	509.17	520.09	462.82	502.67	420.65
ENSG00000056097	ZFR	51663	5	3221.73	2939.52	0.131376	0.049018	2.68017	0.00735856	0.0698738		3120.4	2821.83	3322.82	3368.5	3096.41	4033.97	2977.2	3283.88	3529.6	3059.53	3199.76	3087.19	3172.28	3087.02	3221.72	3165.6	2654.37	3196.92	3032.02	2658.85	3197.94	3215.17	3062.61	2810.21	2969.03	3065.23	2860	2900.05	3103.33	2436.22	2962.71	2907.7
ENSG00000056277	ZNF280C	55609	X	228.739	235.474	-0.041338	0.0832188	-0.496739	0.619373	0.836778		258.92	275.15	261.51	232.6	235.95	255.51	191.65	138.58	289.51	207.9	234.97	266.48	187.56	236.81	173.14	213.61	247.46	171.29	226.56	277.05	225.13	248.94	275.09	234.36	247.23	199.1	258.17	202.01	268.64	175.94	255.77	254.85
ENSG00000056291	NPFFR2	10886	4	10.519	2.4582	1.39717	0.303241	4.60746	4.07608e-06	0.000335698		34.35	0.9	9.47	7.27	2.9	16.24	12.21	8.21	8.72	6.43	10.89	6.03	3.23	10.3	6.63	24.51	1.93	2.58	1.77	1.99	2.25	0	2.97	2.11	0	8.35	0	5.53	1.07	1.12	3.55	4.09
ENSG00000056487	PHF21B	112885	22	20.7154	31.3365	-0.51364	0.217083	-2.3661	0.0179764	0.125125		38.54	22.55	13.26	13.5	18.37	17.32	21.61	18.23	23	26.79	19.05	28.16	10.78	11.23	30.65	18.38	35.77	28.41	28.32	20.93	24.76	43.24	14.84	38	45.06	28.61	52.11	5.53	27.94	34.74	37.3	35.82
ENSG00000056558	TRAF1	7185	9	418.889	402.028	0.0574573	0.120223	0.477922	0.632706	0.84512		403.88	570.14	496.48	332.28	314.28	482.86	385.19	375.61	425.93	313.99	497.16	452.52	325.53	409.04	511.13	406.21	442.72	317.63	492.06	445.47	344.45	327.24	469.04	316.7	389.32	442.32	414.49	452.44	371.8	386.61	340.14	480.01
ENSG00000056586	RC3H2	54542	9	2554.61	2696.1	-0.0769857	0.0632621	-1.21693	0.22363	0.52685		2793.61	2391.52	2847.18	2870.08	2126.48	2560.48	2813.73	1705.76	2574.62	2082.2	2708.05	2408.41	2896.34	2756.6	2309.63	3029.03	2518.07	2587.49	2429.33	2902.02	2843.36	2813.13	2892.41	2820.76	2518.48	2231.86	2605.39	2804.58	2491.91	3090.67	2954.71	2633.41
ENSG00000056736	IL17RB	55540	3	51.4744	37.5493	0.412752	0.185741	2.22219	0.0262706	0.157645		44.41	46.01	33.16	49.84	36.75	33.56	57.31	196.92	34.9	27.86	29.03	67.38	45.27	40.25	54.68	26.26	35.77	63.7	38.94	27.9	65.29	26.88	42.55	32.73	31.19	14.31	71.06	38.74	33.31	29.14	25.75	23.54
ENSG00000056972	TRAF3IP2	10758	6	880.059	1000.9	-0.178876	0.118178	-1.51361	0.130124	0.399523		729.83	1247.63	1005.28	935.58	1059.86	446.05	892.5	856.07	685.3	1148.8	935.34	834.65	1026.17	811.54	771.26	695.1	826.47	846.14	959.34	901.9	887	1098.6	927.19	1037.73	1083.64	796.41	1669.82	1015.57	1044.47	970.46	960.93	988.68
ENSG00000056998	GYG2	8908	X	410.259	121.809	1.29926	0.279018	4.65654	3.21565e-06	0.000276622		609.17	149.75	241.61	187.95	60.92	2334.21	264.93	523.31	291.89	67.51	233.16	427.38	129.35	223.71	202.13	617.19	116.96	239.3	65.49	152.48	209.37	121.55	57.39	86.57	61.23	184.8	46.19	290.56	80.59	50.43	102.13	83.93
ENSG00000057019	DCBLD2	131566	3	1059.55	1017.59	0.0574227	0.0752533	0.763059	0.445428	0.729587		1085.1	881.37	1111.4	1039.42	933.18	1136.79	919.75	1589.97	1066.02	814.45	1055.1	984.48	1003.53	1035.25	1190.44	1106.56	1082.63	1164.63	1061.12	1118.15	1049.09	964.2	1035.05	922.66	999.31	1095.66	877.54	953.31	1067.04	979.42	995.56	916.01
ENSG00000057149	SERPINB3	6317	18	882.327	3175.6	-0.774077	0.317899	-2.43498	0.0148927	0.111146		203.61	1588.63	67.27	903.39	2732.81	0	1747.43	9.12	65.04	2615.88	72.58	227.27	850.47	1490.16	351.25	1192.35	1438.34	296.11	1962.94	5282.83	289.29	6179.06	4426.19	3270.48	2086.41	125.18	1771.66	1740.58	2253.35	13226.7	3610.13	2850.39
ENSG00000057252	SOAT1	6646	1	887.042	890.623	-0.00524156	0.189212	-0.027702	0.9779	0.992276		930.93	612.54	616.81	554.49	594.72	962.48	666.09	3566.5	719.4	546.54	625.07	826.6	573.45	652.41	942.74	801.9	885.43	1869.61	623.04	771.35	1941.73	890.57	558.1	704.13	819.08	991.94	608.71	588.03	801.62	630.91	773.54	792.17
ENSG00000057294	PKP2	5318	12	403.757	337.717	0.230829	0.195701	1.1795	0.238201	0.543436		367.85	841.68	271.93	421.58	279.47	189.46	366.4	1232.59	300.61	245.41	231.34	374.08	411.76	350.07	295.75	280.14	314.15	567.25	216.83	276.05	549.31	118.04	253.32	361.04	326.94	444.7	229.75	386.03	313.77	237.57	361.46	447.26
ENSG00000057468	MSH4	4438	1	19.5021	13.1471	0.448972	0.26392	1.70116	0.0889121	0.3229		21.79	18.94	16.11	21.81	17.41	24.9	14.09	6.38	27.76	6.43	4.54	12.07	15.09	6.55	13.25	84.92	17.4	9.47	10.62	22.92	11.26	9.35	10.88	13.72	17.33	9.54	20.13	11.07	17.19	4.48	10.66	14.33
ENSG00000057593	F7	2155	13	27.2127	18.5983	0.435655	0.260151	1.67462	0.0940078	0.332271		25.14	15.34	27.48	22.84	14.51	34.64	6.58	100.28	29.35	13.93	22.68	49.27	14.01	16.85	22.37	20.14	24.17	9.47	12.39	33.88	11.26	50.26	21.77	6.33	24.26	8.35	13.03	11.07	23.64	21.29	7.99	18.42
ENSG00000057608	GDI2	2665	10	6462.87	6477.27	-0.00320264	0.0668534	-0.0479055	0.961792	0.985793		6116.79	6955.33	6762.18	7713.07	6962.56	4732.29	6001.38	8233.39	5687.8	7192.85	6559.2	6064.77	7681.17	5638.63	5328.39	5776.17	5669.28	7206.42	6078.2	6524.55	7129.79	6766.93	5965.91	6463.89	6059.37	6746.85	7103.23	6209.65	6290.48	6887.32	6386.34	6148.04
ENSG00000057657	PRDM1	639	6	1111.67	982.035	0.157755	0.204857	0.770072	0.441257	0.726655		813.62	3348.66	690.71	1507.72	1839.28	561.9	952.63	283.53	418	1984.68	699.47	1052.86	1421.76	934.16	531.85	745.88	1122.26	543.15	828.36	794.27	515.54	904.6	1104.32	1187.63	1290.43	602.08	852.67	1120.73	1334.6	1397.41	1174.96	939.55
ENSG00000057663	ATG5	9474	6	1026.75	931.315	0.139338	0.0487808	2.8564	0.00428475	0.0489764		1028.96	922.87	952.22	1077.84	1051.15	1162.77	1135.83	1184.27	981.15	962.33	942.6	1036.77	1021.86	1016.53	948.54	1002.38	820.67	1043.26	891.2	838.12	1096.37	967.71	880.69	890.99	985.44	963.33	826.62	826.02	1099.28	859.51	946.72	965.14
ENSG00000057704	TMCC3	57458	12	669.067	720.09	-0.102453	0.115172	-0.889561	0.373701	0.67206		666.98	761.39	606.39	781.9	608.26	700.48	923.51	175.95	627.4	602.26	573.36	497.77	805.2	849.91	690.9	833.42	493.95	627.51	840.75	679.66	612.35	849.67	813.4	854.04	861.83	577.04	595.69	855.07	873.62	552.46	869.45	564.96
ENSG00000057757	PITHD1	57095	1	1525.8	1642.82	-0.102435	0.125397	-0.816881	0.413996	0.705197		1212.46	1563.37	1460.07	2291.7	1995.93	904.02	1559.53	1057.55	1106.47	2059.69	1492.38	1245.94	2128.87	1523.85	1419.91	1391.08	1267.25	1792.14	1879.75	1607.47	1739.11	1732.05	1642.63	1614.13	1363.21	1242.31	2719.08	1465.24	1492.56	1847.9	1468.92	1411.38
ENSG00000057935	MTA3	57504	2	1208.65	1102.61	0.130944	0.0684944	1.91175	0.0559078	0.248165		1069.18	1098.78	1281.94	1330.16	1243.59	1182.26	1319.97	1017.44	1196.89	1341.69	1265.57	1222.81	1345.23	1190.63	1065.35	1166.96	971.46	990.75	1175.28	1147.05	1014.2	1162.88	1139.95	1159.13	919.59	1199.39	1128.61	1315.81	1017.61	1120.62	1145.65	1033.71
ENSG00000058056	USP13	8975	3	520.824	564.26	-0.110905	0.12982	-0.854299	0.392939	0.688341		587.38	422.19	481.32	421.58	437.09	1004.7	584.35	294.47	552.84	436.16	445.44	591.29	400.98	512.01	545.93	615.44	832.27	484.62	533.66	578.01	506.54	591.38	554.14	638.68	592.65	655.73	374.23	487.03	601.75	387.73	658.08	551.66
ENSG00000058063	ATP11B	23200	3	4396.87	4347.88	0.0154954	0.123144	0.125831	0.899866	0.963015		3912.23	4817.31	4799	6046.47	5669.65	2836.56	4617.53	2524.45	3575.6	5388.21	4317.46	3782.06	5816.39	4306.66	4084.11	3856.32	3513.7	3968.18	3863.04	4503.51	4138.97	5345.76	5255.42	4751.59	3916.35	2606.22	3333.71	4806.67	4069.36	5736.45	5080.83	4676.28
ENSG00000058085	LAMC2	3918	1	1355.31	1147.93	0.215131	0.193303	1.11292	0.265742	0.57363		982.04	1167.34	1644.83	1833.78	1782.22	163.48	1391.37	1448.66	619.46	1756.42	1768.17	1030.74	1877.71	1465.82	1796.01	956.86	785.87	1362.61	1205.37	745.44	1297.86	529.43	868.81	1584.57	814.46	547.24	2229.97	1050.16	846.75	1504.99	1613.68	1379.65
ENSG00000058091	CDK14	5218	7	644.165	778.936	-0.237772	0.215809	-1.10177	0.270562	0.578906		1156.32	572.84	541.01	433	290.11	1248.3	733.73	575.27	819.34	296.84	438.19	819.56	451.64	705.76	478.83	745.88	1014.96	433.83	709.77	1113.17	475.02	1471.43	460.13	633.4	852.59	1093.28	473.71	509.17	892.96	674.61	644.76	1010.17
ENSG00000058262	SEC61A1	29927	3	4952.87	5762.17	-0.214519	0.0831874	-2.57875	0.00991589	0.085135		4966.33	4775.81	4366.95	5071.44	4876.69	3922.46	4313.14	10423.2	4353.7	4822.38	4706.66	4430.67	5042.45	4150.35	4572.04	4451.62	5851.01	6930.11	4989.64	5650.56	7281.75	6727.2	4596.39	5466.28	5475.96	5840.75	6964.67	4927.04	5269.64	5699.47	5111.02	5413.18
ENSG00000058272	PPP1R12A	4659	12	3959.6	3442.52	0.197767	0.0898931	2.20003	0.0278051	0.1633		4304.38	3006.76	3405.25	3550.21	3396.18	7493.06	4156.25	3711.45	3717.58	3118.47	3194.32	4244.63	3467.63	4057.68	3942.45	4587.32	3239.18	3168.52	3139.99	3377.38	3325.13	3512.03	3425.77	3029.79	4108.13	4187.13	2537.88	3366.33	4339.07	3274.45	3431.62	3618
ENSG00000058335	RASGRF1	5923	15	27.051	21.8968	0.251818	0.237504	1.06027	0.289021	0.597456		36.03	18.94	9.47	18.69	21.27	49.8	34.76	21.88	53.94	22.5	12.7	42.24	8.62	22.46	31.48	28.01	60.9	11.19	15.93	25.91	12.38	16.36	11.87	9.5	23.11	20.27	9.47	13.84	19.34	34.74	26.64	38.89
ENSG00000058404	CAMK2B	816	7	38.1208	30.9864	0.275535	0.164731	1.67264	0.0943989	0.332923		51.11	30.67	15.16	59.19	24.18	24.9	29.12	31.91	46	23.58	24.49	56.31	48.51	53.35	54.68	36.77	42.53	23.24	46.91	34.88	34.89	16.36	38.59	38	16.17	34.57	37.9	29.06	11.82	39.22	37.3	14.33
ENSG00000058453	CROCC	9696	1	718.642	774.259	-0.104969	0.092698	-1.13238	0.257475	0.564658		611.68	727.11	773.15	678.06	671.11	551.07	576.84	845.13	793.17	699.78	905.41	928.17	667.22	674.88	677.65	717.86	836.13	656.77	1059.35	670.69	630.36	687.21	828.24	650.3	764.79	788.07	743.72	885.51	611.42	1102.69	643.87	829.02
ENSG00000058600	POLR3E	55718	16	1435.77	1502.61	-0.0642828	0.091079	-0.705791	0.480318	0.752645		1207.44	1478.57	1532.08	1587.68	1536.6	833.64	1317.15	1894.47	1346.01	1581.74	1662.03	1057.89	1676.15	1440.55	1438.96	1381.45	1458.64	1719.83	1657.61	1350.35	1595.03	1098.6	1696.06	1375.54	1449.86	1008.63	2265.5	1549.64	1373.29	1636.1	1351.69	1455.39
ENSG00000058668	ATP2B4	493	1	7832.53	7914.3	-0.01461	0.10342	-0.141268	0.887658	0.957907		9295.01	6019.83	7974.01	8263.41	5727.67	14260.7	7218.94	2235.44	8817.64	5747.21	8149.56	8775.86	8304.2	6650.48	8228.69	9651.75	7589.01	6593.55	8173.88	9435.54	6642.39	7904.11	7631.3	9022.85	7498.83	7235.67	6430.57	7803.57	7571.35	9218.21	9198.96	8679.1
ENSG00000058673	ZC3H11A	9877	1	26.6806	25.484	0.0584543	0.142465	0.410306	0.681582	0.86917		16.76	33.38	37.9	33.23	33.85	14.07	30.06	33.73	29.35	18.22	21.77	21.12	33.42	19.66	22.37	28.01	32.87	31.85	32.75	18.93	27.02	22.21	30.68	19	17.33	25.04	17.76	38.74	21.49	15.69	32.86	23.54
ENSG00000058729	RIOK2	55781	5	1005.34	938.888	0.0970945	0.0662719	1.46509	0.142895	0.418438		945.17	1043.75	1168.25	997.88	1258.1	900.77	1207.23	843.31	974.8	1095.22	970.73	1036.77	851.55	980.02	805.22	1006.76	900.9	1005.39	905.36	1084.27	1037.84	925.63	1093.44	778.03	867.6	943.06	965.18	784.51	966.03	959.25	924.51	881.22
ENSG00000058799	YIPF1	54432	1	586.24	526.67	0.148962	0.120659	1.23457	0.216992	0.519198		571.46	628.78	496.48	477.65	592.78	411.41	595.63	1672.94	437.83	572.26	517.12	440.45	565.9	463.33	463.09	472.74	392.45	779.86	414.18	476.36	751.93	462.82	496.75	518.34	582.25	428.01	472.52	539.61	549.1	588.32	504.44	469.78
ENSG00000058804	NDC1	55706	1	955.665	976.095	-0.030009	0.101545	-0.295523	0.767594	0.908296		963.6	960.76	943.69	1258.51	1147.86	669.08	857.74	547.92	809.82	1122.01	918.11	921.13	1275.16	914.5	1101.8	878.94	852.57	1067.36	990.32	1031.45	1204.43	849.67	1035.05	976.5	1104.43	732.03	1203.21	819.1	1153	855.03	917.41	825.95
ENSG00000058866	DGKG	1608	3	180.539	115.846	0.542344	0.230061	2.3574	0.0184036	0.126547		218.7	105.55	59.69	101.76	111.21	585.72	145.62	296.3	103.9	139.31	66.23	254.42	120.73	152.57	174.8	252.13	99.56	124.81	60.18	125.57	118.19	116.87	95	82.34	184.84	191.95	46.19	85.78	192.35	135.59	95.03	99.28
ENSG00000059122	FLYWCH1	84256	16	1325.1	1295	0.0313646	0.144868	0.216504	0.828595	0.936672		917.52	1943.16	1405.12	1439.19	1350.93	1110.8	1055.97	887.98	809.03	1434.93	1697.41	917.11	1555.42	1169.1	1849.86	1658.09	993.7	919.31	1516.01	1259.67	871.24	1402.47	1644.61	1109.51	1079.02	1266.15	2035.75	990.67	939.17	2010.39	1001.78	1680.55
ENSG00000059145	UNKL	64718	16	641.165	705.316	-0.134812	0.087701	-1.53718	0.124249	0.389487		780.94	709.06	574.17	587.72	511.55	784.93	438.74	936.3	657.54	543.32	609.65	582.24	584.23	558.81	654.45	745	845.8	656.77	654.02	698.6	614.6	683.71	811.42	740.03	688.54	791.64	613.45	658.6	717.81	666.77	784.19	659.12
ENSG00000059377	TBXAS1	6916	7	144.494	148.962	-0.0417268	0.156188	-0.267157	0.789348	0.91953		150.82	123.59	111.8	85.15	99.6	277.16	158.77	196.01	107.87	106.09	127.01	156.87	93.78	142.28	208.76	166.33	172.06	204.86	105.32	127.56	192.48	79.47	106.87	149.91	197.55	169.3	101.85	112.07	203.09	127.75	170.52	162.73
ENSG00000059378	PARP12	64761	7	839.869	873.168	-0.0531907	0.138052	-0.385293	0.70002	0.878697		787.64	1100.58	786.41	718.56	683.68	834.73	629.45	975.5	1795.73	698.71	836.46	706.94	694.17	618.71	846.64	723.99	958.9	1116.43	773.49	923.82	1204.43	530.6	711.48	917.38	968.11	668.84	1123.87	669.67	924.12	644.36	966.25	868.93
ENSG00000059573	ALDH18A1	5832	10	1637.35	1824.82	-0.146402	0.155612	-0.940815	0.3468	0.648964		1259.39	1135.77	1495.13	1389.35	1327.72	885.61	1436.46	6592.37	1422.15	1413.49	1496.01	1210.74	1388.34	1316.99	1225.23	1202.86	1789.23	2918.89	1628.4	1851.63	2850.11	2231.1	1221.09	1374.49	1598.89	1700.13	2184.97	1318.58	1560.26	1842.3	1314.39	1812.58
ENSG00000059588	TARBP1	6894	1	1988.85	1826.97	0.119534	0.0946406	1.26304	0.206576	0.506097		1588.69	1990.97	2163.1	2335.31	2094.57	1374.97	2257.56	2318.41	2069.37	2184	2115.64	1593.87	2228.03	1944.13	1852.34	1710.61	1918.76	2050.37	2079.76	1806.78	1975.49	1075.23	2173.02	1776.7	1947.78	1106.39	2216.95	1866.49	1944.95	1636.1	1753.11	1903.67
ENSG00000059691	GATB	5188	4	406.544	404.274	0.00806102	0.0808412	0.0997143	0.920571	0.970661		384.6	389.72	383.73	500.5	419.69	349.7	434.98	313.62	372	387.93	385.57	414.31	508.77	411.85	487.94	359.81	291.92	423.5	427.46	367.73	491.9	323.74	474.98	382.15	406.65	336.21	588.58	428.92	434.12	382.13	381.88	326.49
ENSG00000059728	MXD1	4084	2	3181.97	2219.37	0.475386	0.178292	2.66633	0.00766849	0.0719914		2505.37	6770.4	1985.92	4825.34	4761.62	1922.8	3664.9	562.51	1557.78	4538.4	2065.74	2287.74	4986.4	3714.16	2127.38	2635.08	1247.92	1909.2	2902.81	1847.64	1834.79	1628.04	2642.06	2107.13	2256.23	1733.51	2488.14	3187.84	2359.73	3201.61	1955.6	2207.64
ENSG00000059758	CDK17	5128	12	1511.12	1528.38	-0.0162754	0.0759788	-0.21421	0.830383	0.937255		1513.28	1297.25	1580.4	1521.22	1528.86	1361.98	1777.49	1363.88	1434.05	1468.15	1489.65	1430.97	1453.02	1973.15	1678.38	1306.16	1387.11	1538.21	1365.56	1305.51	1569.14	1203.79	1684.19	1503.28	1605.82	1118.32	1727.84	1203.74	1880.48	2044.01	1611.9	1705.12
ENSG00000059769	DNAJC25	548645	9	376.058	327.933	0.192986	0.0845864	2.28152	0.0225176	0.143512		308.35	338.29	384.68	394.58	410.02	347.53	448.13	594.42	278.4	397.58	359.26	366.04	398.83	351.95	296.57	342.3	330.59	439.86	245.15	333.85	446.88	288.68	301.81	272.36	321.16	239.64	373.04	315.46	363.2	339.55	321.49	314.21
ENSG00000059804	SLC2A3	6515	12	4514.9	3131.62	0.446259	0.229701	1.94278	0.0520422	0.237768		7066.99	2173.2	3908.37	4452.56	2001.74	10909.9	6295.43	1619.15	2871.27	1982.54	3709.62	5020.95	4327.8	5878.25	4790.75	5229.89	2543.2	4260.84	2970.07	1856.61	4168.24	1478.44	2162.14	2060.68	3985.67	4990.69	2561.57	4509.19	4087.63	2284.94	2039.97	4146.11
ENSG00000059915	PSD	5662	10	37.9991	55.7192	-0.513286	0.155806	-3.29439	0.000986345	0.0176205		31	28.87	34.11	21.81	35.78	22.74	42.28	104.84	39.66	27.86	36.29	28.16	26.95	45.87	39.76	42.02	74.43	52.51	74.34	50.83	88.93	57.27	47.5	46.45	70.47	56.04	55.66	38.74	47.28	40.34	42.63	48.1
ENSG00000060069	CTDP1	9150	18	541.759	600.543	-0.144903	0.101533	-1.42715	0.153536	0.433872		451.64	599.91	639.55	564.88	639.2	310.72	574.02	495.04	362.48	663.35	646.85	410.28	614.41	698.28	439.89	557.66	499.75	581.02	660.21	555.09	533.55	594.88	598.67	744.25	577.63	478.09	671.48	679.35	542.65	694.78	679.4	517.88
ENSG00000060138	YBX3	8531	12	7599.42	7498.92	0.0186119	0.108925	0.170869	0.864327	0.950202		7107.21	6841.66	8383.33	9412.89	7720.71	8688.31	9271.7	3671.34	5869.44	7844.41	8324.65	5417.16	9162.21	8968.08	7237.9	7669.75	5661.55	7980.26	9646.53	5451.25	7631.82	6865.11	7300.79	6578.96	8398.78	5707.22	9440.97	8314.12	8667.4	8718.41	6733.59	6885.97
ENSG00000060140	STYK1	55359	12	129.732	97.639	0.327352	0.256894	1.27427	0.202568	0.50119		41.06	202.07	80.54	89.3	101.54	8.66	121.19	784.05	51.56	116.81	75.3	56.31	77.61	112.32	80.36	77.04	39.63	235.85	95.58	70.76	256.65	56.1	103.9	50.67	105.13	60.8	61.58	103.77	104.23	62.75	105.68	49.13
ENSG00000060237	WNK1	65125	12	17280.7	18717.9	-0.109305	0.141004	-0.775194	0.438225	0.724236		14929.2	12078.5	19949.2	19825.8	25895.9	10880.7	20842.3	5756.36	13866.1	26562.8	20143	12604.2	20050.2	19999.2	15419.4	17688.3	13321.1	17214.7	22782.6	15212.7	17738.9	21539.7	20453.7	20446.3	18856.2	10424.9	18330.1	22854.5	19348.5	21069.9	19886.4	20006
ENSG00000060303	RPS17P5		6	0	0	0	0.0956015	0	1			0	0	0	0	0	0	0	0	0	0	0	0	0	0	0	0	0	0	0	0	0	0	0	0	0	0	0	0	0	0	0	0
ENSG00000060339	CCAR1	55749	10	2882.52	2918.08	-0.0175875	0.0762551	-0.230641	0.817594	0.93251		2404.82	2795.66	3193.02	3309.31	3440.67	1891.4	3477	2436.01	2790.36	3331.73	2799.68	2306.84	3155.03	3002.78	2789.29	2996.64	2898.92	2807.85	3096.62	2727.62	2977.31	2214.74	3504.94	3003.39	2878.92	2223.52	3364.5	2704.96	3263.44	2912.49	3310.84	2799.22
ENSG00000060491	OGFR	11054	20	791.814	971.871	-0.290913	0.0779714	-3.73102	0.000190706	0.00558442		930.93	957.15	651.87	685.33	764.91	742.7	573.08	1016.52	809.82	873.39	747.55	815.54	738.37	665.52	945.23	751.13	1029.46	1266.2	901.82	911.86	1150.4	1053.02	883.66	1030.34	923.06	1086.13	1074.13	803.88	726.4	985.02	886.33	838.23
ENSG00000060558	GNA15	2769	19	886.952	899.733	-0.0180682	0.212026	-0.085217	0.932089	0.974882		501.91	1752.82	893.48	1272.01	1430.23	109.35	799.49	149.52	461.62	1574.24	960.75	609.39	1400.2	881.74	603.09	791.4	602.21	869.38	978.81	884.96	884.75	786.55	672.88	997.61	850.28	441.13	1284.93	965.76	780.13	1713.43	817.05	865.86
ENSG00000060566	CREB3L3	84699	19	0	0.0618	-0.00808097	0.0956015	-0.0845276	0.932637			0	0	0	0	0	0	0	0	0	0	0	0	0	0	0	0	0	0	0	0	0	0	0.99	0	0	0	0	0	0	0	0	0
ENSG00000060642	PIGV	55650	1	324.998	346.181	-0.0893518	0.0814878	-1.0965	0.272858	0.581244		282.38	268.83	336.36	288.67	265.93	317.22	314.72	640.91	321.23	295.77	343.84	375.09	261.93	272.38	321.43	293.27	297.72	408.01	367.28	339.83	404.1	424.25	318.63	359.99	350.05	375.55	355.28	300.24	320.22	285.76	352.58	279.41
ENSG00000060656	PTPRU	10076	1	527.137	634.76	-0.246594	0.172074	-1.43307	0.151839	0.430991		518.67	488.05	271.93	345.78	263.03	756.78	333.51	1573.56	558.39	293.63	306.64	770.29	369.72	400.62	570.78	612.81	832.27	698.09	461.97	556.09	709.15	920.96	400.76	581.68	493.3	1127.85	614.63	478.73	459.91	590.57	537.3	692.9
ENSG00000060688	SNRNP40	9410	1	820.315	776.81	0.0777881	0.0618446	1.2578	0.208465	0.508795		796.86	840.77	820.52	920	981.53	657.17	757.22	600.8	821.72	1007.34	850.06	768.28	902.21	754.44	920.37	725.74	726.91	859.05	846.95	745.44	814.96	780.71	698.61	677.74	858.36	792.84	905.96	747.15	870.39	694.78	699.82	709.27
ENSG00000060709	RIMBP2	23504	12	173.998	252.78	-0.497885	0.167761	-2.96783	0.00299908	0.0380996		170.93	186.74	181.92	173.41	182.77	102.85	204.81	27.35	276.82	183.25	198.68	195.09	181.09	205.93	126.75	185.59	324.79	99.85	180.54	335.84	124.95	303.87	361.18	214.3	180.22	343.36	260.54	210.31	215.99	349.63	230.02	309.09
ENSG00000060718	COL11A1	1301	1	1055.63	5612.29	-1.69994	0.289535	-5.87129	4.32427e-09	2.02194e-06		1155.49	1058.18	802.52	539.96	412.92	499.1	1730.52	184.16	3953.94	337.57	734.85	1158.45	588.54	1628.69	866.53	1238.75	10302.3	855.61	5441	8076.21	947.79	26886.6	1837.57	3834.21	3678.37	6723.01	3030.54	933.94	3682.52	4104.83	3967.15	5495.06
ENSG00000060749	QSER1	79832	11	2532.9	2657.96	-0.068347	0.0835485	-0.818052	0.413328	0.704514		2440.01	2302.21	2856.66	2791.16	2778.26	1596.92	2907.68	1744.05	2923.62	2533.36	2875.89	2247.51	2722.79	2682.65	2596.27	2527.4	2496.8	2790.64	2787.76	2920.95	3036.97	2580.55	2715.29	2714.14	2349.81	1979.11	2878.95	2468.36	2647.72	2682.76	2854.36	2623.18
ENSG00000060762	MPC1	51660	6	1024.88	910.727	0.167737	0.0712043	2.35572	0.0184868	0.126968		1002.15	905.73	924.74	1009.3	985.4	1259.13	892.5	1952.82	828.86	950.55	873.65	880.9	988.44	960.36	990.79	992.75	927.96	1212.83	739.86	837.12	1132.39	843.82	903.45	914.21	844.5	949.02	734.25	839.85	933.79	980.54	978.69	799.34
ENSG00000060971	ACAA1	30	3	1189.43	1135.1	0.0657492	0.0969009	0.678519	0.497442	0.763812		977.01	1276.5	1112.34	1258.51	1245.52	868.29	1017.45	2438.75	999.39	1279.54	1180.29	914.09	1404.51	1066.14	1018.13	974.37	876.73	1564.03	1439.9	1033.44	1555.63	1185.09	1031.1	983.89	1044.36	957.36	1301.51	1169.15	1028.35	1087	937.84	966.16
ENSG00000060982	BCAT1	586	12	343.641	395.254	-0.177205	0.207837	-0.852617	0.393872	0.688692		400.52	267.03	307.93	251.29	165.36	504.52	239.57	459.49	674.19	144.67	285.77	514.87	285.65	244.3	366.16	386.95	448.52	360.67	292.94	567.05	406.36	673.19	329.52	298.76	359.29	747.53	164.61	152.2	406.18	402.3	311.72	403.25
ENSG00000061273	HDAC7	51564	12	2739.09	2889.67	-0.0753912	0.0943263	-0.79926	0.42414	0.713282		3370.1	3347.76	2385.76	2785.97	2151.62	3472.08	2411.64	2517.15	2593.66	2360.82	2627.31	2898.14	2771.3	2645.21	2782.66	2704.24	3102.88	2256.09	2793.07	2237.3	2290.67	2406.41	3101.2	2789.09	3791.58	3263.14	3363.32	2850.24	3782.45	2802.67	2681.18	2723.48
ENSG00000061337	LZTS1	11178	8	145.475	221.93	-0.562921	0.168287	-3.345	0.000822821	0.0156725		286.57	140.73	122.23	144.33	99.6	190.55	109.92	72.93	172.91	114.67	154.23	195.09	164.92	101.09	161.54	96.3	283.22	231.55	196.47	266.08	240.89	262.96	134.58	221.69	266.87	215.79	245.14	172.95	283.68	172.58	199.82	156.59
ENSG00000061455	PRDM6	93166	5	98.2224	292.427	-1.28419	0.245089	-5.23969	1.60844e-07	2.8432e-05		113.12	82.09	98.54	79.96	47.38	63.88	138.1	13.68	238.74	49.3	95.26	109.61	85.15	113.26	136.69	106.8	622.51	145.47	350.46	332.85	128.32	269.98	179.11	244.92	173.29	761.84	262.91	139.74	184.82	245.42	264.65	372.55
ENSG00000061492	WNT8A	7478	5	0.6302	0.4248	0.108844	0.258005	0.421868	0.673121			0	2.71	0	0	0	0	2.82	0	1.59	2.14	0	0	0	0	0.83	0	0	0	0	1	0	0	2.97	1.06	0	0	0	0	0	0	1.78	0
ENSG00000061656	SPAG4	6676	20	43.3181	49.5032	-0.147794	0.270599	-0.546173	0.584947	0.816409		24.3	22.55	27.48	47.77	34.81	67.12	58.25	63.82	14.28	43.94	28.12	14.08	71.14	54.29	71.24	49.9	121.8	33.57	29.21	23.92	27.02	42.07	11.87	12.67	145.56	33.38	36.71	23.52	116.05	52.67	12.43	69.6
ENSG00000061676	NCKAP1	10787	2	8886.05	8073.39	0.135529	0.0896672	1.51146	0.130671	0.40065		8019.7	8004.49	9719.28	11614.3	10417.7	6979.88	9510.32	7236.01	7566.02	9822.66	9284.49	7494.73	11479.7	8702.25	7910.57	8414.75	6532.48	8100.77	8643.82	7643.7	8387.13	9422.28	8964.2	8147.7	7309.37	6243.73	7164.81	8546.57	7555.23	9549.91	8974.27	7988.25
ENSG00000061794	MRPS35	60488	12	1149.03	1115.52	0.0416531	0.0921782	0.451876	0.651358	0.85439		1002.99	1157.42	1133.19	1287.59	1368.34	789.26	1236.35	1709.4	1029.53	1312.76	1016.09	981.46	1184.62	1178.46	1047.12	949.85	893.17	1370.36	991.2	1118.15	1437.44	936.15	1164.68	1073.62	1246.53	914.44	1252.95	1034.94	1306.67	1029.85	1137.66	940.58
ENSG00000061918	GUCY1B1	2983	4	683.712	591.267	0.180289	0.220858	0.816315	0.41432	0.705432		1183.98	363.55	391.31	452.73	360.7	1947.7	557.11	655.5	694.81	377.22	326.6	1112.19	436.55	517.62	739.78	822.04	637.98	487.2	438.96	562.07	491.9	663.84	443.31	582.73	906.88	1007.44	331.59	442.76	896.18	402.3	608.35	556.77
ENSG00000061936	SFSWAP	6433	12	1580.42	1713.98	-0.115091	0.0827472	-1.39087	0.164264	0.450182		1388.43	1727.56	1674.2	1761.09	1748.38	1166.02	1581.14	1377.55	1523.67	1778.92	1758.19	1414.88	1713.87	1565.97	1651.04	1455.86	1876.23	1529.6	1885.06	1499.84	1494.85	1158.21	2057.24	1703.86	1989.37	1280.46	2327.08	1714.29	1993.31	1701.1	1661.64	1551.59
ENSG00000061938	TNK2	10188	3	1740.77	2110.38	-0.267873	0.118722	-2.2563	0.0240517	0.149594		1526.68	1884.52	1826.75	1814.05	2207.71	1017.7	1421.43	1202.51	1847.29	2482.99	2151.02	1278.12	1949.93	1755.05	1718.14	1768.39	2177.82	2003.03	3061.22	1853.62	1719.97	1432.86	2943.87	2573.73	1925.83	1511.75	2232.34	2431.01	1779.47	2031.68	2254.89	1833.05
ENSG00000061987	MON2	23041	12	3427.11	3365.11	0.026107	0.0515437	0.506501	0.612505	0.832545		3219.27	2853.4	3634.54	3507.64	3335.26	3396.29	3897.89	4263.93	3462.97	3136.69	3266.9	2954.45	3388.94	3704.8	3303.74	3507.02	3302.97	3616.98	3301.94	3267.76	3582.91	3055.05	3730.55	2973.84	3762.7	2694.45	3115.8	3275.01	4016.71	3634.17	3172.3	3338.59
ENSG00000062038	CDH3	1001	16	1106.81	1270.61	-0.164452	0.241311	-0.681494	0.495559	0.76228		814.45	1870.99	1391.85	1447.5	1122.71	20.57	1246.69	582.56	606.77	1125.22	1558.6	850.74	1505.84	1298.27	1470.44	795.78	900.9	1660.44	1782.39	659.73	1701.96	618.26	874.75	695.69	1407.11	976.44	2999.75	1260.47	1333.53	1344.74	643.87	1469.72
ENSG00000062096	ARSF	416	X	23.4949	20.4307	0.121171	0.312051	0.388305	0.697791	0.877534		6.7	224.63	22.74	8.31	6.77	0	11.27	0.91	3.97	19.29	25.4	11.06	11.86	7.49	4.14	11.38	22.23	8.61	20.36	33.88	9.01	63.11	20.78	5.28	2.31	8.35	21.32	30.44	11.82	42.58	5.33	21.49
ENSG00000062194	GPBP1	65056	5	3321.47	3089.02	0.104287	0.0453959	2.29728	0.0216026	0.140134		3231.84	3099.68	3409.04	3501.41	3588.62	3302.1	3751.33	2900.06	3436.79	3373.53	3083.64	3399.93	3162.58	3339.75	3547.29	3015.9	2793.56	3039.4	3053.26	2979.75	2986.32	3218.68	3048.76	2581.12	2705.63	3198.76	3963.74	2850.24	3054.97	3737.26	2777.09	3435.82
ENSG00000062282	DGAT2	84649	11	961.746	890.614	0.0803863	0.282304	0.284751	0.775835	0.912656		902.44	972.48	806.31	1250.21	1363.5	1849.18	936.66	402.05	441.79	1460.65	872.75	437.44	1317.2	941.64	329.71	1103.93	351.85	370.13	783.23	1114.17	400.73	1384.94	1431.86	1335.43	638.86	184.8	440.55	1456.94	607.13	1835.57	1176.73	736.91
ENSG00000062370	ZNF112	7771	19	200.494	182.112	0.134901	0.10997	1.22671	0.21993	0.522411		222.89	180.42	253.93	158.87	176	231.69	244.26	258.92	230.81	127.53	226.8	225.25	128.27	190.01	117.64	234.62	188.49	177.32	187.62	207.29	169.97	142.58	219.68	156.24	203.33	182.41	185.93	224.15	165.48	100.86	233.57	168.87
ENSG00000062485	CS	1431	12	3601.27	3597.77	0.0013149	0.0981117	0.013402	0.989307	0.996941		3176.54	3907.98	3444.1	4789	4123.38	2915.59	3796.43	3250.14	2749.91	4196.55	3608.01	2924.28	4677.04	3555.97	3299.59	3205.87	3185.04	3539.51	3343.54	3353.46	3614.42	2809.62	3970.02	4010.51	3776.56	2388.04	5149.19	3861.66	3708.31	3787.69	3802.85	3263.88
ENSG00000062524	LTK	4058	15	48.3462	69.9627	-0.473726	0.195502	-2.42313	0.0153873	0.113506		45.25	55.03	48.32	45.69	24.18	38.98	42.28	103.02	63.45	20.36	45.36	33.18	36.65	59.91	64.62	47.27	116	67.14	72.57	56.8	74.29	37.4	44.53	51.73	68.16	133.53	42.63	65.03	53.73	122.15	32.86	80.85
ENSG00000062582	MRPS24	64951	7	32.4561	48.1677	-0.530102	0.15906	-3.33272	0.000860007	0.0161684		28.49	27.06	19.9	42.57	29.98	40.06	28.18	22.79	28.55	30.01	31.75	23.13	51.74	29.95	57.99	27.14	35.77	52.51	38.06	40.86	51.78	42.07	41.56	43.28	47.37	54.84	55.66	55.34	47.28	69.48	42.63	52.2
ENSG00000062598	ELMO2	63916	20	1244.82	1334.62	-0.0997601	0.0449124	-2.22121	0.0263365	0.157882		1339.83	1161.03	1190.04	1067.45	1313.22	1235.31	1320.9	1280	1317.45	1282.75	1251.06	1303.26	1057.43	1189.69	1236.83	1370.94	1559.17	1323.87	1286.79	1334.41	1437.44	1422.34	1366.55	1406.16	1325.09	1167.2	1295.59	1324.12	1386.18	1150.88	1327.71	1240.46
ENSG00000062650	WAPL	23063	10	2321.57	2309.56	0.0073663	0.073148	0.100704	0.919785	0.970457		2290.03	2152.45	2488.09	2494.18	2788.89	1864.33	2650.26	1566.27	2080.48	2740.19	2453.12	2172.09	2375.71	2521.66	2056.14	2451.24	1967.09	2147.64	2316.05	2325	2234.39	2546.66	2436.24	2270.76	2211.18	1942.15	2460.91	2370.13	2361.88	2800.43	2357.91	2204.57
ENSG00000062716	VMP1	81671	17	6395.86	6205.55	0.0409247	0.152361	0.268604	0.788234	0.918814		7325.06	8928.26	5768.27	7764.99	5712.2	7352.31	6606.4	4365.13	6078.84	5561.82	5224.68	6629.91	7528.1	6766.54	6112.9	4608.33	7045.76	7052.34	5273.73	4660.96	6690.79	3405.67	4440.05	4842.38	9565.6	6407.07	10592.1	4532.71	10458.7	4392.82	4939.62	4988.44
ENSG00000062725	APPBP2	10513	17	1999.42	1956.17	0.0312821	0.0487724	0.641389	0.52127	0.779633		2040.33	1741.09	2013.4	1850.39	2188.37	2190.21	2053.7	2106.9	2016.23	2139	1864.34	1921.7	1825.97	2070.49	1907.02	2061.67	1893.63	1840.34	1847.89	2102.77	1900.08	2166.82	2061.2	1992.06	1831.1	1861.08	1576.26	2006.24	2006.2	2121.33	2082.6	2009.09
ENSG00000062822	POLD1	5424	19	362.19	448.141	-0.296264	0.116134	-2.55104	0.0107401	0.0901431		333.49	413.17	418.79	381.08	377.14	142.91	279.96	250.71	356.13	500.46	495.34	315.76	395.59	344.46	455.63	334.42	403.08	481.17	672.6	415.57	490.78	370.49	441.33	343.09	462.11	380.32	672.66	511.94	413.71	392.22	297.51	421.67
ENSG00000063015	SEZ6	124925	17	0.4088	1.162	-0.63825	0.312175	-2.04453	0.0409014			0	0	0	0	0	1.08	0	0	2.38	2.14	0	0	0	0.94	0	0	0.97	0.86	0.89	1.99	1.13	0	2.97	2.11	0	0	0	1.38	0	3.36	0.89	2.05
ENSG00000063046	EIF4B	1975	12	14157.8	14647.9	-0.0486252	0.0593595	-0.819164	0.412693	0.70397		13632.1	12605.3	13043	13823.9	13061.6	13673.9	15533.3	18618.4	12766.8	13210.1	13244.5	14713.9	13764.9	15471.6	15317.5	14044.7	12271.4	14268.2	13168.8	15541.5	14761.6	16883.4	15798.9	14616.9	14117.4	14094.6	13126.4	16076.2	14268	16404.7	14654.6	14313.4
ENSG00000063127	SLC6A16	28968	19	76.7093	75.3742	0.0239322	0.150776	0.158727	0.873884	0.953354		91.33	69.46	69.17	51.92	62.86	164.56	66.7	55.61	88.04	64.3	68.95	86.48	47.43	87.99	88.64	63.91	102.46	54.23	66.38	65.77	56.28	43.24	91.04	62.28	63.54	116.84	58.03	84.4	97.78	75.08	75.49	93.14
ENSG00000063169	BICRA	29998	19	371.551	453.974	-0.284459	0.0786373	-3.61735	0.000297633	0.00756875		357.79	392.42	350.57	374.85	344.26	287.99	275.27	376.52	417.21	445.8	413.69	355.98	477.51	394.07	312.31	368.56	519.08	475.15	615.08	430.52	405.23	448.79	377.01	432.83	450.55	485.24	553.05	535.46	400.81	398.94	356.13	379.71
ENSG00000063176	SPHK2	56848	19	257.525	275.964	-0.0965873	0.100087	-0.965032	0.334529	0.639441		294.11	229.14	208.45	255.44	206.94	335.62	166.29	390.2	251.43	232.55	215.92	266.48	255.46	231.2	310.66	270.51	244.56	300.41	269.04	251.14	308.42	212.71	270.14	254.42	354.67	296.87	367.12	247.67	303.03	259.98	232.68	242.56
ENSG00000063177	RPL18	6141	19	10857.2	10673	0.0242393	0.0873517	0.277491	0.781403	0.914972		9911.71	10214.7	11352.7	11233.2	10831.6	7589.41	10028.9	14865.9	8931.07	11698	11373.8	11402.5	11995	11616.1	10727.2	9943.27	9157.85	11488.8	8747.36	11498.4	11123.5	11482.8	7619.42	10666.5	10388.1	10854.1	11203.2	11435.5	9388.43	14249.8	10156.3	11307.4
ENSG00000063180	CA11	770	19	606.895	593.355	0.0322405	0.107667	0.299447	0.764599	0.907203		678.71	589.08	808.2	391.47	678.85	398.42	499.8	414.82	659.12	748.01	808.33	525.93	437.63	824.64	527.7	719.61	561.61	507	703.58	535.16	511.04	527.1	640.23	554.23	527.96	509.08	482	895.2	527.61	756.42	619.89	635.58
ENSG00000063241	ISOC2	79763	19	495.042	565.487	-0.186455	0.102285	-1.82289	0.0683206	0.278528		477.61	461.88	486.06	372.78	506.72	376.76	376.73	1087.64	429.9	560.47	586.06	464.59	382.66	431.51	476.34	442.97	554.85	785.89	651.36	543.13	772.19	565.66	385.92	496.17	560.3	534.12	680.95	586.65	459.91	526.69	400.53	543.47
ENSG00000063244	U2AF2	11338	19	3020.91	3183.66	-0.0748479	0.064168	-1.16644	0.243438	0.549118		2823.78	3079.83	3056.58	3579.29	3124.45	2219.44	2239.71	3556.47	2903.79	3465.69	3304.09	2821.71	3759.74	2663	3017.93	2719.12	3174.41	3261.48	3671.88	2956.83	3274.48	3390.48	2703.41	2775.37	3233.59	3079.54	3954.27	3403.68	2909.91	3599.43	2500.89	3048.94
ENSG00000063245	EPN1	29924	19	1402.48	1661.37	-0.237822	0.103997	-2.28683	0.022206	0.142486		1194.87	1612.09	1244.99	1662.44	1701.96	974.39	1193.14	1370.26	1067.6	1864.66	1595.8	1191.63	1811.96	1420.89	1290.68	1242.25	1317.52	1692.29	2030.2	1507.81	1605.16	1774.13	1551.59	1868.54	1556.14	1342.46	2324.71	1732.28	1274.43	1788.51	1628.78	1587.42
ENSG00000063322	MED29	55588	19	1348.03	1344.51	0.00447317	0.0631718	0.0708096	0.943549	0.978854		1589.53	1455.12	1312.26	1074.72	1136.25	1565.52	1280.51	1781.43	1170.72	1185.23	1476.95	1392.75	1091.92	1267.38	1437.31	1350.81	1182.19	1407.37	1318.65	1441.04	1443.07	1500.65	1164.68	1260.48	1290.43	1702.51	1306.25	1434.8	1343.2	1314.49	1059.51	1342.8
ENSG00000063438	AHRR	57491	5	21.2616	29.3122	-0.411682	0.209792	-1.96233	0.0497239	0.231736		18.43	17.14	11.37	40.5	13.54	8.66	28.18	1.82	30.14	20.36	29.03	21.12	38.8	18.72	24.85	17.51	42.53	14.63	48.68	16.94	18.01	22.21	28.7	38	24.26	23.84	42.63	12.45	18.27	26.89	47.96	42.99
ENSG00000063515	GSC2	2928	22	1.724	1.9921	-0.149133	0.305485	-0.488185	0.625419	0.840243		0.84	3.61	4.74	2.08	0.97	1.08	0.94	0	0	4.29	4.54	0	0	2.81	0.83	0.88	0.97	3.44	0.89	2.99	3.38	5.84	3.96	1.06	0	0	1.18	0	0	4.48	2.66	1.02
ENSG00000063587				600.302	596.207	0.00905238	0.181151	0.0499713	0.960145	0.985364		641.01	564.73	441.53	359.28	356.83	953.82	525.17	1403.99	580.6	351.5	453.61	755.2	403.14	490.48	627.11	696.85	912.5	658.49	427.46	617.87	654	735.13	364.15	525.73	626.15	796.41	412.12	402.63	718.88	503.16	540.85	643.77
ENSG00000063601	MTMR1	8776	X	1770.82	1657.25	0.0922906	0.117075	0.788302	0.43052	0.717657		1302.12	2113.66	1866.54	2273.01	2386.61	687.49	2109.13	1168.78	1531.61	2330.82	1846.19	1241.91	2233.42	1972.21	1682.52	1587.18	1395.81	1495.17	1858.51	1509.81	1535.37	1549.73	1667.37	1852.71	1520.33	1096.86	2057.07	2087.87	1454.95	2018.23	1733.57	1682.6
ENSG00000063660	GPC1	2817	2	4594.11	5255.77	-0.180041	0.165011	-1.09109	0.275235	0.583776		3594.66	5699.58	6105.58	5731.85	4897	897.52	4039.75	3139.83	4910.5	5438.58	6971.08	2797.58	6016.88	4997.45	4190.14	4077.81	5501.09	4109.35	8248.22	5417.36	3909.34	4672.57	5669.05	5525.4	3569.77	3384.75	5059.19	7198.93	3140.94	7474.53	4904.1	6307.7
ENSG00000063761	ADCK1	57143	14	212.701	201.468	0.0749755	0.101247	0.740521	0.458984	0.739754		173.45	206.59	226.45	268.94	213.71	141.83	173.8	332.76	169.74	246.48	238.6	172.96	275.94	216.22	217.05	128.69	188.49	248.76	224.79	159.45	255.52	142.58	234.52	171.02	194.08	156.18	215.54	233.83	191.27	214.04	198.93	194.46
ENSG00000063854	HAGH	3029	16	405.757	478.345	-0.233564	0.0859643	-2.71699	0.00658793	0.0646965		373.71	316.64	369.52	345.78	457.4	373.52	371.09	554.3	361.68	509.03	461.77	341.9	380.5	420.28	406.75	448.23	430.15	586.19	602.69	435.5	562.82	462.82	421.54	499.33	466.73	408.94	535.29	412.32	447.02	553.59	445.83	382.78
ENSG00000063978	RNF4	6047	4	1544.38	1574.62	-0.0273181	0.0429413	-0.636174	0.524663	0.781377		1495.68	1607.57	1551.98	1517.07	1744.51	1367.39	1656.3	1612.76	1264.31	1609.6	1603.06	1481.25	1520.93	1568.78	1507.72	1601.18	1540.81	1529.6	1330.16	1484.89	1582.65	1562.59	1485.29	1615.18	1539.97	1734.7	1794.16	1580.08	1610.77	1730.23	1582.6	1490.19
ENSG00000064012	CASP8	841	2	782.168	793.53	-0.020695	0.0849944	-0.243486	0.807629	0.927731		775.91	738.83	720.09	734.13	708.83	860.71	845.53	623.59	956.56	755.51	774.77	820.57	758.85	799.37	848.3	793.15	666.01	759.2	702.69	685.64	763.18	736.3	1069.69	981.78	871.07	681.96	876.36	630.93	920.9	607.38	1017.76	725.65
ENSG00000064042	LIMCH1	22998	4	2121.95	1554.65	0.433236	0.116627	3.71472	0.000203425	0.00582161		2860.65	1180.87	2075.93	2039.37	1441.83	4259.17	1749.31	3418.8	1665.65	1296.69	2060.3	2414.44	1968.26	1698.89	1887.14	1933.85	1361.98	1817.96	1579.73	1538.71	1901.2	1663.1	1430.87	1522.28	1436	1797.89	1429.41	1710.14	1579.6	1327.93	1471.58	1305.96
ENSG00000064102	INTS13	55726	12	759.085	763.987	-0.00913039	0.113292	-0.0805918	0.935767	0.976104		618.38	685.61	777.88	980.23	951.55	456.88	1089.79	461.31	728.92	856.24	711.26	553.08	923.77	835.87	785.34	729.24	571.28	869.38	846.95	647.77	898.26	584.36	813.4	659.8	935.77	497.16	1001.89	772.06	971.4	705.99	811.72	636.6
ENSG00000064115	TM7SF3	51768	12	3187.46	3044.55	0.0650523	0.0859587	0.756786	0.449178	0.732378		2615.14	3058.18	3606.12	3607.32	3676.62	1632.64	3604.77	2856.3	2775.29	3506.41	3506.4	3173.67	3476.25	3323.83	3383.26	3197.11	2726.86	3398.35	3429.38	2576.14	3326.26	2712.62	3463.37	2381.6	3158.5	2694.45	3893.87	3975.12	3356.93	2511.31	2492.01	2616.01
ENSG00000064195	DLX3	1747	17	1072.86	1404.7	-0.291395	0.274267	-1.06245	0.288032	0.596559		616.71	1497.52	1023.28	1932.42	1470.84	15.16	1344.39	13.68	820.93	1602.1	1200.25	339.89	2132.1	1466.76	429.95	1259.76	1193.79	491.5	1659.38	2092.8	532.43	1211.97	1943.45	2273.92	910.35	501.93	1104.92	2277.42	851.05	2218.82	2150.09	1061.35
ENSG00000064199	SPA17	53340	11	140.871	128.729	0.120431	0.119928	1.00419	0.315286	0.621893		103.9	122.69	151.6	211.83	146.02	120.17	180.38	104.84	118.18	152.17	127.92	158.88	210.19	104.84	130.89	109.43	96.66	176.46	125.67	162.44	171.1	115.7	120.72	140.4	113.22	91.8	133.82	106.54	98.86	115.42	193.61	97.23
ENSG00000064201	TSPAN32	10077	11	45.258	53.2908	-0.207289	0.205011	-1.01111	0.311964	0.618467		43.57	54.13	35.06	30.11	37.71	47.64	36.64	30.09	57.9	34.29	57.15	35.2	50.66	57.1	53.85	63.03	70.56	37.87	58.41	46.84	38.27	57.27	43.54	52.78	64.69	60.8	23.69	42.89	41.91	67.24	56.84	89.04
ENSG00000064205	CCN5	8839	20	111.946	391.174	-1.34309	0.278565	-4.82145	1.42516e-06	0.00015302		95.52	33.38	57.8	100.72	66.72	294.48	56.37	165.93	81.7	68.59	75.3	207.15	59.28	107.64	120.95	199.6	539.38	76.61	193.82	319.9	79.92	1517.01	280.04	140.4	452.86	423.24	61.58	109.31	362.13	686.94	125.22	890.43
ENSG00000064218	DMRT3	58524	9	4.6268	5.6206	-0.19401	0.292471	-0.663349	0.507107	0.770899		3.35	1.8	4.74	0	4.84	4.33	5.64	26.44	0.79	4.29	5.44	0	0	4.68	3.31	4.38	3.87	9.47	5.31	2.99	12.38	5.84	5.94	6.33	1.16	5.96	9.47	5.53	1.07	2.24	6.22	6.14
ENSG00000064225	ST3GAL6	10402	3	357.595	320.428	0.151945	0.116015	1.30971	0.190295	0.485877		309.19	277.85	359.1	377.97	339.42	448.22	294.06	954.53	279.19	300.06	319.34	305.7	338.46	264.9	273.38	280.14	247.46	452.77	312.41	263.09	418.74	260.63	372.07	371.6	294.59	293.29	268.83	300.24	361.05	285.76	396.09	228.24
ENSG00000064270	ATP2C2	9914	16	738.191	354.685	-1.07002	0.314266	-3.40483	0.000662041	0.0135306		42.73	204.78	19.9	97.61	245.62	2.17	112.74	10372.2	26.17	228.26	32.66	94.53	111.02	95.47	30.65	94.55	55.1	1900.59	116.82	95.67	1927.09	156.61	153.38	166.8	83.18	95.38	36.71	215.84	60.18	379.89	118.12	113.61
ENSG00000064300	NGFR	4804	17	822.981	778.878	0.0749618	0.152286	0.492244	0.622547	0.838683		1275.31	785.74	697.35	861.85	470.94	1018.78	561.81	991	921.66	567.97	840.99	1102.14	860.17	623.39	931.14	657.46	787.8	828.07	782.34	641.79	883.63	987.57	380.97	702.02	897.64	1259	869.25	863.37	797.32	627.55	595.92	557.8
ENSG00000064309	CDON	50937	11	1315.93	1274.7	0.0440064	0.130367	0.337559	0.735696	0.895454		1691.75	938.2	1858.01	985.42	1432.16	924.59	1330.3	304.5	1196.1	1362.06	1908.79	1939.8	974.43	1255.21	1545	1408.59	1420.95	1184.43	1277.94	1557.64	1274.22	809.93	1097.4	1525.45	988.91	1322.19	1133.34	1784.86	985.37	1273.02	1508.88	1250.69
ENSG00000064313	TAF2	6873	8	1386.48	1363.24	0.0235636	0.0592831	0.397476	0.691017	0.873945		1277.82	1322.51	1563.35	1539.91	1676.82	1131.37	1539.8	1039.32	1218.31	1551.74	1388.05	1255.99	1550.03	1426.51	1315.53	1386.7	1207.32	1417.7	1433.7	1341.39	1416.05	1138.34	1429.88	1474.78	1338.95	984.79	1650.87	1252.17	1472.15	1459.05	1507.11	1287.54
ENSG00000064393	HIPK2	28996	7	2231.95	2040.31	0.125677	0.105676	1.18927	0.234333	0.539449		2038.65	2035.18	1857.07	2657.21	2247.36	2819.23	1825.4	3648.55	1634.72	2405.83	1911.51	1663.26	2674.29	1930.09	1980.75	2382.08	1785.37	2887.04	1937.27	1986.17	3040.35	2089.69	1606.02	2023.73	2070.24	1195.81	1671	1992.4	2108.29	2526.99	1972.47	1752.2
ENSG00000064419	TNPO3	23534	7	1706.23	1630.95	0.0645003	0.050106	1.28728	0.197998	0.495765		1561.04	1677.94	1801.16	1870.12	1818	1548.2	1814.13	1577.21	1530.81	1754.28	1791.76	1583.82	1999.52	1787.81	1559.91	1623.94	1396.78	1771.48	1726.64	1703.14	1748.12	1753.09	1557.53	1556.06	1548.06	1492.68	1837.98	1717.06	1610.77	1577.83	1571.94	1526.01
ENSG00000064489	BORCS8-MEF2B		19	2.9693	3.6405	-0.184771	0.284039	-0.650511	0.515362	0.775276		1.68	4.51	1.89	5.19	2.9	3.25	4.7	0.91	1.59	3.21	4.54	3.02	2.16	2.81	1.66	3.5	6.77	0.86	4.43	0	4.5	3.51	0.99	5.28	2.31	5.96	5.92	12.45	0	3.36	0.89	1.02
ENSG00000064490	RFXANK	8625	19	469.221	483.859	-0.0440101	0.0515877	-0.853113	0.393597	0.688575		422.31	491.65	464.27	467.27	453.53	447.14	429.34	561.6	410.07	531.53	485.36	474.64	486.14	462.4	505.34	414.96	447.55	471.71	434.54	509.25	500.91	467.49	479.92	531	434.38	529.35	479.63	475.96	420.15	564.79	454.71	540.4
ENSG00000064545	TMEM161A	54929	19	286.782	341.905	-0.24739	0.0891243	-2.77579	0.00550681	0.0577266		317.57	317.55	260.56	271.02	263.03	205.7	190.71	427.58	243.5	276.48	344.74	243.35	343.85	272.38	349.59	260.88	365.39	360.67	368.16	262.1	419.86	265.3	299.83	314.59	328.1	437.55	459.5	338.98	283.68	308.17	305.51	353.1
ENSG00000064547	LPAR2	9170	19	204.001	225.767	-0.142176	0.0983469	-1.44566	0.148273	0.42601		143.28	298.6	186.65	202.48	195.34	147.24	148.44	368.32	205.43	200.4	194.15	164.92	181.09	227.45	197.99	202.23	272.59	201.42	281.43	245.16	204.87	179.98	205.82	262.86	191.77	191.95	287.78	262.89	162.26	205.07	235.35	221.07
ENSG00000064601	CTSA	5476	20	1758.58	1889.4	-0.101771	0.0819112	-1.24246	0.214067	0.515864		1977.48	1829.5	1392.8	1698.79	1937.91	2104.68	1546.38	1894.47	1553.02	2057.55	1596.71	1822.14	1710.64	1614.65	1582.28	1818.29	1937.13	1459.88	1788.59	1921.39	1450.95	2081.5	1850.43	2298.2	1812.61	2064.95	1736.13	2031.14	1653.75	2222.19	2057.73	1863.76
ENSG00000064607	SUGP2	10147	19	3365.07	3408.13	-0.0180497	0.0910125	-0.198321	0.842794	0.94104		2700.6	3169.14	3373.99	3833.69	3671.78	2350.44	3559.68	3725.13	3432.83	3802.18	3486.45	2837.8	3802.86	3258.31	3703.86	3132.33	3977.68	3442.24	4155.97	2862.15	3104.51	2200.71	3942.31	3670.58	3349.12	2365.39	4576	3464.56	3294.6	3215.05	3554.18	3354.96
ENSG00000064651	SLC12A2	6558	5	3932.2	2540.39	-0.143025	0.11499	-1.2438	0.213573	0.515338		1289.55	1023	1094.34	1161.94	1009.57	1499.48	1060.67	45575.9	1052.53	1000.91	973.45	1282.14	1194.32	1197.18	1295.65	1204.61	1222.79	11157.4	1082.36	1104.2	11340.8	929.14	1319.05	1640.52	1338.95	1678.67	1074.13	915.95	1367.92	1286.47	1807.29	1380.67
ENSG00000064652	SNX24	28966	5	642.406	582.467	0.135958	0.119666	1.13615	0.255893	0.562636		434.04	648.62	811.99	943.89	848.08	249.01	669.85	390.2	632.95	708.35	792	522.91	820.29	681.43	571.61	553.28	524.88	548.31	684.11	605.92	545.93	529.43	738.19	615.46	529.11	439.93	476.08	794.19	513.64	586.08	618.12	570.08
ENSG00000064655	EYA2	2139	20	179.459	186.426	-0.0484947	0.197925	-0.245016	0.806444	0.92753		157.53	224.63	108.01	163.03	175.03	270.66	152.2	486.84	138.8	170.39	117.94	115.64	170.31	147.89	120.12	152.33	187.53	186.79	100.01	294.99	207.12	385.68	103.9	83.4	187.15	275.41	149.22	152.2	192.35	206.19	69.27	201.63
ENSG00000064666	CNN2	1265	19	4516.81	4577.37	-0.0184646	0.121118	-0.152452	0.878831	0.955087		4549.89	3758.22	4047.65	5748.46	4058.59	4247.26	4692.69	2906.44	3791.34	4406.59	4458.99	3532.67	5830.4	5281.07	5846.15	5112.58	4673.65	4261.7	5434.8	4451.68	4097.32	4853.73	3078.45	3522.79	4592.18	7239.25	3336.08	5116.59	4361.64	4643.84	3165.19	6409.03
ENSG00000064687	ABCA7	10347	19	793.538	1083.92	-0.415129	0.169678	-2.44657	0.0144224	0.108848		567.27	1157.42	956.96	681.18	972.82	239.27	813.59	684.67	664.67	1050.21	1137.65	371.07	793.34	946.32	749.72	910.46	942.46	980.42	1519.55	789.28	872.37	427.75	1288.38	1024	1508.78	501.93	1732.58	1106.89	1233.6	1446.72	833.04	1135.04
ENSG00000064692	SNCAIP	9627	5	799.805	958.128	-0.238907	0.175817	-1.35884	0.174199	0.463262		671.17	456.47	1089.6	1256.44	713.66	529.42	984.57	68.38	961.32	726.57	1058.73	801.46	1218.03	871.44	719.9	669.71	1022.69	580.16	717.74	892.93	559.44	1053.02	1346.76	1176.02	1156.42	817.87	833.72	834.32	1232.52	1073.55	1146.54	886.33
ENSG00000064703	DDX20	11218	1	589.977	622.611	-0.0778093	0.0631041	-1.23303	0.217565	0.520095		558.05	583.67	717.24	559.69	692.39	512.1	594.69	468.6	617.08	638.7	645.94	669.73	516.32	541.96	565.81	557.66	620.58	671.41	579.68	712.55	667.5	517.75	672.88	697.8	608.83	494.78	727.14	532.69	685.57	535.66	674.07	562.91
ENSG00000064726	BTBD1	53339	15	2061.7	2095.24	-0.0233095	0.0539469	-0.432082	0.665682	0.861489		2264.05	1957.6	2187.74	2018.61	2250.26	1948.78	2139.19	1837.95	1971.81	2276.17	2071.18	1936.78	2058.8	2006.84	2107.5	1953.99	1911.99	2328.4	1837.27	2127.68	2493.29	2076.83	1959.28	2244.36	1980.13	2023.22	2278.53	1797.31	2138.37	1917.38	2365.9	2043.89
ENSG00000064763	FAR2	55711	12	234.382	189.313	0.278438	0.187545	1.48465	0.137637	0.411223		329.3	180.42	216.97	169.26	158.59	544.58	209.5	166.84	288.71	125.38	195.05	389.17	148.75	167.55	223.67	236.37	226.19	173.02	162.84	182.37	168.85	238.42	160.3	179.46	198.71	289.71	103.03	157.73	198.79	145.68	203.38	240.52
ENSG00000064787	BCAS1	8537	20	529.379	246.322	0.0126864	0.258675	0.0490439	0.960884	0.985506		478.45	260.71	154.44	198.33	167.29	291.23	279.02	4660.51	230.81	132.88	156.95	409.28	154.14	281.74	344.62	269.64	103.43	1107.82	154.88	145.5	1134.64	71.29	118.74	120.35	99.35	226.52	133.82	127.29	119.28	91.89	113.68	72.67
ENSG00000064835	POU1F1	5449	3	0	0	0	0.0956015	0	1			0	0	0	0	0	0	0	0	0	0	0	0	0	0	0	0	0	0	0	0	0	0	0	0	0	0	0	0	0	0	0	0
ENSG00000064886	CHI3L2	1117	1	604.776	356.423	0.572718	0.273142	2.09678	0.0360131	0.190644		551.35	578.26	601.65	801.63	88	1690.03	723.4	339.15	444.97	88.95	557.03	1281.13	763.16	608.42	171.48	387.82	45.43	273.73	137.18	177.39	257.77	133.23	252.33	270.25	582.25	653.34	332.78	549.29	669.45	852.79	263.77	251.78
ENSG00000064932	SBNO2	22904	19	1710.36	2272	-0.376626	0.173115	-2.17558	0.0295868	0.169374		1932.24	2571.94	2079.72	1860.77	1433.13	1004.7	1467.46	1435.9	1091.4	1601.03	2378.73	1172.53	1968.26	1848.65	1851.52	1667.72	1816.3	2777.73	2474.47	1319.46	2577.71	1344.04	1555.55	1631.02	3453.09	1754.97	5330.38	2144.6	2856.18	2316.32	1185.62	1814.63
ENSG00000064933	PMS1	5378	2	756.641	753.584	0.00524908	0.0602241	0.087159	0.930545	0.974092		780.94	673.88	860.31	793.32	813.27	811.99	768.49	578.92	909.76	791.94	679.51	751.18	764.24	672.07	745.58	710.86	742.37	764.37	906.24	789.28	814.96	572.68	762.93	624.96	768.25	667.65	817.14	763.75	891.88	723.92	733.57	713.36
ENSG00000064961	HMG20B	10362	19	1284.66	1282.29	0.00235843	0.126017	0.0187152	0.985068	0.995299		863.05	1209.74	1362.48	2061.18	1235.85	590.05	1101.07	1566.27	962.11	1497.08	1525.04	1074.99	2333.67	1245.85	936.94	989.25	1042.03	1663.02	1839.92	925.81	1645.68	1409.49	1101.35	1186.58	1023.57	1264.96	1477.96	1429.27	852.13	1354.83	964.48	1335.64
ENSG00000064989	CALCRL	10203	2	2148.62	1951.55	0.127167	0.176409	0.720864	0.470993	0.747129		2956.17	3015.78	1895.91	1740.32	1279.37	3478.57	1660.06	913.5	2101.1	1155.23	1714.65	3648.31	1543.56	1748.5	3420.54	2106.31	1613.3	1727.58	1320.42	1642.35	1822.41	2840.01	2412.49	2090.24	2392.56	2253.32	1553.76	1050.16	2696.07	1546.45	2444.94	1818.72
ENSG00000064995	TAF11	6882	6	1023.98	928.428	0.138903	0.0629568	2.20631	0.027362	0.161553		868.92	1106	971.17	1342.62	1162.36	924.59	1029.67	825.07	946.25	1177.73	942.6	918.11	1273.01	1030.57	949.37	915.71	938.6	774.7	955.8	997.57	852.11	912.78	1149.84	890.99	946.16	720.11	1018.47	884.13	939.17	880.81	1081.71	911.92
ENSG00000064999	ANKS1A	23294	6	1677.79	1663.83	0.0121005	0.050181	0.241137	0.809449	0.928356		1711.03	1580.51	1810.64	1562.76	1737.74	1718.17	1541.68	1781.43	1541.92	1745.7	1890.65	1621.03	1710.64	1570.65	1658.49	1661.59	1723.5	1733.6	1790.36	1454	1817.91	1781.14	1351.71	1777.76	1444.08	1568.98	1589.29	1923.22	1423.79	1806.44	1646.54	1789.04
ENSG00000065000	AP3D1	8943	19	2199.44	2398.86	-0.123235	0.0786293	-1.56729	0.117046	0.375812		2062.95	2614.34	1920.55	2313.51	2361.47	1661.88	1945.66	3447.98	1715.62	2652.31	2272.59	1739.69	2447.93	2032.12	1989.03	2013.52	2261.91	2559.95	2540.84	2091.8	2640.75	2156.3	2221.51	2318.26	2503.46	2172.25	3384.63	2393.65	2202.85	2578.54	2154.53	2200.48
ENSG00000065029	ZNF76	7629	6	797.762	784.049	0.0247391	0.0847199	0.292011	0.770279	0.909625		749.94	801.98	719.14	736.21	747.51	863.96	719.64	1479.66	732.89	736.22	782.93	744.14	745.91	718.87	778.71	706.48	799.4	832.37	945.18	587.98	890.38	615.92	876.73	649.24	875.69	767.8	840.83	895.2	838.16	718.32	676.73	734.86
ENSG00000065054	SLC9A3R2	9351	16	990.117	860.865	0.172017	0.227269	0.756885	0.449119	0.732363		1002.99	714.48	473.74	562.8	445.8	1627.23	441.55	4204.67	939.11	492.95	540.7	1421.92	625.19	543.83	1022.27	782.64	870.93	1446.97	619.5	630.83	1377.78	1167.56	722.36	665.07	767.1	1770.47	513.97	534.07	666.23	590.57	627	803.43
ENSG00000065057	NTHL1	4913	16	183.328	191.024	-0.0561798	0.110082	-0.510343	0.609811	0.831204		194.4	156.07	147.81	123.57	174.06	213.28	117.43	377.44	190.36	156.46	156.04	257.43	142.28	145.08	188.05	193.47	167.23	224.66	153.99	173.4	255.52	236.08	150.41	182.63	184.84	289.71	203.69	143.9	128.95	177.06	184.73	199.58
ENSG00000065060	UHRF1BP1	54887	6	871.376	777.23	0.163161	0.0595665	2.73914	0.00615997	0.0618908		1026.45	816.42	893.48	768.4	838.41	893.19	845.53	1145.07	813	781.23	916.29	949.29	771.78	784.39	758	941.1	791.67	849.59	940.76	644.78	884.75	656.82	804.49	775.92	823.7	733.22	821.88	723.63	803.77	646.6	746.01	788.08
ENSG00000065135	GNAI3	2773	1	3871.32	3810.82	0.0221081	0.0990915	0.223108	0.823451	0.934555		3456.4	4505.18	3842.99	5185.66	4930.85	2767.27	4028.48	2067.69	3232.16	4481.6	3769.5	3292.33	5039.22	3936.93	3755.22	3649.72	3109.65	3535.21	3937.38	4025.15	3681.96	4288.06	3973.98	3676.91	3457.71	3432.44	3870.18	3749.59	3424.62	4904.95	3968.04	3937.32
ENSG00000065150	IPO5	3843	13	3905.75	3632.39	0.103646	0.0611454	1.69507	0.0900613	0.324974		4027.86	3735.67	3629.81	4619.74	3865.19	4450.8	4070.75	3341.31	3715.99	3782.89	3544.51	4312.01	4101.44	3510.1	3925.88	3858.07	3409.3	3847.67	3784.27	3808.9	3916.09	3857.97	3301.09	3236.7	3801.98	3509.94	4353.36	3352.49	3845.85	3378.66	3237.13	3476.76
ENSG00000065154	OAT	4942	10	5916.76	5416.13	0.125603	0.0780351	1.60957	0.107491	0.357933		5293.96	4401.43	7009.48	6505.44	6111.58	4341.45	6275.71	8303.59	6054.25	5980.83	6471.2	5060.17	6114.97	5896.04	5480.82	5367.33	5665.42	5735.35	5764.91	6464.76	5908.47	6162.7	5484.01	4499.28	3813.53	5976.67	4806.94	5748.91	4159.62	5999.79	4870.35	5597.41
ENSG00000065183	WDR3	10885	1	1326.55	1420.53	-0.0949655	0.121521	-0.781472	0.434525	0.721551		1428.65	1429.86	1388.06	1616.75	1588.82	813.07	1371.64	1132.31	1263.52	1499.23	1444.29	1042.81	1553.26	1314.18	1231.86	1106.56	1270.15	1520.13	1429.28	1448.02	1582.65	1250.54	1218.12	1167.58	1515.71	1045.59	2681.18	1218.96	1612.91	1288.71	1221.14	1257.86
ENSG00000065243	PKN2	5586	1	2663.22	2520.7	0.0786721	0.0538672	1.46048	0.144157	0.420268		2637.76	2419.48	2958.99	2670.71	2839.18	2818.15	2905.8	2173.45	2587.31	2536.57	2821.45	2263.6	2496.43	2853.95	2813.31	2815.42	2333.44	2355.08	2532.88	2529.3	2572.08	2379.53	2545.09	2613.85	2500	2067.33	2040.49	2606.72	2992.65	2668.19	2892.55	2701.99
ENSG00000065268	WDR18	57418	19	374.864	426.859	-0.181825	0.114632	-1.58616	0.112702	0.368057		339.36	324.76	338.25	424.7	510.59	214.37	284.66	351	413.24	571.18	381.03	349.95	478.59	356.63	364.5	295.02	425.32	526.8	637.2	436.5	482.9	372.82	328.53	491.94	404.34	416.09	446.47	445.52	318.07	386.61	387.21	323.42
ENSG00000065308	TRAM2	9697	6	1398.02	1900.76	-0.412842	0.160641	-2.56996	0.0101709	0.0866711		1687.56	958.95	1127.5	1267.86	1071.46	2118.76	1270.17	1139.6	1754.49	1062	1174.85	1838.23	1305.35	1222.45	1750.45	1618.69	2543.2	1503.78	1764.69	2045.96	1492.6	2834.16	1423.94	2211.64	1916.59	2222.32	1187.82	1337.95	1779.47	1591.28	2006.22	2550.51
ENSG00000065320	NTN1	9423	17	1502.86	871.876	0.647898	0.2424	2.67284	0.0075212	0.0709303		1306.31	690.12	938.01	989.57	669.18	2142.58	647.3	6224.96	1353.94	674.06	1038.77	2228.41	1040.18	839.62	1696.6	1566.17	709.51	1779.22	539.85	471.38	1815.65	487.36	732.26	1025.06	615.76	1173.16	364.75	1026.64	625.39	606.25	896.98	1080.79
ENSG00000065325	GLP2R	9340	17	4.9094	3.4132	0.310356	0.308825	1.00496	0.314916	0.621472		4.19	2.71	4.74	1.04	0.97	31.4	2.82	0.91	3.17	2.14	1.81	6.03	3.23	4.68	0.83	7.88	1.93	1.72	0	2.99	4.5	0	3.96	5.28	3.47	3.58	0	1.38	8.6	0	7.99	9.21
ENSG00000065328	MCM10	55388	10	140.383	142.655	-0.019816	0.224361	-0.0883219	0.929621	0.973786		93.85	184.03	150.65	225.33	182.77	19.49	162.53	2.74	119.77	162.89	152.41	126.71	218.82	132.92	192.19	119.06	114.06	144.61	207.09	131.55	186.86	91.16	156.35	119.29	95.89	65.57	381.33	168.8	118.2	80.68	141.21	79.83
ENSG00000065357	DGKA	1606	12	4095.88	4144.92	-0.0160348	0.158917	-0.1009	0.91963	0.970457		2576.59	4423.99	5114.51	5078.71	5633.87	644.18	5101.36	2111.45	4096.71	5439.65	5176.6	2435.56	5088.8	5185.59	3729.54	3696.99	4021.18	3624.73	5466.66	3356.45	3357.78	2523.28	5686.86	4309.26	4303.37	2541.84	4651.8	5332.44	4095.15	4655.05	4287.75	4105.17
ENSG00000065361	ERBB3	2065	12	3366.16	2943.13	0.176115	0.183026	0.962243	0.335928	0.640362		2703.12	4117.27	2779.91	4709.04	4417.36	1077.24	4005.93	3978.58	2362.85	4571.62	2853.21	1821.14	4772.97	3939.74	2458.75	3289.91	2467.81	2708	3372.74	2654.87	2615.98	2584.06	4615.19	3530.18	2810.76	1422.34	1674.55	4581.14	2905.61	3327.12	3523.1	2296.69
ENSG00000065371	ROPN1	54763	3	1.395	1.3924	0.0249712	0.285622	0.0874274	0.930332	0.974029		2.51	0	0.95	0	0.97	1.08	0	10.94	1.59	0	0	0	0	0	1.66	2.63	0	3.44	0	1	3.38	0	0	0	0	0	0	12.45	0	1.12	0.89	0
ENSG00000065413	ANKRD44	91526	2	778.521	801.606	-0.0401119	0.138374	-0.289881	0.771908	0.910528		816.13	728.01	819.57	782.94	599.55	1164.94	722.46	589.86	909.76	545.47	771.14	711.96	688.78	863.02	991.62	751.13	797.47	599.1	769.95	746.43	615.72	1076.4	919.28	808.65	933.46	563.93	558.97	586.65	1048.77	904.34	845.47	1051.11
ENSG00000065427	KARS1	3735	16	2514.4	2411.31	0.059486	0.0724185	0.82142	0.411407	0.70281		2310.14	2566.53	2572.42	3060.1	2727	2102.52	2459.55	2859.03	2231.97	2689.82	2497.58	2324.94	2962.09	2242.72	2422.3	2201.74	2228.08	2875.85	2452.34	2338.95	2847.86	2177.34	2122.55	2443.89	2348.66	2068.53	2954.74	2428.24	2310.3	2386.92	2314.39	2282.36
ENSG00000065457	ADAT1	23536	16	610.006	662.118	-0.116878	0.0756291	-1.54541	0.122248	0.385632		680.39	543.98	649.97	532.69	619.86	560.82	630.39	622.68	632.15	655.84	607.84	796.43	587.46	582.21	526.87	530.52	518.11	682.6	744.29	595.95	647.24	710.59	756.01	579.57	734.75	647.38	780.43	557.6	787.65	535.66	685.61	630.46
ENSG00000065485	PDIA5	10954	3	481.996	511.641	-0.0787914	0.175995	-0.447692	0.654376	0.85587		587.38	313.94	324.99	286.59	325.89	780.59	318.48	1531.62	429.9	339.71	364.7	580.23	320.14	349.14	388.53	470.11	577.08	568.11	396.48	457.43	588.71	705.91	347.33	464.5	508.32	965.71	386.07	340.37	527.61	387.73	424.51	540.4
ENSG00000065491	TBC1D22B	55633	6	700.041	645.179	0.113659	0.117345	0.968586	0.332752	0.637868		547.16	625.17	721.98	735.17	835.51	291.23	720.58	1331.05	505.25	936.61	826.48	472.63	730.82	718.87	583.21	618.94	551.95	743.71	667.29	566.05	799.2	563.33	647.16	639.74	625	464.97	709.38	790.04	583.49	710.47	636.77	624.32
ENSG00000065518	NDUFB4	4710	3	2114.62	1896.39	0.154297	0.0839293	1.83842	0.0660008	0.273032		1676.67	2009.02	2062.67	2767.28	2285.07	1850.26	2266.02	2221.77	1927.4	2425.12	1967.76	2087.62	2579.43	2006.84	1873.88	1827.05	1600.74	1966.01	1750.53	2023.04	1960.86	2190.2	1710.91	1913.94	1797.59	1850.35	1912.59	1995.17	1854.69	2260.29	1827.71	1727.63
ENSG00000065526	SPEN	23013	1	4625.36	4711.89	-0.0264718	0.0583572	-0.453617	0.650105	0.853872		5113.8	4533.14	4888.06	4552.25	4724.87	4705.22	4938.83	2855.39	4195.86	4998.13	5069.54	4189.32	4397.86	4466.72	4934.06	5442.62	5032.27	4022.41	4683.43	5017.74	4259.41	4532.33	4728	4847.66	4823.24	3198.76	5324.46	5111.06	5013.9	5170.53	4550.63	5074.41
ENSG00000065534	MYLK	4638	3	7593.08	6357.82	0.228941	0.196757	1.16357	0.244598	0.550571		8821.58	3956.69	6844.61	6484.67	4732.61	18086.8	8547.36	11019.5	5671.94	4660.57	6551.94	7685.79	6210.9	8222.07	6199.89	7792.31	5483.69	7400.09	6362.28	5561.87	7829.94	13088.6	3571.23	4055.9	7127.99	8784.38	3815.71	4626.8	7349.99	4921.76	4260.22	7484.7
ENSG00000065548	ZC3H15	55854	2	2232.44	2084.92	0.0962846	0.0939018	1.02538	0.305186	0.613164		1840.9	2239.96	2344.07	2904.34	2888.5	1615.32	2420.09	1756.81	1860.77	2687.68	2082.98	1929.74	2888.79	2072.36	2090.93	2095.81	1846.26	2214.78	2265.61	1950.29	2269.29	2018.39	2446.13	1893.88	2080.63	1542.75	2431.3	2118.31	2081.42	2237.88	1988.46	1973.27
ENSG00000065559	MAP2K4	6416	17	1658.07	1507.01	0.13399	0.101636	1.31834	0.187391	0.481644		1364.13	1725.75	1817.27	2404.88	2196.11	1168.19	1837.62	1095.84	1267.48	2066.12	1613.94	1386.72	2293.79	1523.85	1338.73	1428.72	1340.72	1386.71	1515.12	1609.46	1411.55	1594.14	1727.73	1473.72	1170.28	1242.31	1800.08	1499.83	1384.03	1873.67	1503.56	1579.23
ENSG00000065600	PACC1	55248	1	161.785	139.091	0.208528	0.105757	1.97176	0.0486371	0.229036		151.66	131.71	153.49	248.17	197.27	96.36	171.92	192.36	133.25	192.9	107.96	158.88	220.97	161	120.95	149.7	152.73	129.98	154.88	148.49	173.35	162.45	148.43	143.57	95.89	104.92	119.61	134.21	104.23	156.89	160.75	135.1
ENSG00000065609	SNAP91	9892	6	37.2639	59.9041	-0.540731	0.258282	-2.09356	0.0362988	0.191453		52.79	29.77	37.9	21.81	18.37	38.98	72.34	5.47	80.9	17.15	50.8	47.26	25.87	43.99	25.68	27.14	69.6	26.68	46.02	45.84	42.77	94.67	62.34	88.68	65.85	96.57	41.45	26.29	54.8	41.46	61.28	94.16
ENSG00000065613	SLK	9748	10	6215.26	5710.2	0.119113	0.100506	1.18513	0.235965	0.541188		5784.97	7414.51	6987.68	6510.63	8365.71	4334.95	7119.36	3390.54	5307.08	7600.08	6349.63	5293.47	6188.26	6695.4	5849.47	6252.41	4663.99	5359.19	6102.98	5705.37	5621.44	5757.15	6498.28	6082.8	5399.71	4306.35	5363.54	5771.04	5765.02	6716.99	6879.23	5370.2
ENSG00000065615	CYB5R4	51167	6	688.027	638.889	0.104664	0.073059	1.43259	0.151975	0.431176		616.71	645.92	721.98	729.98	815.2	684.24	745.94	553.39	556.01	781.23	704	632.52	727.59	736.65	645.34	711.73	547.11	537.12	608.88	599.94	635.99	549.3	658.04	715.75	685.07	583	570.82	611.56	729.63	677.97	857.02	655.03
ENSG00000065618	COL17A1	1308	10	42947.2	50503.6	-0.193573	0.240067	-0.806329	0.420053	0.709925		36117.6	35677	69893.9	57463.8	52134.1	24.9	47111.9	4253.91	42091.8	53408.4	73843.1	32888.1	58002.2	46689.1	39587.7	37967.9	44213.6	48432.4	76412.9	47360.1	51257	40987.3	50568.2	56161.9	34454.7	31180.5	63314.4	69637.2	34569.7	47831.4	56459.3	55216.7
ENSG00000065621	GSTO2	119391	10	761.166	706.737	0.096892	0.186838	0.518588	0.604048	0.82843		517.83	631.48	1128.45	857.7	896.43	43.31	817.34	981.88	752.72	910.89	1119.51	639.56	884.96	831.19	644.51	520.89	584.81	667.96	853.14	720.52	749.67	430.09	980.63	747.42	576.48	534.12	788.72	1098.59	549.1	596.17	741.56	688.8
ENSG00000065665	SEC61A2	55176	10	226.273	198.215	0.185606	0.0937734	1.9793	0.0477817	0.22684		190.21	258.01	239.71	230.52	265.93	187.3	222.66	227.01	250.64	259.34	218.64	241.34	192.95	228.39	204.62	203.1	229.09	139.45	239.84	201.31	155.34	114.54	279.05	219.58	188.31	145.45	270.01	211.69	223.51	154.65	231.79	167.85
ENSG00000065675	PRKCQ	5588	10	31.5076	34.4024	-0.111259	0.196921	-0.564993	0.572078	0.810624		38.54	54.13	26.53	23.88	33.85	17.32	38.52	19.15	18.24	47.15	29.94	38.21	29.1	29.02	43.91	16.63	28.03	32.71	18.59	28.9	46.15	26.88	33.64	31.67	28.88	48.88	39.08	34.59	41.91	26.89	35.52	48.1
ENSG00000065717	TLE2	7089	19	666.438	540.867	0.28075	0.161995	1.73308	0.0830807	0.310791		724.8	623.36	530.59	332.28	428.39	600.87	508.26	2454.25	559.18	516.53	583.34	679.78	403.14	522.3	708.3	487.62	620.58	816.02	548.7	420.55	739.54	506.06	342.38	455	521.03	810.72	513.97	586.65	532.98	441.52	336.59	461.59
ENSG00000065802	ASB1	51665	2	1062.36	1119.3	-0.0736979	0.0852491	-0.864501	0.387313	0.683161		1235.93	863.33	1029.91	906.5	789.09	1373.89	916.93	1332.88	1175.47	795.16	1100.46	1142.36	904.36	999.68	1129.14	1302.66	1261.45	973.54	954.92	1227.78	990.56	1429.35	1081.56	1127.46	1065.16	1367.49	1166.5	951.92	1036.95	922.27	1289.52	1062.37
ENSG00000065809	FAM107B	83641	10	1449.49	1417	0.0304563	0.157847	0.192949	0.846999	0.943401		1201.57	856.11	965.48	1062.26	1203.94	2309.3	1360.36	5210.26	746.37	1104.86	876.37	1135.32	1035.87	1263.64	1540.86	1319.29	1164.79	2385.21	887.66	1215.82	2446.01	1366.24	1306.19	1435.72	1308.92	1073.01	1136.9	884.13	1401.23	1594.64	1535.53	1530.1
ENSG00000065833	ME1	4199	6	1288.04	1156.8	0.140152	0.186865	0.750014	0.453246	0.735646		891.54	1198.91	1174.88	2589.71	1831.54	934.33	1300.24	808.66	795.55	1758.56	1160.33	818.56	2583.74	1151.31	695.87	914.84	872.87	831.51	1198.29	1330.42	871.24	1757.77	1384.36	1162.3	824.86	732.03	1258.88	1584.23	944.54	1428.79	1367.68	959
ENSG00000065882	TBC1D1	23216	4	1072.98	932.672	0.19041	0.149469	1.2739	0.202697	0.501359		1199.06	847.09	881.16	801.63	776.52	2246.51	958.27	1303.7	1087.43	803.73	898.15	1666.28	775.02	826.51	958.48	1138.07	945.36	855.61	758.45	729.49	892.63	1330.01	801.52	868.82	1100.97	1405.64	676.22	787.27	1227.15	880.81	821.49	841.3
ENSG00000065883	CDK13	8621	7	2361.38	2248.07	0.0703025	0.0507546	1.38514	0.166008	0.452821		2264.89	2633.28	2554.41	2446.42	2598.39	2011.57	2617.38	2120.57	2080.48	2603.02	2378.73	2156	2283.01	2542.25	2100.04	2391.71	2265.78	2114.07	2463.85	2175.52	2026.15	2076.83	2517.38	2363.66	2084.1	1920.69	2589.99	2296.79	2359.73	2323.04	2351.69	2039.79
ENSG00000065911	MTHFD2	10797	2	1458.05	1467.41	-0.00900843	0.112754	-0.0798945	0.936321	0.976263		1376.7	1333.33	1431.65	1972.92	1604.29	1106.47	1272.05	2221.77	1235.75	1592.46	1382.6	1187.61	1997.36	1292.65	1149.85	1171.34	1185.09	2046.93	1367.33	1199.87	2073.42	1484.28	1383.37	1146.46	1544.59	1268.54	1877.06	1343.49	1632.26	1520.68	1121.67	1283.44
ENSG00000065923	SLC9A7	84679	X	222.095	235.176	-0.0768844	0.15582	-0.493419	0.621717	0.838067		222.05	369.87	165.81	154.72	196.31	103.93	264.93	421.2	193.53	181.11	212.29	169.95	151.98	233.07	281.66	231.12	217.49	370.13	218.6	229.21	440.12	234.91	258.27	225.91	169.82	190.76	172.9	202.01	199.87	192.75	188.28	251.78
ENSG00000065970	FOXJ2	55810	12	1891.42	1889.66	0.00155781	0.0722061	0.0215745	0.982787	0.994272		2110.71	1572.39	2029.51	1989.53	1913.74	2034.31	2060.27	1247.18	1821.91	1998.61	2125.62	1849.3	1908.97	1989.06	1597.19	2014.39	2047.32	1556.28	2005.42	1827.71	1529.74	2132.93	1909.8	1731.31	1803.37	2514.42	1350.06	2457.29	1748.31	2004.79	1611.9	2003.97
ENSG00000065978	YBX1	4904	1	6967.02	7075.76	-0.0221576	0.0682154	-0.324818	0.745319	0.899485		6245.83	6082.08	6693.02	8533.39	7221.72	7062.16	6218.4	6846.73	5914.65	7656.87	6625.43	6995.95	9056.57	6306.95	7261.09	6751.41	6240.56	8880.63	7002.14	6899.26	8581.86	7156.12	6187.57	7103.63	6417.5	7148.64	8305.26	6948.5	6101.35	7286.26	6541.76	6411.07
ENSG00000065989	PDE4A	5141	19	480.651	491.298	-0.0284981	0.18324	-0.155524	0.876408	0.954297		588.22	422.19	347.73	292.82	301.71	878.03	372.97	741.2	544.91	283.98	347.47	642.58	274.87	396.88	610.54	644.33	651.51	469.98	458.43	385.67	513.29	633.45	316.65	458.16	485.21	833.37	278.3	455.21	419.08	487.47	404.97	609.99
ENSG00000066027	PPP2R5A	5525	1	3023.7	2657.47	0.183613	0.0737071	2.49112	0.0127341	0.101002		2711.5	2800.17	2920.14	3545.02	3779.12	3277.2	3213.95	1727.64	2650.77	3797.9	2767.93	3095.23	3442.83	2901.69	2930.12	2818.05	2073.42	2825.93	2721.38	2430.64	2919.9	2711.45	2727.16	2538.9	2702.17	2563.3	3281.6	2638.55	2971.16	2467.6	2539.08	2407.22
ENSG00000066032	CTNNA2	1496	2	12.1971	9.634	0.282641	0.226954	1.24537	0.212996	0.514562		11.73	14.43	4.74	6.23	7.74	24.9	14.09	4.56	15.07	6.43	8.16	23.13	11.86	22.46	9.11	10.51	16.43	4.3	7.97	15.95	14.63	12.86	1.98	10.56	6.93	4.77	8.29	4.15	13.97	8.96	14.21	8.19
ENSG00000066044	ELAVL1	1994	19	1290.33	1312.46	-0.0243244	0.0451079	-0.539248	0.589716	0.819597		1360.78	1242.22	1313.21	1301.09	1337.39	1201.75	1210.05	1527.98	1270.65	1363.13	1320.91	1255.99	1294.57	1162.55	1244.29	1238.75	1410.31	1428.03	1316.88	1273.62	1510.61	1346.37	1141.92	1345.98	1192.23	1334.11	1578.63	1246.63	1200.28	1252.85	1266.43	1154.48
ENSG00000066056	TIE1	7075	1	740.479	829.924	-0.144115	0.209729	-0.687146	0.49199	0.760439		1290.39	525.03	631.97	593.95	442.9	1596.92	421.83	473.16	747.16	479.02	647.75	1224.82	500.15	552.26	877.3	843.05	804.24	594.8	792.96	550.11	643.86	1119.64	696.63	802.31	1054.76	1528.44	608.71	599.1	1040.17	704.87	743.34	994.82
ENSG00000066084	DIP2B	57609	12	4314.79	4383.02	-0.0215631	0.136565	-0.157896	0.874539	0.95351		3524.28	3981.05	5287.9	5766.11	5657.08	1657.55	4960.44	1958.29	3482	5336.77	5265.5	3328.53	5616.97	4725.07	4320.21	4168.85	3469.23	3751.26	4718.83	3756.08	3932.98	3917.58	5001.11	5337.49	4320.7	2377.31	5877.51	4783.14	4421.82	4746.94	5617.24	4099.03
ENSG00000066117	SMARCD1	6602	12	1206.28	1328.46	-0.138515	0.0489051	-2.83232	0.00462117	0.0511718		1193.19	1196.21	1219.41	1128.72	1276.47	1057.75	1309.63	1138.69	1104.88	1341.69	1339.06	1136.33	1221.27	1294.53	1156.47	1186.22	1407.41	1268.78	1335.47	1243.72	1306.87	1031.99	1426.91	1433.61	1483.36	1175.54	1351.25	1389.15	1580.68	1211.39	1319.72	1289.58
ENSG00000066135	KDM4A	9682	1	1010.16	1081.88	-0.0971321	0.0889984	-1.09139	0.2751	0.583705		899.92	788.45	1057.39	1152.6	1150.76	622.53	1242.93	770.37	981.15	1157.37	1085.94	768.28	1209.41	1229	868.18	1178.34	1037.19	1068.22	1232.81	1109.18	1040.09	975.89	1191.4	1245.7	898.8	939.48	1125.05	1344.87	958.51	941.32	1322.38	879.17
ENSG00000066136	NFYC	4802	1	1070.52	1075.05	-0.00594246	0.0500905	-0.118634	0.905565	0.965562		1038.18	1053.67	1083.92	981.27	1069.53	931.08	1064.43	1415.84	1037.46	1095.22	1158.52	1063.92	1100.54	980.96	1034.7	1019.01	999.5	1195.62	1099.17	1037.43	1121.14	1031.99	1025.16	1198.19	1060.53	1087.32	1148.74	1111.04	1027.28	963.73	1074.6	1019.39
ENSG00000066185	ZMYND12	84217	1	27.9047	17.2896	0.597931	0.217273	2.75197	0.00592373	0.0603829		17.6	18.04	40.74	22.84	14.51	59.55	24.43	84.79	25.38	4.29	23.59	36.2	19.4	26.21	14.91	14.01	8.7	31.85	11.51	20.93	25.89	18.7	16.82	7.39	11.55	35.77	9.47	13.84	8.6	21.29	9.77	24.56
ENSG00000066230	SLC9A3	6550	5	494.257	479.506	0.0364885	0.236934	0.154003	0.877607	0.954594		367.01	1109.61	595.97	452.73	582.15	63.88	523.29	45.58	428.31	648.34	653.2	254.42	529.25	578.46	601.43	474.49	447.55	739.41	811.55	204.3	726.04	368.15	487.84	270.25	564.93	550.81	738.98	492.57	513.64	338.43	234.46	183.2
ENSG00000066248	NGEF	25791	2	410.117	402.27	0.0232976	0.229151	0.101669	0.919019	0.970225		142.45	269.73	360.99	940.77	645.97	80.12	337.27	36.47	387.07	636.55	403.71	497.77	956.1	339.78	229.47	297.65	310.29	428.67	289.4	345.81	472.77	118.04	425.5	725.25	266.87	392.25	881.09	422	211.69	239.81	690.94	215.95
ENSG00000066279	ASPM	259266	1	482.434	480.815	0.00414577	0.231366	0.0179187	0.985704	0.995757		383.77	328.37	588.39	930.39	434.19	15.16	527.05	12.76	513.97	413.65	524.37	653.64	960.42	463.33	564.15	405.33	246.49	359.8	307.98	420.55	386.09	314.39	583.83	598.57	524.49	321.9	823.07	725.01	549.1	542.38	680.29	309.09
ENSG00000066294	CD84	8832	1	316.273	346.755	-0.112488	0.227691	-0.49404	0.621278	0.83787		481.8	324.76	240.66	164.06	185.67	666.92	309.09	258.92	399.76	171.46	258.56	390.17	155.22	275.19	326.4	451.73	528.75	225.52	198.24	423.54	266.78	349.45	358.21	463.44	390.48	445.9	121.98	236.6	367.5	273.43	546.18	352.08
ENSG00000066322	ELOVL1	64834	1	2865.86	2744.5	0.0567078	0.182477	0.310766	0.755979	0.903559		2137.52	4061.34	1980.24	5213.69	4128.22	1562.27	2535.65	1589.06	1846.49	4228.69	2014.03	2104.72	5434.81	2516.04	2105.84	2395.21	2185.55	2115.79	2826.7	2980.75	2097.06	3405.67	2995.32	3409.83	2350.97	1651.24	2354.32	3215.51	2173.84	4111.55	3133.22	2904.63
ENSG00000066336	SPI1	6688	11	201.577	246.547	-0.27043	0.161012	-1.67956	0.0930427	0.330796		299.14	187.64	171.49	126.68	148.92	336.71	194.47	190.54	239.54	170.39	147.88	211.18	130.43	214.35	235.27	220.61	261.96	265.12	214.17	206.29	248.77	171.8	214.73	366.32	266.87	313.56	200.14	170.18	266.49	215.16	286.86	276.34
ENSG00000066379	POLR1H	30834	6	436.234	408.648	0.0916498	0.0868538	1.05522	0.291325	0.599865		439.91	461.88	408.36	441.31	477.71	415.74	412.43	334.59	341.86	525.1	442.72	392.18	490.45	476.44	419.18	499.88	333.49	486.34	355.77	403.61	509.91	393.86	327.54	400.1	403.19	307.6	458.31	341.75	408.33	522.21	469.81	416.56
ENSG00000066382	MPPED2	744	11	246.381	407.466	-0.61682	0.227448	-2.71192	0.00668951	0.0653179		319.25	202.98	191.39	137.07	117.01	364.85	253.66	423.93	420.38	116.81	156.04	323.8	115.34	238.69	266.75	294.15	550.98	251.35	376.13	491.31	298.29	652.15	312.69	416.99	261.09	845.29	243.96	298.86	264.34	387.73	413.86	454.42
ENSG00000066405	CLDN18	51208	3	0.337	0.2942	0.00239288	0.267966	0.00892979	0.992875			0	0	0	0	0	0	0	0	2.38	1.07	0	1.01	0	0.94	0	0	0	0	0.89	0	0	0	0.99	1.06	0	0	0	0	0	0	1.78	0
ENSG00000066422	ZBTB11	27107	3	1539.63	1581	-0.0379083	0.0703983	-0.538483	0.590243	0.819932		1527.52	1258.45	1706.42	1666.6	1766.75	1188.76	1752.12	1171.51	1552.23	1584.96	1650.23	1242.92	1625.48	1762.54	1623.7	1553.91	1486.68	1490.86	1626.63	1578.57	1515.11	1386.11	1627.79	1539.17	1575.78	1232.77	2055.89	1346.25	1680.61	1702.22	1749.56	1702.05
ENSG00000066427	ATXN3	4287	14	1579.15	1494.2	0.078645	0.0727945	1.08037	0.279977	0.588331		1537.58	1495.71	1591.77	1836.89	1618.8	1600.16	1526.65	930.83	1705.31	1553.88	1565.86	1421.92	1788.25	1762.54	1618.73	1711.49	1346.52	1282.56	1716.02	1409.15	1292.23	1465.58	1755.44	1441	1432.53	1229.19	1249.4	1777.94	1471.07	1714.55	1593.25	1730.7
ENSG00000066455	GOLGA5	9950	14	1611.49	1542.69	0.0621359	0.0727777	0.853776	0.393229	0.688341		1551.82	1477.67	1711.15	1474.5	1744.51	1547.11	1772.79	2901.88	1444.36	1636.4	1603.06	1542.59	1345.23	1455.52	1130.79	1444.48	1444.14	1761.15	1315.11	1607.47	1793.14	1846.59	1485.29	1481.11	1326.25	1706.09	1474.41	1462.48	1352.87	1612.57	1596.81	1417.52
ENSG00000066468	FGFR2	2263	10	3582.27	3375.86	0.0817377	0.132818	0.61541	0.538284	0.790599		3087.72	3275.59	4787.63	4256.31	3746.24	1173.6	4687.05	1823.36	3874.62	3735.74	4709.38	2596.46	4245.88	4344.1	3381.61	3591.06	2920.19	3461.18	4935.66	3483.02	3607.67	3065.57	3801.8	3319.04	2903.18	2575.23	2589.99	5355.96	3023.81	2839.65	3242.46	2889.28
ENSG00000066557	LRRC40	55631	1	818.524	758.785	0.107776	0.058977	1.82742	0.0676366	0.276908		782.61	761.39	944.64	897.16	905.13	742.7	940.42	519.66	832.03	860.53	801.98	785.37	831.07	857.4	866.53	767.76	798.44	698.95	734.55	783.31	697.9	721.1	794.6	714.69	709.33	671.23	768.59	683.5	853.2	908.82	828.6	773.75
ENSG00000066583	ISOC1	51015	5	1136.58	1021.16	0.148992	0.118858	1.25353	0.210012	0.510502		1090.97	1119.53	1385.22	924.16	1478.58	459.05	1409.22	723.87	867.73	1498.15	1323.63	799.45	879.57	1388.13	1683.35	1154.71	956	1324.73	1245.2	944.75	1340.63	1009.78	833.19	876.21	864.14	1055.13	922.54	1022.49	911.23	1186.74	944.05	901.69
ENSG00000066629	EML1	2009	14	1066.02	1094.79	-0.0373492	0.115314	-0.323892	0.74602	0.899658		1274.47	572.84	833.78	1524.34	1036.65	1338.16	1001.48	562.51	1064.43	1044.85	894.52	1185.6	1482.12	935.09	964.28	1341.18	952.13	723.91	1250.51	996.57	732.79	1384.94	1200.31	1450.5	911.5	1441.41	590.95	1209.28	981.07	1100.45	1551.51	1038.83
ENSG00000066651	TRMT11	60487	6	559.628	454.203	0.297261	0.0625531	4.75213	2.01282e-06	0.000197802		521.18	533.15	596.91	656.25	584.08	626.86	602.2	555.21	476.69	567.97	492.62	587.27	534.64	511.07	546.76	561.16	440.78	463.96	453.12	418.56	507.66	373.99	487.84	418.05	455.17	449.47	484.36	455.21	541.58	413.51	475.13	428.84
ENSG00000066654	THUMPD1	55623	16	2149.98	2059.33	0.0618313	0.0499678	1.23742	0.21593	0.517945		2172.72	2055.03	2305.22	1842.08	2107.14	2441.39	2263.2	2560	2175.66	2024.33	2019.47	2165.05	1802.26	2037.73	2027.97	2400.46	2155.58	2113.21	1792.13	2152.59	2215.26	2207.73	2086.93	2084.96	1846.12	2174.63	1890.09	1955.04	2170.61	2003.67	2157.2	1943.59
ENSG00000066697	MSANTD3	91283	9	269.896	283.62	-0.0729113	0.0775992	-0.939589	0.347428	0.649626		250.54	267.93	313.62	275.17	306.55	236.02	259.3	252.54	246.68	283.98	283.96	302.69	323.37	251.79	242.73	221.49	313.19	270.28	277.01	301.96	262.27	371.66	323.58	296.64	216.03	299.25	332.78	197.86	262.19	228.61	327.71	256.89
ENSG00000066735	KIF26A	26153	14	343.265	400.707	-0.204839	0.174513	-1.17378	0.240484	0.546495		549.67	285.97	316.46	203.52	233.05	712.39	248.96	190.54	395	271.13	327.51	529.95	233.91	292.98	339.65	361.56	472.68	378.74	409.76	258.11	402.98	634.62	298.84	393.77	333.87	730.84	279.49	359.74	311.62	345.15	324.16	476.94
ENSG00000066739	ATG2B	55102	14	2915.75	3070.91	-0.0736238	0.0840831	-0.875608	0.381243	0.678489		2703.12	2471.8	3160.8	3145.25	3661.15	2499.85	3468.55	1887.18	2661.87	3274.93	2865	2392.32	3203.54	3063.62	2836.51	3356.44	3105.78	2741.57	3247.07	3240.85	2873.75	2608.6	3357.49	3460.5	3009.47	1782.39	2984.35	3064.7	3176.4	3645.37	3616.35	3219.87
ENSG00000066777	ARFGEF1	10565	8	2675.53	2595.56	0.0430077	0.0811376	0.530059	0.596071	0.823654		2274.94	2562.02	2642.53	3040.37	3069.33	2054.88	3346.42	3009.46	2281.94	2924.51	2578.32	2229.41	2927.6	2852.08	2388.33	2626.33	2162.35	2553.92	2502.79	2644.9	2766.82	2828.32	2744.97	2701.47	2476.89	2125.75	2076.02	2854.39	2586.47	3150.06	2833.04	2520.83
ENSG00000066813	ACSM2B	348158	16	2.3174	2.0333	0.119564	0.31395	0.380838	0.703323	0.880375		3.35	3.61	2.84	0	2.9	9.74	0	1.82	3.97	1.07	0.91	0	0	0	2.49	4.38	0.97	3.44	3.54	0	1.13	1.17	3.96	0	0	10.73	1.18	1.38	1.07	0	0.89	3.07
ENSG00000066827	ZFAT	57623	8	237.152	222.263	0.0904841	0.0921253	0.982185	0.326009	0.631498		207.8	182.23	270.03	234.67	187.6	474.2	221.72	184.16	200.67	207.9	236.78	242.35	251.15	219.97	254.32	218.86	185.59	238.44	202.67	172.41	229.63	246.6	223.64	214.3	246.07	213.41	247.51	240.75	260.04	207.31	241.56	186.27
ENSG00000066855	MTFR1	9650	8	659.617	653.523	0.0127712	0.0896015	0.142534	0.886658	0.957505		568.11	602.61	693.56	714.4	831.64	453.63	682.06	561.6	594.88	868.03	671.34	616.43	702.8	713.25	592.32	687.22	522.95	696.37	718.62	662.72	724.91	643.97	681.79	577.45	625	459.01	818.33	633.69	652.26	784.43	677.62	577.24
ENSG00000066923	STAG3	10734	7	31.7575	24.4231	0.34988	0.160157	2.18461	0.0289172	0.167117		35.19	28.87	36.95	24.92	24.18	28.15	28.18	28.26	44.42	27.86	26.31	33.18	40.96	24.34	43.08	33.27	30.93	27.54	19.47	19.93	14.63	18.7	41.56	22.17	28.88	22.65	23.69	16.6	25.79	23.53	23.98	30.7
ENSG00000066926	FECH	2235	18	720.262	706.443	0.0283053	0.0535298	0.528777	0.59696	0.82376		872.27	666.67	795.89	619.91	733.97	736.21	667.03	697.44	784.44	675.13	752.99	812.52	591.77	658.03	668.53	791.4	741.4	634.39	666.41	874.99	648.37	746.82	661.01	740.03	609.98	747.53	669.11	736.08	659.78	690.3	839.26	637.63
ENSG00000066933	MYO9A	4649	15	2698.57	2562.43	0.0734009	0.0823336	0.891505	0.372658	0.670868		3132.97	2310.32	3121.01	2641.63	2430.13	3436.35	2907.68	1259.03	2947.41	2355.47	2903.1	3076.13	2446.85	2567.52	2618.63	3022.9	2830.29	2233.71	2780.68	2841.23	2250.15	3131.02	2394.68	2486.11	2532.34	2523.96	1518.23	2792.13	2613.33	2774.65	2626.12	2670.26
ENSG00000067048	DDX3Y	8653	Y	2056.42	1558.38	0.0307187	0.157506	0.195031	0.845369	0.942405		0	0	4622.77	4867.92	4660.08	0	0	0	0	4355.15	4507.07	0	4735.25	0	5154.42	0	0	0	0	0	0	3632.41	4070.95	0	4243.29	2.38	4283.49	0	4550.76	4150.77	0	0
ENSG00000067057	PFKP	5214	10	1095.36	1044.45	0.0664495	0.10728	0.619402	0.535652	0.788571		994.61	1420.84	829.05	1484.88	1155.59	948.41	809.83	1577.21	757.47	1263.46	875.47	1023.7	1456.25	899.52	1060.38	969.11	922.16	1119.01	1162.01	947.74	1224.69	977.06	744.13	1143.3	878	901.33	1316.9	1016.95	861.8	1322.33	1040.86	1132.99
ENSG00000067064	IDI1	3422	10	4420.47	2760.71	0.653858	0.120487	5.42677	5.73818e-08	1.3308e-05		3634.88	3607.57	4774.36	8204.22	4652.34	3387.63	4839.25	2796.13	3027.52	4552.33	4341.95	3197.8	7695.18	4753.15	3816.53	3446.61	1909.09	3300.22	3418.76	2224.35	3353.28	2515.1	3148.7	2299.26	2317.46	2913.82	2226.42	3037.03	2584.32	2772.41	2531.09	3620.05
ENSG00000067066	SP100	6672	2	2247.97	2152.93	0.060617	0.106045	0.571619	0.56758	0.808675		2553.97	2127.19	2210.48	1757.97	1822.84	2897.19	2276.35	1787.81	3959.49	1766.06	2189.12	2574.33	1776.39	1976.89	2158.86	2132.58	2555.77	2393.82	1949.66	2162.56	2491.04	2189.03	1951.36	1986.78	2213.49	2636.03	1507.57	1931.52	2231.86	1792.99	2147.43	2305.9
ENSG00000067082	KLF6	1316	10	11616.3	9408.14	0.286919	0.147467	1.94565	0.0516966	0.236946		14765.8	9540.8	12984.3	10067.1	12307.3	15709.3	13838.5	4022.34	7297.93	12520	13055.8	19039	9822.97	12960.2	8132.59	9797.07	6238.63	11535.3	8586.29	6674.04	11473.6	8100.45	6063.87	7419.28	9183.21	15940.2	9170.96	12718.2	8829.66	11246.5	6895.22	10454.8
ENSG00000067113	PLPP1	8611	5	1395.78	1917.95	-0.412445	0.191458	-2.15423	0.0312223	0.175206		1536.74	1154.71	953.17	996.84	1104.34	2991.38	1485.31	1027.46	1806.84	997.7	968.91	1816.11	979.82	1293.59	1626.19	1593.3	2396.27	1242.1	1665.57	2459.54	1172.91	4088.21	1230.98	1784.09	1429.06	3804.42	977.02	1041.86	1353.95	2209.86	1555.07	2276.22
ENSG00000067141	NEO1	4756	15	2958.32	3452.77	-0.218654	0.0858189	-2.54785	0.0108389	0.0907102		3360.04	2516.01	3537.9	2392.42	2826.61	2354.78	3120	2118.75	3430.45	2913.79	3704.18	2896.12	2392.95	3111.36	3268.94	3388.84	4053.08	2626.23	3226.72	3964.36	2664.38	4774.25	3174.43	3405.61	3341.03	3338.26	2245.37	4037.38	3451.49	3923.29	3494.68	3523.84
ENSG00000067167	TRAM1	23471	8	5042.82	5832.58	-0.204375	0.10202	-2.00328	0.0451475	0.219344		5908.99	4619.75	4528.02	5533.52	4531.47	5660.12	4215.43	7582.45	5301.53	4107.6	4237.62	4560.39	4968.07	4765.32	4857.85	5306.93	6358.49	5915.26	4747.15	6418.92	6013.16	8481.46	5162.41	5308.99	5734.74	6083.97	4159.14	4348.69	6256.09	6018.84	6174.08	6139.85
ENSG00000067177	PHKA1	5255	X	782.174	730.764	0.093178	0.136859	0.680832	0.495978	0.762509		562.24	792.06	883.05	965.69	966.06	354.03	920.69	929.91	689.26	909.82	807.43	514.87	924.84	794.69	715.75	784.4	637.98	933.94	805.35	612.89	896.01	479.18	887.61	719.97	694.31	395.82	755.56	878.59	752.19	829.26	717.59	695.97
ENSG00000067182	TNFRSF1A	7132	12	3577.94	4174.91	-0.218691	0.0821842	-2.66098	0.00779135	0.0726508		5027.5	3599.45	3881.84	3130.71	3614.73	3190.59	3438.49	1899.94	3405.07	3825.76	4126.94	3692.56	3195.99	3760.02	3616.88	3840.56	4440.7	3805.49	3901.09	3885.63	3950.99	3659.29	3330.78	3881.72	5100.5	4414.84	5581.45	3962.66	5060.1	4574.36	3439.62	3809.39
ENSG00000067191	CACNB1	782	17	372.992	400.664	-0.0995329	0.101564	-0.979998	0.327087	0.632366		415.61	396.03	328.78	348.89	355.86	361.61	302.51	285.36	443.38	400.79	450.89	339.89	376.19	382.84	399.3	379.94	517.15	255.65	410.64	436.5	227.38	276.99	428.47	418.05	458.64	460.2	472.52	516.09	413.71	370.92	358.79	388.92
ENSG00000067208	EVI5	7813	1	1054.45	1091.57	-0.0505707	0.064583	-0.783035	0.433607	0.720565		1073.37	875.96	1079.18	1122.49	1217.48	1164.94	1040	878.86	997.8	1110.22	1003.39	952.3	999.22	1135.4	1086.06	1134.57	1145.46	1106.96	1043.42	1198.88	1135.77	937.32	1194.37	1316.43	940.39	890.6	819.51	877.21	1087.45	1240.52	1458.26	1072.61
ENSG00000067221	STOML1	9399	15	292.864	317.938	-0.114637	0.0978788	-1.17122	0.241512	0.547366		304.16	293.19	295.61	210.79	230.15	365.94	279.02	337.32	333.13	276.48	361.98	252.41	232.83	274.26	302.37	336.17	348.95	293.52	300.02	405.6	328.69	331.92	246.39	319.87	322.32	381.51	342.25	290.56	284.76	321.62	309.06	259.96
ENSG00000067225	PKM	5315	15	11153.8	13417.2	-0.260475	0.0949463	-2.7434	0.00608069	0.0613952		10262	11508.3	12433.8	11426.3	12339.2	5208.66	11123.4	11334	10798.2	12667.9	13467.7	10254.1	12265.5	11407.4	11872.9	10091.2	11916.6	14101.2	15357.5	11651.9	14796.5	11205.8	11635	14974.7	13129.6	11410.9	20592	12379.2	12015.7	12510.6	14045.3	12952.1
ENSG00000067248	DHX29	54505	5	1763.13	1668.11	0.0785409	0.0796832	0.985665	0.324297	0.630162		1465.52	1750.11	2166.89	1984.34	2113.91	1378.22	2007.66	1395.78	1593.47	2063.98	1980.46	1467.17	1987.66	1687.66	1482.04	1685.23	1535.01	1601.04	1691.24	1676.23	1701.96	1635.05	1783.14	1739.75	1462.57	1325.76	2036.94	1834.67	1574.23	1711.18	1830.38	1550.57
ENSG00000067334	DNTTIP2	30836	1	2226.71	1815.94	0.287063	0.097775	2.93596	0.00332517	0.0411424		1879.45	2222.82	2454.93	2672.78	2829.51	2034.31	2617.38	1176.07	1901.22	2788.41	2256.26	2321.93	2523.38	2083.6	1923.59	1941.73	1484.74	1724.14	1785.93	1903.45	1740.24	1825.55	1814.81	1720.75	1597.73	1602.36	2906.19	1984.1	1876.18	1524.04	1785.97	1778.81
ENSG00000067365	METTL22	79091	16	349.097	325.235	0.101586	0.0662972	1.53228	0.125452	0.391661		324.27	382.5	358.15	387.31	314.28	333.46	309.09	399.32	356.13	300.06	391.01	350.95	407.45	307.02	322.26	342.3	332.52	341.73	350.46	261.1	333.19	266.47	318.63	312.48	380.08	255.14	395.54	387.41	334.19	319.38	326.82	288.62
ENSG00000067369	TP53BP1	7158	15	1872.01	1899.82	-0.0209439	0.0700508	-0.298981	0.764954	0.907329		1905.42	1662.6	1880.75	1793.28	1580.11	2272.49	1821.65	2409.57	2087.62	1475.65	1878.85	2149.97	1662.13	1691.4	1938.5	1742.13	2315.08	1830.87	2125.78	1778.88	1835.92	2267.33	1868.24	1494.84	1669.36	2023.22	1976.54	1824.98	1795.59	1809.8	1638.55	2142.14
ENSG00000067445	TRO	7216	X	559.659	648.845	-0.197587	0.16547	-1.1941	0.23244	0.53737		637.65	682	503.11	507.77	393.58	659.34	527.05	351.91	770.17	439.37	540.7	759.23	460.27	491.41	707.47	523.51	1141.59	302.13	597.38	783.31	356.83	903.43	598.67	506.72	586.88	845.29	769.77	523.01	579.19	601.77	509.77	775.8
ENSG00000067533	RRP15	51018	1	792.745	747.691	0.0822496	0.0858662	0.95788	0.338123	0.642135		809.43	801.08	837.57	988.54	894.5	666.92	738.43	631.8	778.89	800.52	762.97	724.03	967.96	759.12	790.31	731.87	808.1	803.97	728.36	820.18	740.67	522.42	759.96	673.52	756.7	610.42	1001.89	603.25	837.08	765.38	792.19	738.95
ENSG00000067560	RHOA	387	3	9844.93	9475.1	0.0548328	0.0545117	1.00589	0.314469	0.621097		10788.2	8956.23	8907.28	10465.8	9699.23	12030.5	8904.36	9655.62	9392.69	9667.27	8676.65	10586.9	10517.1	8908.17	10040.4	10322.3	9352.14	8953.8	8539.39	9717.57	9502.63	12011	7931.13	9273.04	8610.2	11689.9	8543.3	8754.11	8838.26	9990.31	9813.52	10081.3
ENSG00000067596	DHX8	1659	17	1685.12	1694.27	-0.00758922	0.06134	-0.123724	0.901534	0.963979		1714.38	1604.87	1844.75	1566.91	1949.52	1343.58	1865.8	1491.51	1441.98	1928.95	1934.19	1526.5	1635.18	1751.31	1588.91	1773.65	1644.24	1490	1662.03	1717.09	1683.95	1564.93	1631.74	1897.05	1646.25	1357.95	1738.5	1989.63	1698.88	1891.6	1884.55	1609.93
ENSG00000067601	PMS2P4	5382	7	92.4855	73.5922	0.323515	0.101981	3.1723	0.00151235	0.0237118		93.85	78.48	106.12	64.38	66.72	134.25	82.67	114.87	89.63	83.59	82.56	114.64	74.38	98.28	90.3	105.05	77.33	81.77	46.02	97.66	74.29	87.65	63.33	63.34	62.38	91.8	40.27	94.09	80.59	71.72	74.6	70.62
ENSG00000067606	PRKCZ	5590	1	367.744	416.295	-0.167996	0.151769	-1.10692	0.268328	0.576863		258.92	334.69	515.43	415.35	412.92	40.06	366.4	505.98	329.96	472.59	559.75	236.32	429.01	412.79	304.86	288.9	399.22	478.59	557.55	368.73	470.52	414.9	397.79	392.71	308.46	395.82	468.97	511.94	286.91	449.37	357.02	402.23
ENSG00000067646	ZFY	7544	Y	342.641	329.7	0.00498563	0.170506	0.0292401	0.976673	0.991864		0	0	906.74	800.59	786.19	0	0	0	0	685.85	836.46	0	698.48	0	767.94	0	0	0	0	0	0	916.28	992.5	0	834.1	0	825.43	0	937.02	769.86	0	0
ENSG00000067704	IARS2	55699	1	2954.25	2792.14	0.0804711	0.0583927	1.3781	0.168172	0.456148		2737.47	2799.27	3055.63	2981.18	3296.58	2586.46	3182.01	3342.22	2469.92	3164.56	3038.28	2845.84	3040.78	2911.05	2862.19	2954.62	2617.63	3215.86	2727.58	3018.61	3271.1	3064.4	2760.8	2845.04	2257.39	2528.73	2533.15	2713.26	2552.08	2639.06	3145.66	2783.86
ENSG00000067715	SYT1	6857	12	64.2874	103.484	-0.582557	0.228072	-2.55426	0.0106412	0.0894691		132.39	49.62	43.58	33.23	36.75	139.66	81.73	14.59	59.49	35.36	49.9	103.58	35.57	64.59	66.27	82.29	78.3	53.37	216.83	99.66	69.79	95.84	95	84.45	82.02	175.26	59.21	83.02	111.75	127.75	91.47	132.03
ENSG00000067798	NAV3	89795	12	855.234	658.144	0.338337	0.195139	1.73382	0.0829496	0.310445		1203.25	1083.44	631.02	377.97	554.1	2024.57	1039.06	238.86	962.91	522.96	576.99	1267.05	386.97	800.3	865.7	1148.58	883.5	320.21	487.64	1051.38	311.8	677.86	449.25	666.13	577.63	1049.17	387.26	760.99	602.83	793.4	660.75	850.51
ENSG00000067829	IDH3G	3421	X	822.419	857.812	-0.0597355	0.0658343	-0.907361	0.364216	0.663349		801.89	825.44	853.68	791.24	767.82	749.2	698.97	1484.22	681.33	793.01	892.7	801.46	792.26	694.53	743.92	787.02	926.03	896.93	857.57	842.1	813.84	870.7	816.37	817.09	830.64	935.9	929.65	924.25	745.74	895.37	754.89	867.91
ENSG00000067836	ROGDI	79641	16	199.751	206.268	-0.0427949	0.135324	-0.31624	0.75182	0.902113		191.04	208.39	222.66	110.07	207.91	85.53	148.44	485.01	195.91	231.47	258.56	183.02	117.49	205.93	175.62	168.96	178.83	264.26	301.79	195.33	270.15	148.43	152.39	184.74	197.55	226.52	260.54	269.8	133.25	151.28	147.42	218
ENSG00000067840	PDZD4	57595	X	402.154	475.569	-0.229104	0.14155	-1.61853	0.105548	0.354189		434.04	412.27	297.51	390.43	335.56	623.61	276.21	323.65	458.45	334.35	303.92	548.05	423.62	368.79	514.45	389.57	574.18	333.12	532.77	518.22	283.66	716.43	366.13	406.43	472.5	771.38	432.26	453.82	453.46	407.91	412.97	473.87
ENSG00000067842	ATP2B3	492	X	2.0579	5.15	-0.980254	0.277925	-3.52705	0.000420217	0.00965046		1.68	1.8	1.89	1.04	0	0	0	2.74	5.55	3.21	0.91	3.02	6.47	3.74	0	0.88	5.8	3.44	7.08	2.99	2.25	5.84	6.93	8.45	3.47	1.19	8.29	4.15	5.37	3.36	3.55	10.23
ENSG00000067900	ROCK1	6093	18	3611.15	3137.96	0.197092	0.103266	1.90858	0.0563161	0.249176		4118.36	2635.99	3109.64	2941.72	3369.11	7275.44	3946.74	1937.32	3462.97	3192.42	3102.69	4316.03	2867.23	3465.17	3777.59	4259.9	2899.89	3020.46	2843.51	3188.03	3193.43	3610.2	3169.48	2881.99	3345.65	3459.86	2141.15	2794.89	3647.06	3302.46	3206.93	3502.35
ENSG00000067955	CBFB	865	16	1558.03	1585.27	-0.024944	0.0643964	-0.387351	0.698497	0.877801		1534.22	1561.57	1534.92	1897.12	1778.35	1072.91	1366.94	1975.61	1320.62	1641.75	1510.52	1182.58	1983.35	1544.45	1514.35	1509.26	1628.77	1738.77	1501.85	1648.33	1719.97	1679.46	1518.94	1415.66	1561.92	1348.42	1765.74	1445.87	1561.34	1702.22	1528.42	1598.67
ENSG00000067992	PDK3	5165	X	1559.52	1752.72	-0.165542	0.0902495	-1.83427	0.066614	0.274648		1280.34	953.54	1546.29	1974.99	1922.44	1850.26	1597.11	1239.89	1485.6	1913.95	1502.36	1434.99	1710.64	1533.21	1443.11	1563.54	1563.04	1658.72	1941.7	1872.56	1696.34	1549.73	2172.03	2041.67	1765.25	1133.81	1655.6	1610.52	1737.56	1860.23	2215.81	1568.99
ENSG00000068001	HYAL2	8692	3	1037.04	1119.64	-0.106559	0.115192	-0.925056	0.354937	0.655849		1304.64	971.58	965.48	983.34	918.67	1159.52	763.79	760.34	1285.72	1008.41	1103.18	1145.38	1001.38	856.47	1322.99	1041.78	1298.18	1075.97	1003.59	848.08	1085.11	1570.77	938.08	1053.56	1129.85	1790.74	878.73	943.62	990.74	1048.9	963.59	1294.7
ENSG00000068024	HDAC4	9759	2	1148.35	1338.02	-0.218242	0.0641019	-3.40462	0.000662573	0.0135306		1365.8	1069.01	1176.77	1067.45	1162.36	1053.42	1104.82	834.19	1173.09	1259.18	1213.86	1016.66	1107.01	1217.77	1166.41	1385.82	1606.54	1304.08	1347.86	1448.02	1296.73	1254.04	1135.99	1487.45	1397.87	1288.81	1100.18	1277.07	1316.34	1543.09	1352.58	1251.72
ENSG00000068028	RASSF1	11186	3	1099	1094.71	0.00499406	0.053158	0.0939475	0.925151	0.972484		993.77	872.35	1039.39	1251.25	1165.26	1142.2	994.91	950.88	1074.74	1240.96	1039.67	1079.01	1318.28	1186.88	1135.76	1098.68	1149.32	1235.21	1186.79	1005.54	1188.67	1043.67	1043.96	1148.57	1100.97	1233.96	1088.34	1090.29	1047.7	974.94	885.44	1092.05
ENSG00000068078	FGFR3	2261	4	4849.84	5745.93	-0.208323	0.225647	-0.923223	0.355891	0.656302		3345.8	9329.71	6474.15	5699.66	6325.29	494.77	4238.92	117.61	4885.91	6711.69	7145.26	2123.82	5863.81	5365.31	3765.16	5710.51	6088.8	5610.54	9202.26	5808.02	5597.8	5204.34	5516.66	5400.83	5224.11	3811.57	4817.6	7629.23	4684.01	7977.68	4991.13	4370.26
ENSG00000068079	IFI35	3430	17	422.457	372.074	0.170368	0.166945	1.02051	0.307488	0.614911		558.89	476.32	306.04	252.33	218.55	585.72	322.24	375.61	1151.68	263.62	373.77	430.4	255.46	306.08	552.56	330.04	487.18	400.26	248.69	353.78	445.75	445.29	256.29	293.48	419.36	543.66	335.15	278.11	437.35	324.98	314.39	369.48
ENSG00000068097	HEATR6	63897	17	535.356	549.686	-0.0374416	0.0623399	-0.600604	0.548104	0.796547		485.99	548.49	626.29	433	472.87	549.99	642.6	617.21	602.81	509.03	601.49	515.87	438.71	548.51	443.2	529.64	551.95	464.82	501.8	577.01	532.43	538.78	588.77	679.85	537.2	515.05	576.74	565.9	511.49	470.66	729.13	453.4
ENSG00000068120	COASY	80347	17	1139.51	1230.27	-0.108126	0.0951517	-1.13636	0.255807	0.562575		992.93	1210.64	1131.29	1322.89	1342.23	616.03	956.39	1718.52	975.6	1344.91	1204.79	944.26	1362.47	987.51	1102.63	1019.01	1190.89	1397.04	1219.53	1075.3	1407.05	995.76	1270.56	1294.26	1182.99	984.79	1719.55	1202.36	1129.36	1194.58	1243.34	1177
ENSG00000068137	PLEKHH3	79990	17	1291.35	1466.76	-0.177811	0.113469	-1.56704	0.117106	0.375889		996.28	1525.48	1203.3	1579.37	1538.53	734.04	1287.08	877.04	1216.72	1771.42	1382.6	911.07	1642.73	1577.21	1065.35	1353.43	1363.91	1291.16	1959.4	1500.84	1224.69	1132.5	1711.9	1731.31	1442.93	1150.51	1481.52	1895.55	1302.37	1572.23	1381.89	1325.41
ENSG00000068305	MEF2A	4205	15	3562.38	3387.93	0.0714787	0.0655362	1.09067	0.275416	0.583792		3594.66	2984.21	3406.2	4488.91	3663.08	4727.96	3240.26	2406.84	3548.63	3438.9	3291.39	3371.77	4523.98	3089.83	3531.55	3689.99	2994.62	3301.94	3459.47	3560.75	3478.22	3299.32	3140.79	3430.94	3579.01	3812.76	2980.8	3229.35	3726.57	3159.02	3487.57	3565.8
ENSG00000068308	OTUD5	55593	X	1312.34	1413.5	-0.106733	0.0501363	-2.12885	0.0332669	0.181758		1163.03	1290.93	1259.2	1445.42	1434.09	1314.34	1235.41	1523.42	1082.67	1487.44	1284.62	1223.81	1440.08	1263.64	1264.17	1285.15	1361.98	1381.55	1552.29	1350.35	1346.26	1522.85	1328.95	1415.66	1365.52	1499.83	1424.67	1506.75	1275.5	1545.33	1345.47	1392.96
ENSG00000068323	TFE3	7030	X	1813.44	1785.58	0.0221657	0.0526137	0.421291	0.673542	0.865092		2055.41	1656.29	1706.42	1945.92	1842.18	2176.14	1645.96	1242.62	1583.16	1879.66	1852.54	1794.99	2069.58	1778.45	1891.28	1894.46	1730.27	1693.15	1995.68	1675.24	1719.97	1969.31	1646.59	1604.63	1923.52	1820.54	1770.48	1869.26	1540.92	2125.81	1557.73	1926.19
ENSG00000068354	TBC1D25	4943	X	520.793	516.293	0.0121456	0.0842984	0.144079	0.885438	0.957147		507.78	451.06	547.64	563.84	652.74	316.14	528.93	392.02	407.69	726.57	587.88	474.64	596.08	473.63	564.15	541.9	488.15	494.09	573.48	447.46	517.79	482.68	475.97	514.11	482.9	522.2	461.86	531.31	478.18	718.32	445.83	626.37
ENSG00000068366	ACSL4	2182	X	2248.81	2555.35	-0.176064	0.132209	-1.33171	0.182955	0.475518		2732.45	1367.61	2502.3	2889.81	2379.84	2761.85	1876.14	1572.65	1963.88	2012.54	2298.89	1877.45	2668.9	2106.06	2857.22	2113.32	2385.64	3058.34	3010.78	1684.21	3347.65	2968.57	2481.76	1548.67	2705.63	2246.17	3028.17	1895.55	2886.27	3086.18	1909.42	2642.62
ENSG00000068383	INPP5A	3632	10	828.161	745.568	0.147216	0.108003	1.36308	0.172857	0.461856		926.74	694.63	695.45	650.02	639.2	1526.54	691.46	1265.41	722.58	725.5	694.02	1130.29	653.21	657.09	724.87	853.56	754.94	732.52	594.72	711.55	639.36	802.92	630.33	783.31	886.09	1142.16	536.47	736.08	871.47	750.81	642.99	713.36
ENSG00000068394	GPKOW	27238	X	399.707	412.73	-0.0458647	0.0568725	-0.806448	0.419984	0.709891		408.9	376.18	360.99	418.47	415.82	442.81	345.73	425.76	383.1	442.59	400.08	383.13	410.68	341.65	434.09	405.33	391.49	408.01	368.16	412.58	437.87	448.79	354.25	462.39	348.89	455.43	409.76	405.4	380.39	443.76	440.5	436
ENSG00000068400	GRIPAP1	56850	X	1207.49	1175.1	0.0386987	0.0722915	0.535315	0.592432	0.821273		1070.86	1441.58	1189.09	1225.29	1285.17	921.34	1132.07	1270.88	1173.89	1297.76	1352.66	1074.99	1273.01	1201.86	1262.51	1146.83	1146.42	1116.43	1318.65	1107.19	1086.24	908.1	1430.87	1158.07	1150.65	875.1	1521.78	1248.02	1185.24	1216.99	1132.33	1199.52
ENSG00000068438	FTSJ1	24140	X	939.653	1045.45	-0.151568	0.0815831	-1.85783	0.0631928	0.266003		860.54	916.55	906.74	1067.45	1110.14	647.43	824.86	1217.09	800.31	1119.86	938.07	832.64	1184.62	818.09	883.09	906.96	1047.83	1112.12	956.69	999.56	1150.4	1024.97	988.55	981.78	971.58	811.91	1325.19	961.61	976.78	1277.51	1009.77	1130.94
ENSG00000068489	PRR11	55771	17	284.888	257.961	0.132486	0.170145	0.778668	0.436175	0.722865		238.81	255.3	299.4	547.23	217.58	111.51	239.57	37.38	345.03	229.33	321.16	355.98	546.5	267.7	318.11	227.61	197.19	207.45	200.01	230.21	215	188.17	288.94	269.2	241.45	194.33	480.81	394.33	314.85	200.59	286.86	218
ENSG00000068615	REEP1	65055	2	340.422	377.408	-0.141437	0.145606	-0.971362	0.331368	0.636389		323.44	253.5	226.45	308.4	368.44	725.38	306.27	190.54	282.37	330.07	182.35	422.35	337.38	327.61	479.65	382.57	285.16	465.68	353.12	294.99	436.75	324.91	387.9	414.88	432.07	411.32	318.57	258.74	441.64	335.06	459.15	418.6
ENSG00000068650	ATP11A	23250	13	1785.06	2098.61	-0.230357	0.0722251	-3.18943	0.00142556	0.0227321		2015.19	1612.09	2034.24	1580.41	1989.16	1304.6	1661.93	1160.57	1748.93	2161.5	2332.46	1583.82	1565.12	1722.29	2124.07	1964.49	1986.42	2119.23	2713.42	1990.15	1915.84	2032.42	2084.95	2254.92	2126.84	1566.6	2193.26	2110.01	2051.34	2467.6	2015.99	1948.7
ENSG00000068654	POLR1A	25885	2	1802.29	1948.05	-0.108649	0.111857	-0.971323	0.331388	0.636389		1627.23	2154.26	1966.97	2147.37	2069.43	1179.01	1771.85	1408.55	1769.56	2147.57	2069.37	1327.39	2273.31	1878.61	1688.32	1357.81	1560.14	2146.78	2070.02	1970.22	2285.04	1513.5	1644.61	1966.72	2111.83	1205.35	3266.21	1914.92	2135.15	1706.7	1911.19	1760.38
ENSG00000068697	LAPTM4A	9741	2	11266.5	11294.8	-0.00352029	0.0955191	-0.0368543	0.970601	0.989546		12529.4	10467.3	9950.46	9842.78	10102.5	17353.9	9583.6	11623	12049	9476.52	9942.22	12843.5	9855.3	9913.47	12700.5	12031.2	12070.3	10974	10240.4	11762.5	10957	15553.4	9501.52	9647.81	10605.3	15297.6	8150.12	9898.36	10835.9	12862.5	10500	11860.1
ENSG00000068724	TTC7A	57217	2	1235.6	1240.93	-0.00606448	0.0642875	-0.0943337	0.924844	0.972422		1073.37	1061.79	1406.06	1078.87	1198.14	983.05	1235.41	1870.77	1057.29	1298.83	1563.14	1016.66	1128.57	1433.06	1188.78	1175.72	1123.22	1349.7	1282.37	1165.99	1336.13	1039	1212.18	1381.88	1136.78	1115.93	1419.94	1306.13	1087.45	1273.02	1255.78	1369.42
ENSG00000068745	IP6K2	51447	3	2246.33	2314.47	-0.0415602	0.120623	-0.344545	0.730436	0.893663		1671.64	1833.1	1962.24	2771.43	3074.16	1131.37	2537.53	2111.45	2107.45	3129.19	1995.88	1675.33	2862.92	2639.6	2197.8	2240.26	2039.59	2332.7	2287.73	2002.11	2190.49	1778.8	3488.11	2826.04	1853.05	1826.5	2980.8	2870.99	1708.55	2194.17	2664.3	1987.6
ENSG00000068781	STON1-GTF2A1L	286749	2	2.8277	2.8405	-0.00273521	0.314556	-0.00869546	0.993062	0.998207		6.7	0.9	4.74	1.04	0	1.08	4.7	1.82	4.76	0	6.35	5.03	0	3.74	0	4.38	3.87	5.16	1.77	0	3.38	0	0.99	3.17	3.47	1.19	4.74	1.38	6.45	2.24	3.55	4.09
ENSG00000068784	SRBD1	55133	2	588.734	608.223	-0.0453025	0.104338	-0.43419	0.664151	0.860787		694.63	437.53	585.54	479.73	440.96	793.59	695.21	764.9	636.91	472.59	592.41	670.73	542.19	611.23	507.82	493.75	541.31	612.01	667.29	658.73	737.29	643.97	549.19	445.49	532.58	1181.5	448.84	606.02	571.67	417.99	469.81	647.86
ENSG00000068796	KIF2A	3796	5	1516.89	1527.05	-0.0098271	0.0705569	-0.139279	0.88923	0.958434		1492.33	1523.68	1530.18	1713.32	1655.54	1438.85	1735.21	900.74	1541.92	1613.89	1495.1	1602.92	1515.54	1463.01	1501.1	1546.91	1467.34	1457.29	1392.11	1703.14	1386.79	1485.45	1669.35	1654.24	1400.18	1291.19	1891.27	1275.69	1518.35	1581.19	1802.85	1456.41
ENSG00000068831	RASGRP2	10235	11	259.384	227.245	0.169506	0.20002	0.847444	0.396748	0.691084		301.65	218.31	129.81	173.41	124.75	738.37	203.87	207.86	223.67	193.97	159.67	404.25	204.8	256.47	309	300.28	268.72	173.88	197.36	196.32	144.08	222.06	213.74	198.47	353.51	349.32	203.69	160.5	341.71	212.92	171.4	228.24
ENSG00000068878	PSME4	23198	2	2896.92	2790.08	0.0529343	0.0932251	0.567811	0.570163	0.810038		2088.93	2670.27	3194.91	3788	3575.08	1555.78	3185.77	3612.08	2208.97	3390.67	2953	2274.66	3679.97	2899.81	2650.94	2621.95	2502.6	3124.62	2555	2647.89	3152.91	2681.06	2658.88	2600.13	2526.57	1993.42	3694.91	2563.83	2796.01	3282.29	2875.67	2985.49
ENSG00000068885	IFT80	57560	3	792.091	788.139	0.0067768	0.0675926	0.100259	0.920138	0.970457		781.78	705.46	976.85	976.08	800.69	748.11	745.01	578.92	896.28	672.99	784.75	777.33	960.42	773.16	748.89	746.75	782.97	666.24	772.61	848.08	596.59	767.85	953.91	683.02	768.25	755.88	785.17	792.81	819.89	841.58	868.56	906.8
ENSG00000068903	SIRT2	22933	19	1545.67	1621.17	-0.0678318	0.0676433	-1.00279	0.315963	0.62239		1459.65	1674.33	1523.55	1470.34	1681.65	1035.02	1381.97	1916.35	1402.32	1662.11	1648.42	1483.26	1462.72	1632.43	1624.53	1672.09	1489.58	1629.45	1637.25	1662.28	1587.15	1455.07	1701.01	1721.81	1352.82	1510.56	1810.74	1754.42	1309.89	1911.78	1652.76	1752.2
ENSG00000068912	ERLEC1	27248	2	2084.24	2222.64	-0.0869105	0.154439	-0.562749	0.573606	0.811044		1818.28	1673.43	1644.83	1615.72	1789.96	2178.3	1735.21	7884.22	1802.08	1581.74	1481.49	1735.66	1426.07	1684.85	1619.56	1676.47	2152.68	3129.78	1537.25	2173.52	3433.2	3419.7	1663.41	1544.45	2226.2	2618.15	1403.36	1534.42	2549.93	2195.29	1775.31	2205.6
ENSG00000068971	PPP2R5B	5526	11	651.523	667.262	-0.0348447	0.0720272	-0.483771	0.628548	0.841895		532.08	574.65	576.07	705.06	785.22	551.07	636.97	646.38	583.77	810.16	674.06	611.4	741.6	676.75	635.4	683.72	668.91	716.17	798.27	646.77	666.38	649.81	547.21	760.09	607.67	565.12	735.43	677.97	511.49	722.8	678.51	723.6
ENSG00000068976	PYGM	5837	11	142.967	92.7289	0.535385	0.224321	2.38669	0.017001	0.120947		254.73	73.97	79.59	68.53	82.2	490.44	111.8	92.08	122.94	53.58	75.3	271.51	58.21	127.3	130.06	195.22	109.23	61.98	72.57	92.68	75.42	89.99	73.23	53.84	137.48	154.99	91.19	106.54	133.25	68.36	52.4	110.54
ENSG00000068985	PAGE1	8712	X	0.0677	0	0.000240074	0.0956015	0.00251119	0.997996			0	0	0	0	0	1.08	0	0	0	0	0	0	0	0	0	0	0	0	0	0	0	0	0	0	0	0	0	0	0	0	0	0
ENSG00000069011	PITX1	5307	5	2254.57	2796.31	-0.26995	0.215469	-1.25285	0.210261	0.51082		1651.53	4802.88	2208.58	2286.51	2784.06	31.4	2293.26	2055.84	1835.39	3339.23	2469.45	1272.08	2680.75	2620.88	1764.53	1976.75	2142.05	3059.2	3751.53	3013.63	2914.28	2391.22	2164.11	3566.07	2495.37	1516.52	4396	2942.94	2094.32	3519.86	2569.28	2204.57
ENSG00000069018	TRPC7	57113	5	0	0.0623	-0.00808097	0.0956015	-0.0845276	0.932637			0	0	0	0	0	0	0	0	0	0	0	0	0	0	0	0	0	0	0	1	0	0	0	0	0	0	0	0	0	0	0	0
ENSG00000069020	MAST4	375449	5	4222.65	4131.34	0.0295699	0.154303	0.191635	0.848028	0.943608		3471.49	4258.9	5360.86	4492.02	6262.44	2248.68	4745.3	1111.34	2688.84	6317.32	5642	3327.53	4395.7	4729.75	4871.1	3639.21	3021.68	3364.77	3928.53	3557.76	3346.52	4991.64	4505.36	4286.04	3424.21	2643.18	4168.62	4311.33	3571.84	8183.88	4194.5	4601.56
ENSG00000069122	ADGRF5	221395	6	1503.94	1740.85	-0.189441	0.193343	-0.97982	0.327175	0.632366		2574.92	984.21	1225.09	1141.18	832.61	4592.62	1100.13	763.99	1557.78	896.96	1248.33	2050.42	1087.61	1040.86	1397.54	1568.79	1953.56	1644.94	1429.28	1289.56	1812.28	2286.03	1396.23	1515.95	2033.27	2682.53	1222.16	1556.56	2267.32	1296.56	1498.23	1969.17
ENSG00000069188	SDK2	54549	17	182.694	161.667	0.154968	0.21145	0.732882	0.463631	0.742464		189.37	120.88	151.6	106.95	62.86	259.84	108.04	502.34	170.53	99.66	154.23	392.18	116.41	123.56	192.19	172.46	241.66	169.57	174.35	148.49	181.23	349.45	93.02	97.12	80.87	225.33	156.32	167.42	83.82	169.21	93.25	155.57
ENSG00000069206	ADAM7	8756	8	2.0467	0.9228	0.49893	0.31683	1.57476	0.115312	0.372925		0.84	0.9	4.74	0	0.97	4.33	3.76	0	3.17	6.43	0	0	3.23	0	0	4.38	0	0	0	1.99	0	1.17	4.95	0	0	0	0	5.53	0	1.12	0	0
ENSG00000069248	NUP133	55746	1	1680.25	1564.33	0.102167	0.046447	2.19964	0.0278326	0.163333		1610.48	1622.01	1799.27	1890.89	1898.26	1445.34	1868.62	1371.17	1504.64	1840.01	1629.37	1559.68	1823.82	1640.86	1720.63	1658.96	1538.87	1582.97	1485.03	1575.58	1601.78	1567.26	1519.93	1587.73	1470.65	1411.61	1541.91	1551.03	1591.42	1674.2	1679.4	1649.85
ENSG00000069275	NUCKS1	64710	1	16236.3	15848.3	0.0343454	0.0806827	0.425685	0.670338	0.86358		19071	14000.9	16900.2	15469.8	15080.7	19742.2	15342.6	9758.64	19059	14666.5	15841	18464.8	14689.7	17197.6	17149.9	17346.9	16752.7	13336.9	14598.1	18344.9	13500.9	19753.8	14724.3	14946.2	15517.5	18869.5	12728.5	15806.4	16190.4	16862	16315.3	15325.6
ENSG00000069329	VPS35	55737	16	3929.1	3625.41	0.114938	0.0600147	1.91517	0.055471	0.246753		3693.54	3923.31	4080.81	3878.34	4461.84	3474.24	4470.03	4149.06	3712.82	4242.63	3755.89	3610.1	3779.14	3792.78	4000.44	3840.56	3211.14	4172.18	3570.1	3777.01	4422.63	3668.64	3711.75	3568.18	3237.06	3036.62	3666.49	3546.2	3253.77	3887.43	3723.81	3553.52
ENSG00000069345	DNAJA2	10294	16	2390.41	2219.34	0.105262	0.0802443	1.31176	0.1896	0.484871		2111.55	2581.86	2417.03	2655.13	3080.93	2120.92	2308.29	2099.6	1958.33	3000.59	2279.84	2129.86	2759.44	2267.99	2206.08	2269.15	1909.09	2202.73	2222.24	2228.33	2290.67	2373.69	2346.19	2081.79	2099.12	1931.42	2304.58	2129.38	2133	2822.84	2164.3	2270.08
ENSG00000069399	BCL3	602	19	866.894	894.275	-0.0413452	0.166555	-0.248237	0.803951	0.926148		904.11	1226.88	1079.18	799.55	688.52	800.08	588.11	661.88	656.74	774.8	1251.06	621.46	933.47	806.86	1138.25	939.35	931.83	923.61	1046.96	612.89	909.52	495.54	656.06	615.46	1347.04	603.27	1581	979.6	1190.61	1188.98	484.02	742.02
ENSG00000069424	KCNAB2	8514	1	366.118	446.632	-0.274611	0.127659	-2.15113	0.0314657	0.175996		470.91	393.32	433.95	206.64	392.61	358.36	350.42	272.59	324.41	396.51	409.16	399.22	225.28	394.07	468.89	361.56	584.81	420.06	498.26	473.37	404.1	310.88	356.23	462.39	480.59	435.17	277.12	452.44	411.56	540.14	468.92	570.08
ENSG00000069431	ABCC9	10060	12	976.07	523.057	0.756234	0.234117	3.23015	0.00123724	0.0205232		1592.88	783.04	538.17	918.96	322.02	3046.59	900.96	564.33	738.44	293.63	537.07	1593.87	867.72	918.24	664.39	1336.8	441.75	604.27	292.05	494.3	598.84	625.27	324.57	338.87	666.59	795.22	320.94	928.4	672.67	423.59	347.25	494.34
ENSG00000069482	GAL	51083	11	1.0255	1.0595	-0.0317437	0.29204	-0.108696	0.913443	0.968216		0.84	0	0	5.19	1.93	0	0	0.91	0	2.14	0	0	5.39	0	0	0	0	6.89	0	0	3.38	2.34	0	0	0	0	1.18	0	0	1.12	0	2.05
ENSG00000069493	CLEC2D	29121	12	372.983	315.189	0.224182	0.169284	1.3243	0.185404	0.479137		370.36	407.76	278.56	410.16	250.46	482.86	376.73	597.15	410.07	246.48	273.98	332.85	350.32	374.41	459.77	345.8	328.65	273.73	293.82	290	204.87	239.59	339.41	338.87	417.05	296.87	235.67	298.86	448.09	282.4	357.02	398.13
ENSG00000069509	FUNDC1	139341	X	346.986	295.652	0.227467	0.0854965	2.66054	0.00780151	0.0726988		319.25	418.58	346.78	348.89	350.06	346.45	395.52	375.61	381.51	313.99	323.88	363.02	339.54	329.48	285.8	313.41	227.16	321.93	308.87	326.88	325.31	340.1	306.76	259.7	253	376.75	238.04	343.14	268.64	298.08	269.98	266.1
ENSG00000069535	MAOB	4129	X	1315.61	642.225	0.944229	0.180098	5.24287	1.58097e-07	2.83619e-05		1549.31	1061.79	1129.4	491.15	1390.58	2327.71	1472.16	971.85	791.58	1423.14	1156.71	943.25	537.88	1346.94	2879.58	1576.67	537.45	814.29	785	434.51	870.12	392.69	452.22	544.73	817.93	678.38	823.07	806.65	867.17	476.26	592.36	382.78
ENSG00000069667	RORA	6095	15	11252.2	13462.3	-0.21932	0.227972	-0.962048	0.336025	0.640463		8621.32	7414.51	17060.4	16769.8	15908.5	2048.38	12341	997.38	10070.9	14522.9	15848.2	6059.74	15653.4	13957.1	9111.78	13649.9	10631	8482.95	16918.6	16432.5	9011.86	14530.8	17491	16794.7	7669.81	5826.45	4976.29	19297.2	8194.6	23649.5	18089.7	17400.2
ENSG00000069696	DRD4	1815	11	11.6514	15.1994	-0.311648	0.230471	-1.35222	0.176304	0.465688		10.05	20.75	8.53	10.38	10.64	8.66	15.97	13.68	7.14	12.86	4.54	14.08	7.55	18.72	13.25	9.63	13.53	8.61	17.7	11.96	18.01	3.51	16.82	4.22	10.4	33.38	36.71	30.44	17.19	8.96	3.55	8.19
ENSG00000069702	TGFBR3	7049	1	3330.05	2488.74	0.403308	0.124938	3.22807	0.00124628	0.020633		4704.9	2156.06	3472.52	2142.17	2683.49	6279.4	3159.46	2322.05	2684.08	2513	3390.28	4239.6	2133.18	3204.02	4137.12	4059.42	2404.97	2741.57	2416.06	2415.69	2769.07	2679.89	2647.01	2078.62	2515.01	2529.92	1321.64	2915.27	2543.48	3018.95	2275.32	2547.44
ENSG00000069764	PLA2G10	8399	16	0.6877	0.5859	0.150938	0.310832	0.485593	0.627255			1.68	0	0.95	1.04	0.97	0	0	0.91	0.79	0	0.91	2.01	0	0	0	1.75	0	0	0	0	2.25	0	1.98	0	0	1.19	1.18	2.77	0	0	0	0
ENSG00000069812	HES2	54626	1	721.833	745.246	-0.0381313	0.240706	-0.158414	0.87413	0.953387		492.69	1041.95	1083.92	880.54	1062.76	2.17	700.85	10.94	724.96	1129.51	1115.88	483.69	950.71	811.54	514.45	542.77	777.17	505.28	1052.27	681.65	543.68	679.03	862.88	953.27	555.68	426.82	1103.74	814.95	528.68	809.09	857.02	772.73
ENSG00000069849	ATP1B3	483	3	8271.48	6701.86	0.28306	0.160013	1.76898	0.0768976	0.296523		5732.19	6466.38	9664.32	11779.4	10556	2194.54	11524.6	960.91	6569.81	10731.4	9357.06	5977.28	11397.8	10410.5	11522.5	7499.03	4943.34	8222.14	10134.2	5792.07	8173.26	6049.33	6134.13	6380.5	5134	6148.35	6650.84	8769.33	5482.41	5873.16	6488.47	6854.24
ENSG00000069869	NEDD4	4734	15	1106.33	1181.17	-0.0923313	0.0955201	-0.966616	0.333736	0.63891		1228.39	1070.81	1340.69	1255.4	978.63	1076.16	1085.1	577.09	1156.44	892.68	1189.37	1229.85	1213.72	1033.37	1229.37	1144.2	1051.69	1108.68	1057.58	1040.42	1177.42	1409.49	1275.51	1171.8	1285.81	945.44	1038.6	961.61	1420.57	1310	1373	1271.16
ENSG00000069943	PIGB	9488	15	364.63	305.103	0.254019	0.0596539	4.25821	2.06071e-05	0.00112712		403.88	338.29	371.41	391.47	325.89	420.07	374.85	417.55	358.51	332.21	368.33	334.86	381.58	331.35	352.91	330.92	294.82	253.93	333.65	347.8	242.01	319.06	355.24	334.65	286.51	368.4	232.12	301.63	346.01	268.95	314.39	282.48
ENSG00000069956	MAPK6	5597	15	4839.41	4944	-0.0285842	0.167114	-0.171046	0.864188	0.950194		3600.53	5354.07	5145.78	7481.51	7723.61	1288.36	4847.7	3094.25	3125.08	7581.86	4840.92	4202.4	7271.56	4440.51	3485.99	3946.49	3296.21	4841.01	4997.61	4423.78	5050.74	5318.88	6008.46	5435.67	4291.81	2256.9	7197.97	4868.93	4357.34	6105.13	5927.19	4726.43
ENSG00000069966	GNB5	10681	15	773.607	886.536	-0.194469	0.0687941	-2.82683	0.00470115	0.0517805		729.83	702.75	726.72	799.55	825.84	696.15	792.92	556.13	838.38	849.81	757.53	684.81	829.99	846.17	942.74	798.4	853.53	893.49	827.48	972.65	757.55	1042.51	825.27	1037.73	686.23	807.14	855.04	881.36	657.63	1019.76	1095.92	971.28
ENSG00000069974	RAB27A	5873	15	1021.14	1017.87	0.00453625	0.137999	0.0328717	0.973777	0.990658		1152.13	945.42	915.27	698.83	795.86	829.31	823.92	3279.32	789.2	733	823.76	896.99	717.89	829.32	1141.56	966.49	1057.49	1550.26	885.89	961.69	1427.31	1120.81	714.44	790.7	1080.17	822.64	969.91	859.22	1207.81	969.34	864.12	1004.03
ENSG00000069998	HDHD5	27440	22	525.994	642.87	-0.283755	0.0892522	-3.17925	0.00147656	0.02334		486.83	494.36	488.9	549.3	591.82	359.44	420.89	772.19	475.11	599.05	584.25	443.47	575.6	482.05	569.12	523.51	669.87	766.95	621.27	504.27	791.32	545.8	586.79	615.46	704.71	490.01	913.07	536.84	645.81	634.27	647.43	612.04
ENSG00000070010	UFD1	7353	22	1193.72	1199.69	-0.00774357	0.0607318	-0.127504	0.898541	0.962274		980.36	1207.03	1177.72	1418.42	1408.95	978.72	1150.86	1137.78	1103.3	1430.64	1220.21	1156.44	1445.47	1073.62	1103.45	1106.56	1187.02	1175.82	1235.46	1104.2	1133.52	1003.94	1231.97	1383.99	1165.66	1086.13	1541.91	1138.71	1168.05	1218.11	1275.31	1145.27
ENSG00000070018	LRP6	4040	12	3345.64	2664.04	0.312416	0.138216	2.26034	0.0238	0.148763		4093.22	2871.44	2486.19	2822.31	2091.67	5589.75	3187.65	3221.88	4779.63	2009.33	2349.7	3646.3	2536.32	3266.74	3523.27	5054.8	2875.72	2664.96	2249.68	3236.86	2814.09	3184.78	2455.04	2490.34	2528.88	2791.02	1896.01	2483.58	2868	2538.2	2872.12	2675.37
ENSG00000070019	GUCY2C	2984	12	76.4242	163.666	-0.729405	0.299693	-2.43384	0.0149395	0.111365		18.43	22.55	93.8	3.12	150.86	2.17	212.32	0.91	16.66	155.39	113.4	47.26	3.23	173.17	149.12	60.41	205.89	50.79	333.65	157.46	28.14	126.22	179.11	203.75	150.18	77.5	391.99	121.76	166.56	84.05	209.59	132.03
ENSG00000070031	SCT	6343	11	0.4086	0.8172	-0.27225	0.286344	-0.950777	0.341718			0.84	1.8	0	0	0	0	0	0.91	0	1.07	0.91	1.01	0	0	0	0	0	2.58	0	0	1.13	0	0	0	0	2.38	3.55	1.38	0	0	0	2.05
ENSG00000070047	PHRF1	57661	11	1369.77	1565.66	-0.189261	0.0855194	-2.21308	0.026892	0.159984		1295.42	1300.85	1522.6	1293.82	1695.19	810.91	1331.24	1230.77	1123.13	1813.22	1675.63	1202.7	1496.13	1419.02	1346.18	1359.56	1484.74	1707.78	1709.82	1480.91	1689.58	1337.02	1588.2	1504.34	1380.54	1319.8	2285.63	1711.53	1373.29	1669.72	1388.1	1419.57
ENSG00000070061	ELP1	8518	9	2090.3	1977.5	0.0789143	0.0698176	1.13029	0.258353	0.565385		1914.64	1926.92	2090.15	2592.83	2240.59	1842.68	1922.17	2229.06	2027.34	2149.71	2085.7	2004.16	2488.89	1859.89	2311.29	1758.76	1979.66	2254.37	2205.43	1712.11	2259.16	1574.28	1861.32	1762.98	2028.65	1578.52	2594.73	1985.48	2232.94	1844.54	1749.56	2016.25
ENSG00000070081	NUCB2	4925	11	1713.36	1651.31	0.0478915	0.192553	0.248718	0.803579	0.926052		1342.34	1472.26	1034.65	1071.61	1076.3	1622.9	1350.97	8602.62	1504.64	1122.01	853.69	1537.56	1059.58	1098.9	1283.22	1380.57	1767	3171.1	999.17	1499.84	3133.78	1651.41	1112.24	1071.51	1554.99	2223.52	1271.9	1055.7	1588.2	1471.37	1175.85	1673.39
ENSG00000070087	PFN2	5217	3	1457.46	1577.19	-0.106022	0.161275	-0.657397	0.510926	0.772756		1121.13	1235	1134.14	1251.25	1129.48	1669.45	1346.27	3668.61	1800.49	1090.93	1048.75	1812.09	1248.22	1268.32	1260.03	1235.25	1657.77	1674.21	1063.77	2060.91	1565.76	2765.21	1399.2	1353.37	1122.92	2515.61	1198.48	1235.56	1208.88	1413.1	1359.68	1640.64
ENSG00000070159	PTPN3	5774	9	1469.55	1422.86	0.042756	0.173888	0.245882	0.805773	0.927069		1085.1	1649.07	1344.48	1845.2	2227.05	481.78	1756.82	2131.51	1068.4	2008.25	1339.06	838.67	1781.78	1594.99	1086.89	1273.77	1026.56	1399.62	1574.42	1473.93	1384.53	1476.1	1792.05	1628.91	1243.07	777.34	997.15	1874.79	1220.7	2068.66	1698.05	1129.92
ENSG00000070182	SPTB	6710	14	94.8441	110.087	-0.186352	0.215563	-0.864488	0.38732	0.683161		148.31	55.03	66.32	29.07	34.81	234.94	74.22	40.11	130.08	45.01	66.23	183.02	65.75	72.07	134.2	138.32	128.56	99.85	110.63	63.78	91.18	120.38	105.88	100.29	109.75	188.37	105.4	81.63	104.23	105.34	124.33	121.79
ENSG00000070190	DAPP1	27071	4	761.137	659.114	0.184604	0.199366	0.925958	0.354468	0.655412		398.85	1873.7	500.27	953.23	1216.51	141.83	952.63	462.22	429.9	1233.46	447.26	525.93	988.44	948.2	615.52	490.25	493.95	487.2	538.08	596.95	500.91	556.31	1054.85	649.24	606.51	253.95	872.8	475.96	703.84	1295.44	689.17	770.68
ENSG00000070193	FGF10	2255	5	1374.85	427.95	1.32316	0.261182	5.06604	4.06176e-07	5.87924e-05		2335.27	1252.14	897.27	1027.99	477.71	3909.47	1040.94	767.64	817.76	435.09	849.16	2709.08	934.55	1023.08	1537.55	1982.88	395.35	656.77	243.38	459.42	793.57	333.09	248.37	248.08	432.07	739.19	290.15	451.06	523.31	383.25	307.28	342.87
ENSG00000070214	SLC44A1	23446	9	6554.7	6911.85	-0.0743742	0.105979	-0.701781	0.482816	0.754345		5775.76	5250.33	7761.78	8696.41	7698.46	3424.44	7889.73	1973.79	7512.88	7875.49	7470.95	5845.55	8478.82	7311.31	5783.19	6126.34	6569.22	6166.6	7195.07	7647.69	6481.42	9188.54	7037.58	6596.91	5809.83	6895.88	6288.45	6833.66	6065.89	7018.43	6942.29	7852.13
ENSG00000070269	TMEM260	54916	14	645.639	627.827	0.0413047	0.0468882	0.880919	0.378362	0.675746		692.96	623.36	684.08	668.72	674.01	619.28	698.97	640	685.3	586.19	631.42	665.71	630.58	633.69	599.78	596.18	630.24	605.99	631.01	607.91	665.25	649.81	710.49	547.9	593.81	511.47	704.64	754.07	683.42	546.86	605.69	596.69
ENSG00000070366	SMG6	23293	17	1288.81	1251.61	0.0426314	0.0470217	0.906631	0.364602	0.663682		1326.42	1210.64	1392.8	1215.94	1235.85	1478.91	1246.69	1307.35	1142.95	1212.03	1466.07	1182.58	1208.33	1238.36	1354.47	1401.58	1302.05	1126.76	1336.35	1258.67	1135.77	1466.75	1200.31	1216.14	1243.07	1268.54	963.99	1503.99	1313.11	1270.78	1188.28	1231.25
ENSG00000070367	EXOC5	10640	14	2532.98	2620.98	-0.0487651	0.0693436	-0.703239	0.481907	0.753681		2765.96	2222.82	2760.02	2883.58	2741.51	2598.37	2456.73	2004.79	2519.89	2444.41	2483.06	2263.6	2550.33	2579.69	2587.15	2665.72	2317.01	2484.2	2632	2840.23	2638.5	3128.68	2536.18	2581.12	2374.07	1969.57	2642.1	2404.72	2631.6	3053.69	2919.19	2782.84
ENSG00000070371	CLTCL1	8218	22	322.875	320.175	0.0114992	0.110002	0.104537	0.916743	0.969305		301.65	316.64	313.62	289.71	334.59	468.79	330.7	129.46	346.61	311.85	371.96	297.66	320.14	371.6	307.34	353.68	352.82	311.6	441.62	301.96	258.9	315.56	323.58	257.58	315.39	386.28	209.62	423.39	344.93	256.62	284.19	338.77
ENSG00000070388	FGF22	27006	19	12.2946	10.4931	0.137382	0.306074	0.448853	0.653538	0.855392		10.89	15.34	4.74	27	13.54	6.5	6.58	22.79	1.59	20.36	0.91	8.04	19.4	16.85	9.94	12.26	1.93	9.47	7.08	15.95	3.38	9.35	7.92	12.67	12.71	8.35	10.66	24.91	10.75	3.36	15.1	14.33
ENSG00000070404	FSTL3	10272	19	659.667	590.623	0.146466	0.175469	0.834714	0.403879	0.696428		883.16	458.28	420.68	434.04	383.91	1588.26	494.16	458.58	517.15	404.01	469.94	798.45	465.66	635.56	1052.92	1089.93	590.61	647.3	600.92	616.88	699.02	731.62	394.82	462.39	544.13	1000.28	582.66	579.73	464.21	513.24	418.3	603.85
ENSG00000070413	DGCR2	9993	22	2639.56	2964.75	-0.165854	0.0628418	-2.63923	0.00830949	0.0756571		2517.94	2505.18	2912.56	2494.18	2777.29	1648.88	2421.97	2952.02	2377.92	3088.47	3319.52	2315.89	2740.04	2641.47	2730.47	2789.16	2749.09	2988.62	3399.29	2861.16	3007.7	3392.82	2669.77	3329.6	2655.96	2973.43	2438.4	3306.83	2537.04	3342.81	2968.92	2814.57
ENSG00000070423	RNF126	55658	19	692.224	819.278	-0.232101	0.133108	-1.7437	0.0812113	0.306472		470.07	857.01	767.46	888.85	849.05	311.8	606.9	598.97	570.29	1055.57	839.18	540.01	911.91	641.18	564.15	603.18	725.94	872.83	960.23	739.46	835.22	799.41	698.61	831.87	793.67	647.38	1417.57	837.08	588.86	944.68	636.77	778.87
ENSG00000070444	MNT	4335	17	1962.71	1855.91	0.0766757	0.137945	0.555841	0.578319	0.813235		1537.58	2082.09	2192.47	3078.79	2142.92	826.07	1836.68	1372.99	1372.97	2409.05	2507.56	1405.83	3252.05	2277.35	1615.42	1493.5	1740.9	2003.89	2486.86	1348.36	1781.88	1568.43	1939.49	1673.24	1531.88	1547.52	2138.78	2335.54	1305.59	2621.13	1256.66	2414.39
ENSG00000070476	ZXDC	79364	3	1030.65	1006.93	0.0327937	0.0639454	0.512838	0.608064	0.830191		878.97	1120.43	998.65	1031.11	1088.87	998.21	958.27	1311	1053.33	1102.72	950.77	910.07	1104.85	1050.22	942.74	990.12	1015.93	937.39	1135.46	1017.5	1029.96	763.18	1053.86	1161.24	1048.98	914.44	1048.08	1036.32	990.74	884.17	1127.89	945.69
ENSG00000070495	JMJD6	23210	17	650.166	622.336	0.0616287	0.0747629	0.824322	0.409757	0.701331		612.52	476.32	583.65	608.49	708.83	726.46	718.7	774.93	468.76	701.92	641.4	568.16	646.74	710.44	719.07	736.25	567.41	785.89	664.64	500.28	754.18	511.9	594.71	561.62	598.43	745.15	614.63	556.21	582.41	688.06	613.68	618.18
ENSG00000070501	POLB	5423	8	607.462	549.075	0.140445	0.119507	1.17519	0.239917	0.545848		581.51	695.53	567.54	856.66	741.71	485.03	621.93	345.53	558.39	701.92	585.16	528.94	740.52	608.42	583.21	517.39	358.62	527.66	512.42	702.58	473.89	461.65	489.82	406.43	666.59	442.32	534.1	542.38	617.87	943.56	403.2	702.11
ENSG00000070526	ST6GALNAC1	55808	17	700.094	490.732	-0.235051	0.17605	-1.33514	0.181832	0.473701		87.98	203.88	70.11	33.23	89.93	111.51	95.83	9763.2	111.04	91.09	70.76	116.65	28.03	147.89	91.95	88.42	94.73	3015.3	100.89	59.79	3195.69	129.73	74.22	63.34	154.81	312.37	81.71	91.32	128.95	107.58	75.49	165.8
ENSG00000070540	WIPI1	55062	17	826.742	811.996	-0.413414	0.117217	-3.52691	0.000420439	0.00965046		528.73	573.75	569.44	602.26	770.72	590.05	653.88	4246.61	439.41	764.08	595.14	584.25	621.95	602.8	475.51	609.31	730.77	1366.91	603.57	658.73	1335.01	974.72	672.88	714.69	846.81	685.53	761.48	698.72	728.55	933.48	646.54	633.53
ENSG00000070601	FRMPD1	22844	9	103.979	152.787	-0.300249	0.315745	-0.950924	0.341643	0.645218		81.28	107.35	16.11	248.17	208.88	8.66	169.11	4.56	18.24	236.83	20.87	25.14	255.46	152.57	13.25	97.17	42.53	16.35	168.15	245.16	9.01	201.02	283.01	193.19	128.23	8.35	73.42	280.87	112.83	330.58	236.24	115.65
ENSG00000070610	GBA2	57704	9	1706.77	1673.77	0.0273685	0.0983357	0.278317	0.780769	0.914955		1470.54	1624.71	1533.03	2027.95	2061.69	1354.4	1578.32	2552.71	1290.48	2055.41	1583.1	1313.31	2028.62	1549.13	1706.54	1578.42	1763.13	1588.13	1956.74	1456.99	1670.45	1425.85	2047.35	1613.07	1679.76	1211.31	1907.85	1913.53	1608.62	1745.92	1609.24	1582.3
ENSG00000070614	NDST1	3340	5	4344.49	5063.01	-0.214894	0.102859	-2.08921	0.0366888	0.1925		4754.34	4745.14	4001.22	4940.6	5300.25	3891.06	4486	2166.15	3784.2	5503.95	4537.01	3429.09	5184.73	4375.93	3776.76	4635.46	4807.05	4014.66	5275.5	5012.75	4405.75	6158.03	4889.3	6160.92	4703.09	3369.25	5222.61	6022.86	4313.28	6236.24	5607.47	4809.33
ENSG00000070669	ASNS	440	7	82.5553	108.187	-0.357655	0.175482	-2.03812	0.0415374	0.207938		69.55	89.31	72.01	109.03	84.13	28.15	73.28	84.79	101.53	84.66	90.72	68.38	97.01	103.9	79.53	84.92	74.43	123.09	106.2	94.67	87.8	46.75	123.69	120.35	153.65	53.65	162.24	106.54	134.32	107.58	123.45	112.58
ENSG00000070718	AP3M2	10947	8	578.349	538.376	0.101243	0.0893756	1.13278	0.257305	0.564413		641.84	521.42	539.12	564.88	543.47	724.3	753.46	392.02	598.05	541.18	534.35	626.49	577.76	565.36	545.1	584.8	592.54	511.3	552.24	492.31	502.03	525.93	567	544.73	552.22	788.07	670.29	459.36	542.65	354.12	522.2	437.03
ENSG00000070729	CNGB1	1258	16	19.8078	42.195	-0.814075	0.276558	-2.9436	0.00324424	0.040365		19.27	7.22	28.42	15.58	29.01	1.08	15.97	0.91	12.69	28.93	23.59	15.08	17.25	30.89	59.65	11.38	15.47	50.79	74.34	4.98	56.28	7.01	29.69	15.84	90.11	31	92.37	42.89	64.47	22.41	22.2	55.27
ENSG00000070731	ST6GALNAC2	10610	17	396.654	402.992	-0.022198	0.136836	-0.162223	0.87113	0.952372		323.44	335.59	504.06	534.76	508.65	140.75	287.48	345.53	358.51	564.75	540.7	287.6	548.65	350.07	373.62	342.3	343.15	382.18	588.53	312.92	420.99	341.27	477.95	469.78	284.2	245.6	476.08	505.02	330.96	383.25	452.04	433.96
ENSG00000070748	CHAT	1103	10	0	0	0	0.0956015	0	1			0	0	0	0	0	0	0	0	0	0	0	0	0	0	0	0	0	0	0	0	0	0	0	0	0	0	0	0	0	0	0	0
ENSG00000070756	PABPC1	26986	8	20622.5	20096	0.0366402	0.084722	0.432476	0.665395	0.861356		17339	22293.1	20025	23577.4	21491.1	12818.6	22871.6	31121.2	17054.7	21671.8	20559.4	18571.4	23285	20689	18481.2	18110.3	15598.5	24158.5	20118.8	19015.6	23959.2	18666.9	20763.4	19881.5	18205.8	18279.3	21095.3	22947.2	17813	22530	18992	19510.6
ENSG00000070759	TESK2	10420	1	318.534	293.418	0.116995	0.098862	1.18342	0.236643	0.5418		266.46	301.31	322.14	344.74	365.53	189.46	324.12	512.36	291.89	333.28	354.72	314.75	320.14	293.91	283.32	278.39	184.63	305.58	326.57	247.15	311.8	348.28	295.87	289.25	240.3	349.32	223.83	422	284.76	332.82	266.43	266.1
ENSG00000070761	CFAP20	29105	16	582.766	576.793	0.0153984	0.0505255	0.304766	0.760544	0.905736		557.21	597.2	597.86	462.08	589.88	650.68	637.9	616.3	597.26	608.69	574.27	639.56	471.05	587.83	583.21	553.28	555.81	551.76	527.46	692.62	614.6	610.08	508.62	508.84	551.06	708.19	549.5	489.8	534.06	675.73	542.63	607.95
ENSG00000070770	CSNK2A2	1459	16	1654.89	1686.77	-0.0277075	0.0624668	-0.443556	0.657364	0.857495		1494	1508.34	1652.41	2027.95	1940.81	1360.9	1682.6	1489.69	1469.74	1918.24	1663.84	1590.86	2099.76	1591.25	1405	1582.8	1579.47	1656.99	1685.04	1633.38	1642.31	1581.29	1768.3	1844.26	1494.91	1578.52	1869.96	1743.35	1571.01	1701.1	1859.68	1778.81
ENSG00000070778	PTPN21	11099	14	1437.32	1401.76	0.035344	0.0854825	0.413464	0.679266	0.868136		1504.06	1048.26	1220.36	1498.38	1327.72	2236.77	1486.25	1062.11	1580.78	1308.47	1260.13	1519.46	1496.13	1442.42	1473.76	1532.02	1502.14	1172.38	1411.58	1576.58	1238.2	2127.08	1340.82	1376.6	1226.89	1382.99	1114.39	1288.14	1337.83	1475.85	1334.82	1521.91
ENSG00000070785	EIF2B3	8891	1	578.166	534.572	0.109766	0.0879914	1.24746	0.212229	0.513469		508.62	457.37	595.02	744.52	694.32	621.44	615.36	536.98	514.77	676.21	537.98	424.36	715.73	526.98	511.96	569.04	465.92	659.35	595.61	540.14	674.26	439.44	465.08	477.16	542.98	438.74	631.21	473.2	563.07	570.39	562.17	454.42
ENSG00000070808	CAMK2A	815	5	174.298	148.551	0.198126	0.223737	0.885533	0.375869	0.674132		160.04	156.97	241.61	266.86	115.08	25.98	193.53	7.29	299.02	144.67	265.82	121.68	300.74	223.71	114.32	151.45	222.32	81.77	209.75	121.58	93.43	75.97	128.64	141.46	91.27	152.61	361.2	258.74	105.31	122.15	115.45	95.18
ENSG00000070814	TCOF1	6949	5	905.798	982.797	-0.114653	0.099404	-1.15341	0.248743	0.55476		846.3	926.48	1023.28	1068.49	976.69	572.72	789.16	828.72	803.48	991.27	1095.92	792.41	1075.75	857.4	999.9	844.8	998.53	1074.25	1008.9	886.95	1082.86	806.42	907.4	883.6	1087.11	729.65	1679.29	1001.73	1010.09	835.98	884.55	847.44
ENSG00000070831	CDC42	998	1	9406.89	8849.38	0.0874773	0.0545231	1.60441	0.108624	0.359764		8988.33	9686.04	9185.84	11162.6	10480.6	8881.02	8703.31	8008.21	8952.48	10306	8995.99	9064.47	10956.9	8925.96	9427.41	8785.06	8087.79	8888.38	7886.26	9336.88	8863.27	10516.2	8696.04	9032.35	8083.4	8811.8	8111.04	9225.92	8152.69	10242.5	8744.25	8911.43
ENSG00000070882	OSBPL3	26031	7	952.941	1268.89	-0.390383	0.145072	-2.69097	0.00712448	0.0682773		646.87	1612.99	1148.35	1133.91	1225.22	286.9	1180.92	237.95	1054.12	1084.5	1054.19	674.76	1142.58	1079.24	829.25	855.31	1351.35	967.51	1189.44	1304.51	977.05	1162.88	1528.83	1169.69	1141.4	772.57	2035.75	1106.89	1283.02	1489.3	1166.08	1655.99
ENSG00000070886	EPHA8	2046	1	0.247	0.2091	0.00288783	0.285141	0.0101277	0.991919			0	0	0	1.04	0.97	0	0	0	0	1.07	0	0	0	0	0	0.88	0	0	0	0	0	0	0	0	0	0	0	1.38	1.07	0	0.89	0
ENSG00000070915	SLC12A3	6559	16	2.1677	2.7189	-0.154926	0.318397	-0.486582	0.626554	0.841047		1.68	8.12	3.79	0	0.97	0	1.88	5.47	5.55	0	0	2.01	0	0.94	1.66	2.63	4.83	2.58	0.89	1.99	2.25	0	3.96	6.33	3.47	0	0	1.38	0	4.48	6.22	5.12
ENSG00000070950	RAD18	56852	3	577.11	564.785	0.0301053	0.0988335	0.304607	0.760666	0.905736		419.8	564.73	642.39	725.83	707.86	316.14	647.3	367.41	578.22	655.84	684.95	559.11	673.69	563.49	611.37	515.64	492.01	576.72	648.71	575.02	565.07	442.95	647.16	480.33	579.94	380.32	892.94	557.6	624.32	508.76	575.49	489.22
ENSG00000070961	ATP2B1	490	12	2281.37	2602.1	-0.186447	0.085489	-2.18095	0.0291872	0.168018		2450.07	1649.97	2666.22	2205.51	2365.34	1900.06	2835.34	1861.65	1727.52	2223.65	2385.08	2349.08	2059.88	2744.43	2718.87	2359.32	2484.24	2629.67	2565.62	2490.43	2672.26	1910.87	2727.16	2904.16	2540.43	1938.57	2967.77	1798.69	2668.13	3385.39	3124.34	2825.83
ENSG00000070985	TRPM5	29850	11	0.5864	1.6889	-0.66133	0.314006	-2.1061	0.0351954	0.187834		0.84	1.8	0	0	0	0	0.94	0	0	2.14	0	0	1.08	0	0.83	1.75	3.87	0	0	0	1.13	0	0.99	0	6.93	0	1.18	2.77	0	2.24	1.78	6.14
ENSG00000071051	NCK2	8440	2	1136.94	1206.43	-0.0840141	0.0863386	-0.973077	0.330515	0.635555		1127.84	1259.36	995.8	1337.43	1355.77	975.47	1063.49	1151.45	837.58	1371.7	1056	923.14	1422.84	1143.83	1033.87	1135.45	992.73	1232.63	1273.52	1108.19	1159.41	1448.05	1132.03	1159.13	1171.44	1115.93	1189	1425.12	1137.96	1428.79	1158.08	1170.86
ENSG00000071054	MAP4K4	9448	2	4530.48	4438.75	0.0291314	0.0691715	0.421148	0.673647	0.865093		4789.53	4672.07	4408.64	5692.39	4958.89	4523.33	4426.82	2477.04	3920.63	5056	4282.98	4582.51	5578.17	4248.63	4425.41	4444.62	4423.3	3446.55	4134.73	4105.87	3797.9	5934.8	4685.45	4432.78	4566.77	3967.75	4952.6	4166.05	4589.45	5224.32	4494.68	4096.99
ENSG00000071073	MGAT4A	11320	2	1003.19	833.81	0.23805	0.198242	1.20081	0.229826	0.533697		1083.43	664.86	716.3	605.37	577.31	1233.14	800.43	4401.6	706.71	516.53	709.45	942.25	587.46	779.71	830.08	896.45	721.11	2059.84	491.18	594.95	2155.6	679.03	510.6	712.58	651.57	852.45	505.68	611.56	689.87	580.48	809.06	715.41
ENSG00000071082	RPL31	6160	2	23038.5	18897.5	0.279187	0.0961096	2.90488	0.00367397	0.0441393		18087.3	20272.4	24189.2	28467.1	24785.8	17373.4	25047.4	24873.4	21907.3	25376.5	22003.7	26359.8	29412.8	23627.2	19325.4	17507.1	14960.5	18406.8	16156.6	20342	18227.5	22046.9	17811.6	19273.5	19481.2	18863.5	18164.3	22263.7	18756.5	22936.8	17008.9	17660.1
ENSG00000071127	WDR1	9948	4	5663.56	5362.61	0.0770657	0.0918759	0.838802	0.40158	0.694978		4857.4	4722.59	4759.2	8258.22	5531.37	6098.6	5075.05	6193.96	3616.05	5782.57	5242.82	5430.23	8110.17	5455.17	6300.13	5183.49	4176.81	6048.68	5672.87	3875.67	6173	6837.06	4013.56	4437	5621.52	5777.57	5314.99	5097.22	5578.04	6374.08	4291.31	6512.4
ENSG00000071189	SNX13	23161	7	1981.95	2043.68	-0.0439168	0.0640659	-0.685494	0.493032	0.761198		2165.18	1740.19	2064.56	2112.06	1764.82	2221.61	2091.28	1855.27	2106.65	1575.31	1807.18	2013.21	1966.1	2159.42	2032.11	2036.28	1818.23	1873.91	1887.71	2016.06	1954.11	2307.07	2250.2	2163.08	2030.96	1759.74	1702.97	1736.43	2379.08	2260.29	2407.64	2151.35
ENSG00000071203	MS4A12	54860	11	0.0524	0.3521	-0.204759	0.266394	-0.768633	0.442111			0.84	0	0	0	0	0	0	0	0	0	0	0	0	0	0	0	0	0	0	1	0	1.17	0	0	1.16	1.19	0	0	0	1.12	0	0
ENSG00000071205	ARHGAP10	79658	4	974.158	766.134	0.335743	0.1107	3.0329	0.00242213	0.032769		977.85	940.01	1033.7	711.29	948.65	1888.15	1039.06	350.09	797.93	954.83	977.08	1137.33	749.15	1053.03	848.3	1180.1	780.07	623.2	892.97	738.46	681.01	777.2	715.43	782.25	829.48	966.9	530.55	956.08	768.31	713.83	712.26	790.13
ENSG00000071242	RPS6KA2	6196	6	1429.05	1419.39	0.00917346	0.159248	0.0576048	0.954063	0.982628		1890.34	1038.34	947.48	886.77	1065.66	2524.75	962.02	3079.66	1364.25	1146.66	1001.57	1808.07	960.42	977.21	1456.36	1755.26	1479.91	1624.29	1096.52	1349.36	1641.18	2024.24	988.55	1387.16	1384.01	2010.11	707.01	1214.81	1374.36	1406.38	1301.96	1720.47
ENSG00000071243	ING3	54556	7	597.263	528.129	0.176432	0.0627056	2.81365	0.00489822	0.0534273		647.71	460.08	635.76	542.03	551.2	892.11	585.29	601.71	583.77	524.03	614.19	655.65	503.38	628.07	521.9	609.31	489.11	507	494.72	521.21	587.58	499.05	510.6	507.78	546.44	627.12	444.1	621.24	613.57	486.35	500.89	493.32
ENSG00000071246	VASH1	22846	14	938.443	931.073	0.0106702	0.151737	0.0703202	0.943939	0.97893		1235.09	781.23	766.51	658.33	658.54	1636.97	845.53	773.11	803.48	669.78	864.58	1287.17	757.77	971.6	1258.37	1047.03	1018.83	943.41	877.92	672.69	984.93	1167.56	996.46	793.87	1010.86	1064.67	862.15	676.59	990.74	879.69	940.5	1016.31
ENSG00000071282	LMCD1	29995	3	1048.26	837.4	0.280403	0.218457	1.28357	0.199294	0.497401		1120.29	513.31	660.4	824.47	519.29	2864.71	922.57	2705.87	615.5	519.75	635.05	1020.68	907.6	968.79	912.92	1061.04	675.67	1581.25	700.04	476.36	1716.6	934.98	567	524.67	850.28	1317.42	538.84	896.58	839.23	532.29	479.57	767.61
ENSG00000071462	BUD23	114049	7	1198.26	1218.28	-0.023698	0.0857168	-0.276469	0.782188	0.9153		1059.13	1092.47	1154.03	1498.38	1298.71	802.25	970.48	1624.62	1003.36	1345.98	1177.57	1064.93	1733.27	996.87	1272.45	1077.67	1268.22	1479.67	1199.18	1030.45	1430.69	995.76	1095.42	1074.68	1343.57	1012.21	1763.37	1088.9	1213.18	1284.23	1200.71	1012.22
ENSG00000071537	SEL1L	6400	14	3500.03	4440.96	-0.337126	0.0860406	-3.91823	8.9203e-05	0.00327341		3685.16	3160.12	3110.59	3388.23	3303.35	5092.81	3269.38	4550.2	3461.38	3084.18	2912.18	3516.58	3229.41	3204.02	3321.96	3711	4604.06	3889.85	3318.76	4369.97	4001.64	4734.52	3815.65	4460.22	5718.57	3837.8	5103	3244.57	5732.78	5052.87	4587.93	4583.14
ENSG00000071539	TRIP13	9319	5	142.354	145.829	-0.031116	0.198082	-0.157086	0.875177	0.953826		99.71	122.69	143.07	266.86	148.92	17.32	133.41	32.82	102.32	162.89	166.02	142.8	261.93	115.13	212.08	149.7	87.96	180.76	139.83	142.51	163.22	92.33	144.47	147.79	149.03	88.23	393.18	128.68	117.13	128.87	134.1	95.18
ENSG00000071553	ATP6AP1	537	X	1750.64	1950.85	-0.153244	0.0854273	-1.79386	0.0728357	0.287994		1705.16	1721.24	1492.28	1394.54	1662.31	1524.38	1451.49	3881.94	1551.44	1717.84	1723.72	1759.8	1537.1	1490.16	1756.25	1640.58	2010.59	2299.99	1893.91	2051.94	2215.26	2231.1	1578.31	1977.28	1693.62	2382.08	1833.24	1755.8	1546.29	2165.03	1805.51	1773.69
ENSG00000071564	TCF3	6929	19	1104.89	1347.65	-0.283691	0.058213	-4.87332	1.09739e-06	0.000128799		1179.79	1000.45	1089.6	1033.19	1105.31	900.77	942.3	1053.9	1157.23	1309.55	1281.9	1273.09	1094.08	1058.65	1091.86	1106.56	1516.64	1288.58	1408.04	1227.78	1222.44	1611.68	1133.02	1493.78	1216.5	1654.82	1358.35	1468.01	1175.57	1143.03	1231.8	1412.4
ENSG00000071575	TRIB2	28951	2	1211.51	1182.13	0.0342725	0.117239	0.292329	0.770035	0.909411		1659.91	1079.84	1127.5	874.31	1143.02	1433.44	1092.61	1448.66	1058.09	1124.15	1162.15	1650.19	875.26	1124.17	1467.13	1063.66	1288.52	1129.34	1356.71	1065.33	1116.63	1017.96	1154.79	1068.34	1262.71	1563.02	1249.4	1173.3	1336.75	925.63	1094.14	1111.5
ENSG00000071626	DAZAP1	26528	19	2106.03	2195.02	-0.0587387	0.0865842	-0.678399	0.497518	0.763812		1809.9	2318.44	2131.84	2828.54	2029.78	1410.7	1893.99	2487.07	1764.8	2263.31	2298.89	1854.32	2828.43	2184.69	1930.22	1661.59	2349.88	2316.35	2545.27	1769.91	2252.4	1667.77	2427.33	2249.64	2121.07	1594.02	3355.03	2244.22	2061.01	2020.48	2129.67	2016.25
ENSG00000071655	MBD3	53615	19	914.821	1065.47	-0.217798	0.0647938	-3.36141	0.000775459	0.0151544		947.68	930.99	865.05	1017.61	1014.41	682.07	709.31	757.61	875.66	1122.01	977.98	779.34	1139.35	936.03	943.57	938.47	1058.46	1141.39	1261.13	920.83	1041.21	1286.77	992.5	926.88	1066.31	1077.78	1277.82	918.72	996.12	1119.5	899.65	1062.37
ENSG00000071677	PRLH	51052	2	0.1605	0	0.0131812	0.117867	0.111831	0.910957			0	0	0	0	0	0	0	0.91	0	0	0	0	0	0	1.66	0	0	0	0	0	0	0	0	0	0	0	0	0	0	0	0	0
ENSG00000071794	HLTF	6596	3	1207.03	1034.94	0.216838	0.0956827	2.26622	0.0234381	0.147143		1266.09	1019.39	1218.46	966.73	958.32	1817.78	1121.74	2090.49	1407.08	856.24	1059.63	1257	941.01	1108.26	1082.74	1141.58	1033.33	1097.49	963.77	1158.02	1156.03	1280.93	967.77	964.89	1073.24	1175.54	826.62	900.73	1142.26	830.38	1003.55	984.59
ENSG00000071859	FAM50A	9130	X	820.075	821.085	-0.00206613	0.0641357	-0.032215	0.974301	0.990739		739.04	718.99	714.4	883.66	739.77	905.1	699.91	1258.12	777.3	785.51	753.9	833.64	944.25	805.92	742.26	819.41	868.03	822.04	953.15	736.47	800.33	842.65	745.12	862.49	664.28	1088.51	884.65	788.66	694.17	784.43	747.78	854.61
ENSG00000071889	FAM3A	60343	X	748.376	801.974	-0.0982078	0.0658662	-1.49102	0.135956	0.40875		793.51	829.95	728.61	754.9	771.68	680.99	589.99	1015.61	651.98	824.09	800.17	627.49	761	671.13	810.19	662.71	689.21	802.24	923.06	725.5	765.43	790.06	736.21	878.32	808.69	858.41	872.8	917.33	701.69	835.98	794.85	731.79
ENSG00000071894	CPSF1	29894	8	1641.78	1787.84	-0.116753	0.137726	-0.84772	0.396594	0.690983		1602.1	1970.23	1776.53	1037.34	2336.33	1227.73	869.96	1655.61	2136	2681.25	2012.21	1903.6	1139.35	936.96	1405.83	1577.55	1762.17	1999.58	1900.99	2425.65	1939.47	1605.83	1206.24	1552.9	1600.04	1572.56	1653.24	2794.89	1517.28	1971.17	1355.24	1748.1
ENSG00000071909	MYO3B	140469	2	45.5083	80.9363	-0.712573	0.220785	-3.22745	0.00124899	0.0206524		67.03	26.16	55.9	40.5	19.34	28.15	52.61	60.17	77.73	31.08	39.01	53.3	33.42	52.42	41.42	49.9	103.43	61.12	105.32	69.76	68.66	75.97	61.35	115.07	46.21	149.03	41.45	73.33	50.5	70.6	103.91	99.28
ENSG00000071967	CYBRD1	79901	2	16657.8	16878.3	-0.0167138	0.206252	-0.0810357	0.935414	0.976056		19474	13821.4	15233.6	11049.4	9763.06	38717.9	13004.2	6910.54	21128.4	9390.79	14881.1	25227.5	10435.2	12333.1	19376.7	25777.4	18896.6	10133.1	14429.1	21609.7	10354.7	27829.7	14293.8	15273.5	15097	31204.3	7332.98	13295.1	16223.7	15204.5	16225.6	22649.6
ENSG00000071991	CDH19	28513	18	975.524	589.624	0.648745	0.197215	3.28953	0.00100357	0.0178268		1474.73	418.58	543.85	1246.05	700.12	1593.67	967.66	836.92	994.63	618.34	506.23	1357.56	1131.8	921.99	1404.17	892.08	490.08	672.27	476.13	618.87	706.9	601.89	480.91	532.06	627.31	1055.13	343.44	469.04	663	494.19	576.38	626.37
ENSG00000071994	PDCD2	5134	6	1032.36	1011.31	0.0288967	0.065903	0.438473	0.661044	0.859472		899.92	1078.03	1032.76	1333.28	1070.49	887.78	1027.79	1222.56	993.84	1118.79	941.69	1011.63	1235.28	892.03	909.6	862.31	1004.33	1195.62	982.35	959.7	1090.74	1083.41	1045.94	881.49	994.68	902.52	1274.27	889.66	1093.9	974.94	880.11	927.27
ENSG00000072041	SLC6A15	55117	12	1132.92	1198.7	-0.0741952	0.180931	-0.410075	0.681751	0.86919		971.98	1013.08	1551.03	1283.43	1229.09	467.71	1324.66	61.99	1227.03	1194.88	1499.63	1200.68	1254.68	1414.34	1286.53	1145.95	1048.79	1114.71	1469.99	964.68	1163.91	737.47	1961.26	1138.02	1209.56	922.79	948.6	1740.58	1293.77	1150.88	1241.57	1072.61
ENSG00000072042	RDH11	51109	14	1441.28	1420.03	0.0207377	0.0824436	0.251538	0.801398	0.925341		1341.5	1169.15	1205.2	1633.37	1589.78	1291.61	1349.09	2488.89	1212.75	1534.59	1173.04	1215.77	1614.7	1393.74	1489.5	1357.81	1306.88	1827.43	1318.65	1451.01	1830.29	1566.1	1436.81	1441	1345.89	1260.19	1196.11	1220.35	1446.36	1340.26	1507.11	1226.13
ENSG00000072062	PRKACA	5566	19	1296.8	1259.66	0.0414834	0.0718794	0.577124	0.563855	0.806783		1671.64	1129.45	1160.67	1075.76	1139.15	1904.39	1083.22	1414.93	1146.92	1253.82	1244.71	1508.4	1089.76	1230.88	1347.84	1347.3	1345.55	1298.05	1196.52	1188.91	1288.86	1425.85	990.53	1411.44	1289.28	1480.75	1187.82	1245.25	1199.21	1129.58	1214.03	1262.97
ENSG00000072071	ADGRL1	22859	19	1112.75	1311.98	-0.234152	0.0740354	-3.1627	0.00156313	0.0242457		1159.68	1121.33	1010.02	768.4	1335.46	965.73	1024.03	1081.25	1113.61	1481.01	1308.21	1031.74	825.68	1129.79	1182.15	1265.89	1565.94	1191.31	1561.14	1247.71	1165.04	1189.76	1242.86	1452.61	1102.12	1464.06	1361.91	1418.2	982.15	1414.22	1293.96	1338.71
ENSG00000072080	SPP2	6694	2	0	2.644	-0.958142	0.301075	-3.1824	0.0014606	0.0231438		0	0	0	0	0	0	0	0	0	0	0	0	0	0	0	0	0	5.16	0.89	0	4.5	3.51	0	3.17	2.31	1.19	11.84	1.38	2.15	2.24	0.89	3.07
ENSG00000072110	ACTN1	87	14	2982.46	3031.31	-0.0216048	0.170613	-0.126631	0.899233	0.96263		3718.67	2246.27	2143.21	2208.63	2014.31	6237.18	1908.08	6327.07	2147.9	2059.69	2419.56	3778.03	2203.24	2028.37	3416.4	2862.69	2933.72	4041.35	2664.74	2051.94	4189.62	4181.71	1667.37	2243.31	3533.96	3546.9	4156.77	2143.21	3349.4	2500.1	1992.01	3304.81
ENSG00000072121	ZFYVE26	23503	14	1298.75	1313.67	-0.0163815	0.0512973	-0.319345	0.749465	0.901447		1251.01	1244.92	1367.22	1332.24	1385.74	1258.05	1429.88	843.31	1227.03	1413.49	1426.15	1201.69	1309.66	1343.2	1278.25	1468.12	1254.69	1204.23	1311.57	1348.36	1269.72	1257.55	1515.97	1332.26	1425.6	1044.4	1281.38	1476.31	1409.82	1327.93	1334.82	1224.08
ENSG00000072133	RPS6KA6	27330	X	249.744	279.221	-0.155759	0.120556	-1.29201	0.196355	0.493315		198.59	213.8	322.14	313.59	256.26	208.95	260.24	251.62	276.82	225.04	215.01	218.21	281.33	269.58	251.84	232.87	231.99	284.06	274.35	362.75	284.79	280.49	356.23	253.36	205.64	160.95	280.67	243.52	248.22	384.37	288.63	327.51
ENSG00000072134	EPN2	22905	17	2955.72	2836.94	0.0575115	0.105248	0.546439	0.584764	0.816342		2684.68	2841.67	3467.79	3581.37	3632.14	1879.49	2722.6	1694.82	2874.44	3641.44	3648.84	2502.94	3662.73	2971.89	2450.46	3034.28	2547.07	2516.05	3709.93	2650.88	2747.68	2508.09	3196.2	2940.05	2705.63	2216.36	2375.64	4206.18	2777.74	2765.69	2826.83	2700.96
ENSG00000072135	PTPN18	26469	2	994.024	1084.18	-0.120973	0.11578	-1.04486	0.296089	0.604623		1037.34	1021.2	746.62	710.25	812.3	1018.78	915.99	2621.08	866.14	835.88	835.55	1005.6	756.69	775.03	1067	878.94	1247.92	1564.89	1023.06	949.73	1418.3	1039	1032.09	1128.52	1012.01	1228	935.57	868.91	1032.65	887.53	978.69	999.94
ENSG00000072163	LIMS2	55679	2	902.146	752.177	0.236936	0.188801	1.25495	0.209497	0.509853		1292.9	624.27	554.28	716.48	548.3	2092.77	585.29	1156.92	927.21	584.04	598.77	1308.28	742.68	659.9	1036.35	1005.88	854.5	731.66	676.14	451.45	807.08	538.78	679.81	713.64	1036.27	1251.85	889.38	683.5	847.83	498.68	673.18	701.08
ENSG00000072182	ASIC4	55515	2	10.8213	8.2993	0.319951	0.246775	1.29653	0.194793	0.491753		10.05	17.14	3.79	12.46	13.54	27.07	2.82	3.65	15.86	8.57	6.35	14.08	16.17	5.62	11.6	4.38	12.57	2.58	8.85	3.99	6.75	4.67	10.88	14.78	8.09	11.92	10.66	13.84	7.52	10.09	3.55	2.05
ENSG00000072195	SPEG	10290	2	1060	887.767	0.224765	0.208804	1.07644	0.281729	0.590466		1191.52	835.36	497.43	698.83	636.3	3096.39	875.59	1625.53	688.47	676.21	527.09	1745.72	796.57	1132.59	866.53	1069.79	893.17	858.19	897.39	773.34	801.45	632.28	829.23	594.34	1645.1	1088.51	1076.5	820.48	1465.7	648.84	452.04	727.69
ENSG00000072201	LNX1	84708	4	290.97	249.471	0.208346	0.154232	1.35086	0.17674	0.466332		192.72	304.92	317.41	327.09	313.32	260.92	287.48	602.62	203.84	333.28	294.85	191.06	325.53	302.34	188.05	210.11	145.96	257.37	276.12	232.2	260.02	333.09	300.82	279.75	188.31	252.75	107.77	376.34	184.82	357.48	223.8	214.93
ENSG00000072210	ALDH3A2	224	17	9969.03	7554.76	0.38056	0.137117	2.77545	0.00551262	0.0577425		8239.23	10488.9	12273.7	11001.6	14500.5	4529.83	9966.91	5149.18	9571.94	14320.3	12377.2	7329.81	10716.5	8880.09	9671.79	10486.9	7292.25	5979.81	9049.15	7005.9	6129.1	7366.49	8963.21	8507.68	6120.6	6656.24	5683.29	11883.8	6298	8492.05	8968.94	6479.65
ENSG00000072274	TFRC	7037	3	2722.94	2264.26	0.253428	0.135449	1.87102	0.0613422	0.261602		2673.79	3407.3	2724.96	2906.42	3665.98	1600.16	3036.39	1044.79	2189.94	3571.78	2594.65	2088.63	2800.4	2925.09	3324.45	3012.4	2087.92	3228.77	2765.63	1607.47	3408.43	1275.08	2169.06	1379.77	2481.51	1712.05	2292.74	2139.06	2588.62	2458.64	1556.84	3076.58
ENSG00000072310	SREBF1	6720	17	2565.23	2068.58	0.301366	0.107942	2.79193	0.00523947	0.0558838		2904.22	2845.28	2824.45	1702.94	2842.08	1546.03	2504.65	2797.04	1854.43	3160.27	3276.88	1695.44	1728.96	2955.97	3433.8	2971.25	2016.39	2157.11	2656.78	1821.73	2085.81	1702.84	2241.3	2288.7	2201.94	1933.8	1758.64	2514.02	1914.87	2020.48	1932.51	1850.45
ENSG00000072315	TRPC5	7224	X	4.0464	7.8041	-0.598369	0.30797	-1.94294	0.0520231	0.237766		10.05	8.12	2.84	0	3.87	15.16	2.82	0	3.97	1.07	1.81	2.01	1.08	0.94	6.63	4.38	0	0.86	7.97	12.96	3.38	10.52	5.94	16.89	9.24	10.73	1.18	1.38	10.75	1.12	18.65	13.31
ENSG00000072364	AFF4	27125	5	7301.68	6844.83	0.0919478	0.0726297	1.26598	0.20552	0.504895		6507.26	6976.08	7729.56	8662.15	8726.41	5860.41	7651.1	6242.28	5813.92	8494.9	7332.15	6086.89	8450.79	7546.25	7637.2	7109.46	6219.3	6644.33	6595.92	6743.8	7126.41	7227.41	7214.7	6285.49	5911.5	5131.38	6684	6977.55	6412.98	9956.7	6782.43	7603.43
ENSG00000072401	UBE2D1	7321	10	554.214	580.571	-0.0662056	0.087649	-0.755349	0.45004	0.732875		642.68	498.87	537.22	767.36	607.29	545.66	442.49	372.88	512.39	606.55	513.49	415.31	703.87	640.24	492.08	569.04	473.65	568.11	555.78	623.85	621.35	621.76	604.61	520.45	622.69	444.7	695.16	499.48	693.09	634.27	586.15	524.02
ENSG00000072415	MPP5	64398	14	1397.67	1323.02	0.0781039	0.0663438	1.17726	0.239092	0.54444		1326.42	1427.15	1486.6	1319.78	1675.85	1103.23	1520.07	1649.23	1275.41	1498.15	1313.65	1109.18	1372.18	1493.9	1401.68	1390.2	1154.16	1522.71	1392.99	1313.48	1659.19	1312.48	1362.59	1350.21	1126.38	1232.77	1228.08	1246.63	1310.96	1271.9	1401.42	1282.42
ENSG00000072422	RHOBTB1	9886	10	423.441	458.373	-0.106836	0.159947	-0.667948	0.504167	0.76901		575.65	260.71	317.41	479.73	301.71	806.58	481.95	167.75	480.66	277.55	322.06	506.82	464.58	436.19	414.21	481.49	563.55	290.08	371.7	518.22	316.3	744.48	486.85	527.84	411.27	497.16	435.81	327.92	430.9	383.25	590.59	438.05
ENSG00000072501	SMC1A	8243	X	2916.87	3132.54	-0.101526	0.0746665	-1.35973	0.173916	0.46292		3402.78	3242.21	2793.18	2924.07	2808.23	2655.75	3044.84	2142.45	2964.86	2627.66	2848.67	3026.85	2829.51	2978.44	3036.16	3344.19	3493.4	3515.41	3616.12	3279.72	3717.98	2662.36	2464.93	3364.43	2820	2467.92	3285.15	3317.9	2836.84	2668.19	3581.71	3028.47
ENSG00000072506	HSD17B10	3028	X	934.859	1051.57	-0.16581	0.0970284	-1.70888	0.0874723	0.320301		787.64	1102.39	960.75	1149.48	1060.82	689.65	749.7	900.74	767.79	1162.73	997.94	796.43	1181.39	833.06	944.4	872.82	898.97	1222.3	940.76	969.66	1274.22	1106.79	1000.42	1151.74	965.8	926.37	1521.78	918.72	906.93	1183.37	985.79	851.53
ENSG00000072518	MARK2	2011	11	1897.86	1995.44	-0.0697427	0.118511	-0.588493	0.556202	0.801237		1635.61	2183.13	1953.71	2092.33	2331.49	770.85	1865.8	2109.63	1622.82	2594.44	2144.67	1346.5	2302.41	2119.17	1514.35	1778.9	1715.77	2026.27	2255.87	1950.29	2023.9	1630.38	2003.81	2232.75	1909.65	1242.31	2549.73	2372.89	1889.08	2455.28	1974.25	1694.88
ENSG00000072571	HMMR	3161	5	149.844	168.28	-0.145518	0.213115	-0.682813	0.494725	0.761972		93.01	114.57	157.28	333.32	164.39	12.99	163.47	13.68	159.43	125.38	132.45	185.03	335.23	106.71	195.51	105.05	91.83	124.81	123.02	147.49	136.2	97	220.67	165.74	229.9	81.07	296.07	272.57	256.82	168.09	169.63	111.56
ENSG00000072609	CHFR	55743	12	875.106	876.507	-0.0024215	0.0807432	-0.0299902	0.976075	0.991604		801.05	1085.25	861.26	1064.34	1027.94	622.53	893.44	794.07	742.4	977.34	1006.11	695.87	1075.75	946.32	657.76	750.25	827.44	716.17	953.15	812.21	714.78	730.45	1057.81	914.21	1073.24	656.92	1070.58	949.16	1019.76	875.2	872.12	780.91
ENSG00000072657	TRHDE	29953	12	200.398	104.353	0.728127	0.266692	2.73022	0.00632925	0.0630316		346.9	150.65	102.33	88.26	103.47	520.76	175.68	141.31	174.5	101.81	101.61	321.79	68.99	192.82	276.69	338.8	129.53	157.52	67.26	120.59	153.09	18.7	66.3	80.23	65.85	238.45	47.37	149.43	87.04	70.6	82.59	135.1
ENSG00000072682	P4HA2	8974	5	1129.32	1328.1	-0.227417	0.103056	-2.20673	0.0273329	0.16148		1075.88	781.23	1136.98	1143.25	1056.96	727.54	1010.88	2036.7	1320.62	1071.64	1122.23	1162.47	1100.54	1038.05	1078.6	1205.48	1483.78	1225.75	1397.42	1338.4	1196.55	1740.24	1055.83	1357.6	843.34	1825.31	1339.41	1368.39	811.29	1166.56	1398.76	1701.02
ENSG00000072694	FCGR2B	2213	1	283.274	314.753	-0.137004	0.188491	-0.726848	0.467319	0.744905		336	219.21	259.61	180.68	212.74	415.74	277.15	219.72	506.83	219.69	259.46	329.84	177.85	297.66	301.54	318.66	281.29	366.69	232.76	250.14	341.07	175.31	294.88	411.71	423.98	480.47	170.53	255.97	426.6	234.21	385.44	305
ENSG00000072736	NFATC3	4775	16	1177.53	1216.32	-0.0462496	0.0620943	-0.744828	0.456376	0.738109		1313.01	1046.46	1115.19	1031.11	1165.26	1465.92	1251.38	938.12	1147.71	1164.87	1120.42	1342.47	1089.76	1112	1113.4	1423.47	1180.25	1222.3	1292.1	1061.35	1346.26	1480.78	992.5	1127.46	1275.41	1261.38	1222.16	1152.55	1355.02	997.35	1181.18	1313.12
ENSG00000072756	TRNT1	51095	3	671.924	669.678	0.0044974	0.104666	0.042969	0.965726	0.987353		578.16	613.44	625.34	984.38	801.66	540.25	686.76	578.92	636.12	699.78	558.85	531.96	959.34	629.01	669.36	657.46	556.78	691.2	615.08	679.66	715.91	634.62	665.96	578.51	701.25	438.74	1191.37	590.8	787.65	627.55	675.85	563.94
ENSG00000072778	ACADVL	37	17	6775.03	6513.52	0.0548056	0.115841	0.47311	0.636134	0.847341		5418.81	8149.73	6360.45	10601.8	7770.02	5279.03	4857.1	8164.11	5084.2	7890.49	6925.72	5665.54	10637.9	4904.78	5846.98	4843.82	6674.58	6581.5	8003.96	5750.22	6725.69	6246.85	7466.05	5607.74	5611.13	5418.7	7685.89	7576.66	5397.52	7981.05	5396.1	6092.77
ENSG00000072786	STK10	6793	5	495.245	514.6	-0.0528658	0.127786	-0.413706	0.67909	0.868124		723.12	505.19	332.57	436.12	326.85	750.28	437.8	798.63	438.62	361.14	366.52	548.05	399.9	468.95	512.79	517.39	596.41	487.2	423.03	571.04	498.66	608.91	467.06	588.01	611.14	522.2	442.92	439.99	525.46	444.89	506.22	500.48
ENSG00000072803	FBXW11	23291	5	2125.92	1980.79	0.101431	0.0517925	1.95842	0.0501812	0.232798		2172.72	2508.79	1848.54	2173.32	2413.69	1992.09	2268.84	2056.75	1771.94	2526.93	1803.55	1914.66	2093.3	2248.34	1991.52	2229.75	1861.73	1929.86	1906.3	2057.92	2056.54	2384.2	1808.87	1889.66	1950.09	1914.73	1781.14	2013.15	1946.03	2413.81	1860.57	1918
ENSG00000072818	ACAP1	9744	17	136.921	180.331	-0.354596	0.19589	-1.81018	0.0702685	0.282771		155.01	150.65	120.33	141.22	129.58	156.99	137.16	146.78	118.18	112.52	108.87	88.49	140.13	166.61	193.02	125.19	230.06	147.19	159.3	179.38	158.71	130.9	213.74	200.58	255.31	121.61	158.69	134.21	234.25	174.82	163.41	223.12
ENSG00000072832	CRMP1	1400	4	115.622	103.812	0.128809	0.241776	0.532759	0.5942	0.822626		125.69	123.59	72.01	323.97	86.06	27.07	139.98	43.76	48.38	80.37	86.19	74.41	333.07	151.64	80.36	53.4	120.83	89.52	95.58	58.8	95.68	170.63	96.97	51.73	117.84	95.38	202.51	138.36	88.11	77.32	73.71	88.02
ENSG00000072840	EVC	2121	4	1686.68	1881.71	-0.151417	0.124974	-1.21159	0.22567	0.528788		2042	1531.8	1586.09	1372.74	1252.29	2369.93	1687.3	913.5	2248.63	1276.32	1672.01	2128.85	1401.28	1559.42	1850.69	2094.06	2330.54	1321.29	1869.13	2059.91	1494.85	2727.81	1747.52	1900.21	1417.51	2434.54	1294.4	1884.48	1459.25	1918.5	1766.43	2480.91
ENSG00000072849	DERL2	51009	17	952.552	963.697	-0.0166236	0.0482094	-0.344821	0.730229	0.893539		862.22	948.13	1022.33	965.69	928.34	920.26	900.02	1431.34	948.63	910.89	941.69	834.65	984.13	879.87	872.33	890.32	1071.03	952.88	959.34	942.76	1002.94	1005.11	902.46	926.88	876.85	912.06	1119.13	921.49	958.51	1010.8	951.16	905.78
ENSG00000072858	SIDT1	54847	3	128.18	101.115	0.281994	0.24334	1.15885	0.246518	0.553059		84.63	94.72	62.53	49.84	58.99	203.54	88.31	684.67	99.94	81.44	63.51	113.63	52.82	72.07	132.55	107.68	94.73	249.63	69.03	69.76	209.37	99.34	71.25	55.95	109.75	133.53	29.61	67.8	85.96	98.61	56.84	116.68
ENSG00000072864	NDE1	54820	16	1303.32	1235.48	0.0747153	0.109427	0.682784	0.494743	0.761972		1049.91	919.26	1569.03	1675.94	1785.12	586.8	1400.76	1041.14	950.21	1748.92	1621.2	997.55	1667.52	1419.95	1278.25	1141.58	977.26	1329.9	1388.57	906.88	1368.78	1418.84	1433.84	1350.21	1033.96	863.18	913.07	1753.04	1058.44	1382.84	1259.33	1329.5
ENSG00000072952	IRAG1	10335	11	1452.02	1406.42	0.0389324	0.230478	0.16892	0.865859	0.95065		1984.19	852.5	827.15	1060.18	874.19	4974.8	1305.87	623.59	1374.56	903.39	858.23	2223.38	1010	1292.65	1264.17	1803.41	1429.65	838.4	842.52	1095.23	935.41	2726.64	1001.41	1282.64	2583.17	1732.32	821.88	1140.1	2440.33	1143.03	1209.59	1280.37
ENSG00000072954	TMEM38A	79041	19	62.5337	52.7819	0.227387	0.163685	1.38917	0.16478	0.450931		63.68	50.52	34.11	30.11	52.22	108.27	35.7	164.1	65.83	51.44	48.99	82.46	26.95	53.35	66.27	66.53	59.93	74.89	39.83	48.83	52.9	49.09	43.54	52.78	48.52	91.8	36.71	34.59	38.68	58.27	43.52	70.62
ENSG00000072958	AP1M1	8907	19	716.644	784.523	-0.12868	0.0752099	-1.71094	0.0870915	0.31931		901.6	574.65	662.29	683.25	643.07	1141.12	587.17	663.7	659.92	683.71	754.81	690.85	649.98	630.88	796.94	742.37	816.8	778.14	774.38	799.25	764.31	847.33	652.1	856.15	800.6	933.52	838.46	726.4	683.42	774.35	707.82	799.34
ENSG00000073008	PVR	5817	19	699.636	651.332	0.100597	0.0954814	1.05358	0.292077	0.600561		687.09	755.97	614.92	793.32	695.29	659.34	660.45	813.22	502.07	800.52	666.81	679.78	814.9	632.75	779.54	638.2	723.04	837.54	754.02	558.08	773.31	465.15	492.79	526.78	666.59	516.24	933.2	697.34	643.66	673.49	507.11	652.98
ENSG00000073050	XRCC1	7515	19	440.814	503.537	-0.188808	0.052449	-3.59983	0.000318423	0.00791011		473.42	383.4	433	353.05	408.08	472.04	400.22	579.83	420.38	411.51	462.68	481.68	358.94	447.42	478	489.37	472.68	475.15	531	496.29	517.79	611.24	465.08	521.5	466.73	546.04	545.95	493.95	434.12	482.99	522.2	473.87
ENSG00000073060	SCARB1	949	12	580.642	499.856	0.203536	0.149629	1.36027	0.173745	0.462905		915	512.4	397	403.93	340.39	1168.19	423.7	1211.62	368.82	331.14	452.7	720.01	418.23	486.73	545.1	595.3	608.98	573.28	596.49	444.47	569.57	604.23	419.56	427.55	526.8	423.24	441.73	614.32	500.75	368.68	410.3	467.73
ENSG00000073067	CYP2W1	54905	7	44.513	70.2295	-0.500394	0.26987	-1.8542	0.06371	0.267298		25.14	44.2	45.48	61.26	38.68	0	61.07	9.12	80.11	39.65	56.25	36.2	70.06	71.14	9.94	63.91	55.1	45.62	56.64	49.83	41.65	42.07	117.75	86.57	82.02	26.23	48.55	174.34	42.98	91.89	82.59	79.83
ENSG00000073111	MCM2	4171	3	544.293	578.394	-0.0835181	0.129973	-0.642581	0.520496	0.779168		460.85	689.22	693.56	502.57	599.55	194.88	496.98	405.7	556.01	602.26	816.5	576.21	466.73	544.77	635.4	467.49	478.48	584.47	816.86	553.1	634.86	418.4	625.39	588.01	511.78	472.12	923.73	758.22	497.52	394.46	590.59	406.32
ENSG00000073146	MOV10L1	54456	22	29.6615	41.5624	-0.429303	0.204864	-2.09555	0.0361218	0.190985		17.6	41.5	19.9	27	25.14	22.74	17.85	16.41	38.87	28.93	21.77	59.33	28.03	26.21	28.17	55.15	69.6	23.24	41.6	72.75	18.01	50.26	42.55	33.78	36.97	54.84	22.5	42.89	26.86	50.43	40.85	37.87
ENSG00000073150	PANX2	56666	22	49.7291	79.1432	-0.614512	0.173656	-3.53867	0.000402145	0.00936399		45.25	36.99	53.06	46.73	47.38	33.56	35.7	140.4	49.97	58.94	48.99	40.22	38.8	33.7	43.08	42.9	65.73	72.31	70.8	75.74	63.04	172.97	67.29	100.29	58.92	94.19	79.35	81.63	46.21	66.12	92.36	59.36
ENSG00000073169	SELENOO	83642	22	596.995	667.413	-0.15746	0.0972506	-1.61912	0.105422	0.353931		476.77	707.26	622.5	621.99	663.38	342.12	566.5	801.37	463.21	758.72	738.48	454.53	695.25	577.53	532.67	529.64	668.91	770.39	864.65	587.98	657.37	523.59	782.72	645.02	673.52	554.39	872.8	669.67	603.9	607.38	625.22	571.1
ENSG00000073282	TP63	8626	3	11347.9	12787	-0.141839	0.242794	-0.584193	0.55909	0.803377		8007.97	10402.3	15534.9	14036.8	18324.1	25.98	12972.3	1064.84	6938.63	17687.4	15060.8	6752.6	13965.4	13639.8	18000.7	9151.87	8373.91	12916	17216.8	9371.76	13521.2	8931.42	11667.6	9989.85	10853.7	7073.52	23242.4	14180.6	11106.6	18475.6	10354.4	17317.3
ENSG00000073331	ALPK1	80216	4	999.997	893.979	0.159739	0.0728111	2.19388	0.0282437	0.164712		1160.51	956.25	1103.82	886.77	956.39	1077.24	1139.59	794.99	1118.37	981.62	1056.91	993.53	911.91	927.6	960.97	973.49	816.8	869.38	846.06	912.86	818.34	697.73	949.95	841.37	1014.32	842.91	947.41	910.42	1060.59	952.53	912.08	910.9
ENSG00000073350	LLGL2	3993	17	1070.25	1043.39	0.0322787	0.205798	0.156846	0.875366	0.95391		618.38	1266.57	923.8	1453.73	1186.54	145.08	838.01	3179.03	684.5	1227.03	1075.06	491.74	1470.27	1042.73	725.7	795.78	766.54	1401.34	1336.35	880.97	1400.29	758.5	1135.99	1183.41	834.1	447.09	1175.98	1214.81	803.77	1424.31	990.23	940.58
ENSG00000073417	PDE8A	5151	15	1278.23	1414.85	-0.145605	0.0641707	-2.26903	0.0232662	0.146469		1135.38	1252.14	1143.61	1405.96	1422.49	1445.34	1569.87	1067.58	1193.72	1416.71	1032.42	1039.79	1362.47	1357.24	1280.74	1326.29	1754.43	1289.44	1595.66	1351.35	1219.07	1498.31	1485.29	1374.49	1394.41	1350.8	1429.41	1200.97	1437.76	1482.58	1396.98	1376.58
ENSG00000073464	CLCN4	1183	X	377.96	411.685	-0.106606	0.217349	-0.490483	0.623793	0.839387		333.49	340.1	181.92	175.49	118.94	1245.05	346.67	476.81	465.59	123.24	204.12	565.15	211.27	367.86	516.11	375.56	452.38	330.54	189.39	421.55	416.49	974.72	295.87	358.93	466.73	488.82	182.38	337.6	531.91	397.82	357.02	384.83
ENSG00000073536	NLE1	54475	17	409.429	450.399	-0.134019	0.089058	-1.50485	0.132363	0.402982		426.5	455.57	395.1	330.2	461.27	341.04	398.34	557.95	414.03	413.65	457.24	395.2	340.62	392.2	404.27	367.69	487.18	434.69	424.8	470.38	469.39	384.51	423.52	501.45	420.52	408.94	682.14	466.28	426.6	344.03	435.17	426.79
ENSG00000073578	SDHA	6389	5	248.084	244.179	0.0227402	0.0787021	0.28894	0.772627	0.910921		240.48	229.14	237.82	238.83	232.09	317.22	200.11	369.23	226.05	220.76	247.67	242.35	232.83	194.69	263.44	276.64	260.02	256.51	196.47	239.18	266.78	195.18	255.3	279.75	233.36	287.33	253.43	246.28	236.4	215.16	251.33	234.38
ENSG00000073584	SMARCE1	6605	17	443.516	483.047	-0.121552	0.0867371	-1.40138	0.161099	0.445254		405.55	466.4	403.63	437.16	547.33	433.06	508.26	442.17	416.41	480.1	390.1	315.76	432.24	529.79	482.97	405.33	486.21	433.83	534.54	428.53	365.83	330.75	613.51	499.33	510.63	333.83	518.71	455.21	577.04	573.76	526.64	540.4
ENSG00000073598	FNDC8	54752	17	0.2288	0.2977	-0.0862201	0.274313	-0.314313	0.753284			0.84	0	0.95	0	0	1.08	0	0	0.79	0	0	0	0	0	0	0	0	2.58	0	1	0	0	0	0	0	0	1.18	0	0	0	0	0
ENSG00000073605	GSDMB	55876	17	634.171	579.283	0.124092	0.138297	0.897285	0.369567	0.668189		480.13	661.25	582.7	613.68	688.52	320.47	691.46	1355.67	637.71	645.13	573.36	418.33	648.9	709.51	520.25	599.68	690.17	634.39	655.79	518.22	585.33	227.9	676.84	546.84	615.76	338.59	697.53	758.22	611.42	444.89	647.43	619.2
ENSG00000073614	KDM5A	5927	12	2449.35	2526.14	-0.043943	0.0628327	-0.699365	0.484324	0.75518		2641.11	2179.52	2719.27	2388.27	2535.53	2368.85	3039.21	1524.33	2186.76	2551.58	2591.02	2249.52	2302.41	2806.21	2305.49	2800.54	2208.75	2159.69	2431.99	2479.47	2316.56	2578.21	2590.6	2547.34	2657.11	2188.94	2736.84	2814.27	2889.49	2700.69	2726.47	2391.87
ENSG00000073670	ADAM11	4185	17	58.3435	63.254	-0.10791	0.147584	-0.731175	0.464673	0.743011		62.01	65.85	35.06	44.65	68.66	46.55	55.43	38.29	70.59	68.59	49.9	53.3	57.13	72.07	75.39	70.04	68.63	43.9	70.8	60.79	42.77	49.09	87.08	60.17	46.21	59.61	100.66	70.56	59.1	54.91	63.06	74.71
ENSG00000073711	PPP2R3A	5523	3	1328.52	1553.08	-0.214187	0.138259	-1.54917	0.121341	0.383815		1023.1	908.43	1781.27	1372.74	1715.5	677.74	1740.85	451.28	1514.95	1612.82	1720.09	1146.38	1353.85	1510.75	1118.37	1608.19	1320.42	1316.13	1867.36	1624.41	1362.02	1999.69	1974.12	2010	1121.76	1113.55	955.7	1740.58	1159.45	1679.81	1976.91	1627.33
ENSG00000073712	FERMT2	10979	14	2453.91	1868.78	0.348011	0.20317	1.71291	0.0867298	0.318473		3104.48	1197.11	1586.09	2145.29	1474.71	6982.04	2118.52	2207.18	1994.02	1353.48	1454.27	3235.01	2002.75	1963.79	3645.87	2797.91	1597.84	2028.85	1636.37	1676.23	1974.37	2219.41	1269.57	1172.85	1958.18	2937.66	1044.52	1620.21	2259.8	2216.58	1277.98	3010.05
ENSG00000073734	ABCB11	8647	2	38.5263	50.1462	-0.311329	0.243114	-1.28059	0.200339	0.498529		33.52	47.81	71.06	22.84	26.11	5.41	60.13	3.65	44.42	41.79	67.13	31.17	24.79	44.93	35.62	56.03	48.33	93.82	30.09	68.76	101.31	28.05	37.6	39.06	27.73	19.08	41.45	58.11	40.83	77.32	35.52	55.27
ENSG00000073737	DHRS9	10170	2	221.192	190.271	0.159054	0.281227	0.565571	0.571685	0.810442		113.12	732.52	40.74	263.75	435.16	74.7	324.12	267.12	70.59	424.37	48.99	116.65	212.35	276.13	53.85	84.92	69.6	105.01	246.92	266.08	110.31	315.56	264.21	182.63	175.6	58.42	60.4	193.71	175.15	405.66	238.01	177.06
ENSG00000073754	CD5L	922	1	0.0547	0.822	-0.597388	0.28996	-2.06024	0.0393756			0	0	0	0	0	0	0	0	0	0	0	0	0	0	0	0.88	0	0	0.89	3.99	0	1.17	0	0	0	0	0	2.77	3.22	1.12	0	0
ENSG00000073756	PTGS2	5743	1	1854.88	875.732	0.856982	0.25879	3.3115	0.000927988	0.0169624		3187.43	1383.85	2175.42	1195.17	834.54	5145.86	2039.6	382.91	1042.22	744.79	2028.54	3497.47	1114.56	2216.51	1253.4	1435.72	749.14	1256.73	1151.39	623.85	1345.14	190.5	611.53	709.41	948.47	1474.79	1242.3	1028.02	960.66	296.96	697.16	725.65
ENSG00000073792	IGF2BP2	10644	3	304.51	116.766	1.19684	0.218498	5.47759	4.31149e-08	1.06829e-05		475.1	144.34	185.71	146.41	249.49	501.27	242.39	788.6	191.95	231.47	191.42	385.14	173.54	233.07	394.33	337.92	138.23	234.99	69.03	55.81	229.63	88.82	56.4	98.18	132.86	123.99	86.45	164.65	116.05	51.55	103.91	117.7
ENSG00000073803	MAP3K13	9175	3	975.903	841.327	0.211037	0.0788762	2.67555	0.00746069	0.0705846		880.65	898.51	1011.91	1120.41	999.9	718.88	1009.94	1455.96	805.86	940.9	1028.79	937.22	1087.61	880.8	1025.58	811.53	682.44	1128.48	897.39	687.63	1072.73	880.05	751.06	649.24	811	954.98	941.49	929.79	837.08	774.35	631.44	832.09
ENSG00000073849	ST6GAL1	6480	3	1235.64	1373.31	-0.130768	0.222579	-0.587513	0.556859	0.801636		1704.32	691.02	773.15	590.84	682.72	2522.59	973.3	4281.26	906.59	697.64	798.35	1326.38	575.6	934.16	1105.94	1206.36	2180.72	1806.77	876.15	1008.53	1816.78	1577.78	755.02	978.61	1996.3	1801.47	744.9	903.5	2028.77	1081.4	975.14	1441.06
ENSG00000073861	TBX21	30009	17	8.7909	12.0208	-0.333355	0.274777	-1.21318	0.225061	0.528129		11.73	12.63	7.58	10.38	1.93	14.07	14.09	8.21	1.59	6.43	9.07	4.02	3.23	11.23	16.57	7.88	20.3	9.47	12.39	14.95	10.13	16.36	1.98	7.39	10.4	14.31	4.74	11.07	10.75	15.69	8.88	23.54
ENSG00000073905	VDAC1P1		X	2.4984	3.737	-0.412351	0.276128	-1.49334	0.135349	0.408026		5.87	4.51	0	1.04	2.9	3.25	3.76	3.65	2.38	1.07	1.81	1.01	1.08	0.94	4.97	1.75	1.93	8.61	5.31	1	5.63	5.84	1.98	4.22	2.31	8.35	2.37	2.77	6.45	1.12	0.89	1.02
ENSG00000073910	FRY	10129	13	1182.46	1014.6	0.207027	0.154776	1.33759	0.181031	0.47297		1662.43	999.55	796.83	883.66	716.56	3164.6	1106.7	661.88	1000.98	650.49	800.17	1768.85	905.44	1079.24	1183.81	1538.15	844.83	865.08	813.32	946.74	946.66	1213.14	877.72	988.11	1299.67	1286.42	536.47	1039.09	1292.7	1419.82	939.61	924.2
ENSG00000073921	PICALM	8301	11	7530.77	7004.06	0.103333	0.0694488	1.4879	0.136777	0.409837		7832	7379.33	6848.4	7527.2	7378.38	12436.5	7921.67	5507.47	7090.92	7215.36	6159.11	7922.11	7253.24	7581.82	7045.7	7393.11	7011.93	5830.04	6129.53	8044.32	6122.34	8633.39	5752.17	6699.31	7541.58	8039.23	5751.98	6927.74	8044.16	7443.15	6951.17	7142.86
ENSG00000073969	NSF	4905	17	855.165	858.642	-0.00576419	0.0805302	-0.0715781	0.942938	0.978759		768.37	855.21	729.56	810.97	1096.6	553.24	952.63	1306.44	811.41	975.19	793.82	786.38	907.6	813.41	750.55	771.26	749.14	1006.25	785.88	879.97	1025.46	876.55	814.39	786.48	797.13	830.99	811.22	842.62	870.39	976.06	845.47	840.28
ENSG00000074047	GLI2	2736	2	355.66	358.242	-0.009397	0.173711	-0.0540956	0.956859	0.983839		434.04	350.02	295.61	202.48	161.49	498.02	217.02	979.15	487.8	195.04	304.83	474.64	251.15	230.26	313.97	295.02	498.78	383.91	352.23	467.39	368.08	319.06	231.55	355.76	332.72	556.77	272.38	287.79	340.64	284.64	298.4	381.76
ENSG00000074054	CLASP1	23332	2	2214.46	2149.3	0.0428097	0.0624227	0.685804	0.492837	0.761071		2360.41	2057.73	2438.82	2101.68	2327.62	2511.76	2376.88	1372.08	2000.37	2353.32	2496.67	2230.42	2121.32	2278.29	2241.7	2162.34	1994.16	1829.15	2265.61	2058.92	1814.53	2201.88	2125.52	2177.86	2048.29	1956.46	2745.13	2421.32	2007.28	2416.05	2179.4	2147.26
ENSG00000074071	MRPS34	65993	16	551.236	673.701	-0.281241	0.106156	-2.64932	0.00806546	0.074275		441.58	541.27	587.44	550.34	588.92	312.89	440.61	880.68	490.18	721.21	621.45	523.92	629.5	527.92	497.88	463.98	598.34	828.93	739.86	714.54	914.02	826.29	428.47	689.36	601.89	637.85	924.91	575.58	485.7	666.77	608.35	538.35
ENSG00000074181	NOTCH3	4854	19	8096.94	9797.93	-0.26744	0.104781	-2.55238	0.010699	0.0898502		9625.15	7226.87	8125.61	7817.95	8241.93	10680.4	7247.12	2190.77	6763.34	9121.81	9703.62	8089.04	8653.44	8177.14	7899.8	9987.04	9063.12	9020.94	10986.4	8928.28	9142.43	9937.69	9367.93	10270.7	10276.1	8648.47	9237.28	11492.3	9259.48	12009.7	8826.84	10299.3
ENSG00000074201	CLNS1A	1207	11	1669.91	1577.09	0.0820887	0.0521585	1.57383	0.115526	0.37328		1429.49	1714.02	1833.38	2014.45	1806.4	1353.32	1816.01	1511.57	1640.27	1702.84	1621.2	1697.45	1912.21	1618.39	1524.29	1523.27	1396.78	1541.65	1523.97	1539.7	1642.31	1708.68	1588.2	1468.44	1485.67	1758.55	1912.59	1591.15	1605.39	1469.13	1501.78	1499.4
ENSG00000074211	PPP2R2C	5522	4	2176.15	2424.16	-0.123929	0.256199	-0.483722	0.628583	0.841895		1335.64	2418.58	2616.95	3915.72	3656.31	12.99	2156.1	23.7	1543.5	3660.73	2627.31	1334.43	4000.11	2189.37	1430.68	1896.21	1660.67	2163.99	3381.59	1946.3	2384.1	1716.86	2573.78	2820.76	1454.48	877.48	4528.63	2591.5	1516.2	3893.03	2738.91	2538.23
ENSG00000074219	TEAD2	8463	19	610.523	599.768	0.0241273	0.162949	0.148067	0.88229	0.955901		924.22	471.81	504.06	423.66	437.09	1078.32	472.56	531.51	697.99	461.88	547.96	859.79	423.62	504.52	790.31	639.07	748.17	531.1	500.91	499.28	548.19	805.25	458.16	535.23	689.69	970.48	497.39	581.12	685.57	463.94	443.16	638.65
[truncated: 59,409 more rows]

## Sheet: AS vs PS
gene_id	gene_symbol	entrezgene	chromosome_name	normMean.as	normMean.ps	log2FoldChange	lfcSE	stat	pvalue	padj	spacer	as10_.norm	as11_.norm	as12_.norm	as13_.norm	as14_.norm	as15_.norm	as16_.norm	as1b_.norm	as2b_.norm	as3_.norm	as4_.norm	as5_.norm	as6_.norm	as7_.norm	as8_.norm	as9_.norm	ps10_.norm	ps11_.norm	ps12_.norm	ps13_.norm	ps14_.norm	ps15_.norm	ps16_.norm	ps1_.norm	ps2_.norm	ps3_.norm	ps4_.norm	ps5_.norm	ps6_.norm	ps7_.norm	ps8_.norm	ps9_.norm
[truncated: 60,664 more rows]

[truncated: 2 more sheets: PD vs PS, AD vs AS]
