# Supplementary material for: Differential molecular profiles and associated functionalities characterize connective tissue grafts obtained at different locations and depths in the human palate
Source: Int J Oral Sci. 2023 Dec 11;15:57. doi: 10.1038/s41368-023-00260-1 (PMC10711016; doi:10.1038/s41368-023-00260-1)
Supplement: Supplementary file 2 [file 41368_2023_260_MOESM2_ESM.xlsx]

## Sheet: up_AD vs PD_612
gene_id	gene_symbol	entrezgene	chromosome_name	normMean.ad	normMean.pd	log2FoldChange	lfcSE	stat	pvalue	padj	spacer	ad10_.norm	ad11_.norm	ad12_.norm	ad13_.norm	ad14_.norm	ad15_.norm	ad16_.norm	ad1_.norm	ad2_.norm	ad3_.norm	ad4_.norm	ad5c_.norm	ad6_.norm	ad7_.norm	ad8_.norm	ad9_.norm	pd10_.norm	pd11_.norm	pd12_.norm	pd13_.norm	pd14_.norm	pd15_.norm	pd16_.norm	pd1_.norm	pd2_.norm	pd3b_.norm	pd3c_.norm	pd5_.norm	pd6_.norm	pd7_.norm	pd8_.norm	pd9_.norm
ENSG00000000971	CFH	3075	1	28397.3	13898.5	0.880264	0.224902	3.91399	9.07835e-05	0.00331154	NA	37169.1	36601.6	19346.7	27820.2	14681.3	46596.4	25839.4	11835.5	40971.1	13982.8	17806.9	42349.8	26297.7	22265.3	36457.9	34335.7	14484	15097.2	8704	21025.7	15025	9161.66	8425.9	11087.8	15642.3	27082.8	7826.82	15903.2	17102.7	10030.7	12148.3	13627.6
ENSG00000005249	PRKAR2B	5577	7	1207.34	615.635	0.823569	0.229062	3.5954	0.00032389	0.00799793	NA	1528.36	665.76	1199.51	938.69	625.66	4563.39	809.83	439.43	954.18	561.54	1112.25	1054.87	892.51	903.27	1131.62	1936.48	507.48	748.01	383.21	579.01	746.3	601.89	583.83	656.63	590.34	724.88	290.15	936.7	730.7	564.79	647.43	558.82
ENSG00000006071	ABCC8	6833	11	44.4617	21.5588	0.840938	0.254523	3.30398	0.000953226	0.0172605	NA	77.93	36.08	18.95	35.3	30.94	66.04	40.4	7.29	57.11	34.29	26.31	51.29	31.26	48.67	80.36	69.16	20.3	7.75	20.36	17.94	7.88	3.51	16.82	24.28	18.48	45.3	34.34	33.21	25.79	22.41	30.2	16.38
ENSG00000006606	CCL26	10344	7	14.7059	6.6627	0.942536	0.242657	3.88423	0.000102654	0.00361597	NA	19.27	10.83	18	11.42	14.51	20.57	21.61	7.29	7.93	26.79	9.07	12.07	8.62	18.72	20.71	7.88	3.87	2.58	12.39	4.98	1.13	17.53	7.92	5.28	9.24	4.77	7.11	12.45	3.22	5.6	4.44	4.09
ENSG00000007306	CEACAM7	1087	19	73.994	9.6593	1.2179	0.310555	3.9217	8.79269e-05	0.00324195	NA	16.76	903.02	0	1.04	60.92	0	25.37	11.85	7.93	62.16	0	6.03	3.23	27.14	19.05	39.39	0.97	6.89	1.77	9.97	4.5	23.37	2.97	4.22	39.28	0	2.37	2.77	37.61	10.09	2.66	5.12
ENSG00000008394	MGST1	4257	12	1805.04	921.619	0.84747	0.21222	3.99335	6.51472e-05	0.00260859	NA	1705.16	616.15	1362.48	3245.97	1391.55	6519.75	932.9	1007.41	1276.21	1354.55	1240.17	1398.79	3069.88	812.47	1024.75	1922.47	511.35	1205.09	829.25	948.74	1153.78	1058.87	1125.1	748.47	1073.24	1047.97	807.67	1134.56	1058.44	563.67	686.5	793.2
ENSG00000010932	FMO1	2326	1	498.124	184.254	1.20268	0.235162	5.11428	3.14941e-07	4.78018e-05	NA	599.95	771.31	360.04	179.64	201.14	1168.19	412.43	668.26	314.89	165.03	372.87	1365.6	191.87	366.92	413.38	418.46	206.86	125.67	198.24	193.33	123.82	176.48	107.86	116.12	136.32	531.74	86.45	272.57	179.45	134.47	84.37	274.29
ENSG00000012504	NR1H4	9971	12	24.0512	8.6731	0.998554	0.296292	3.37017	0.000751215	0.0147846	NA	10.05	24.36	11.37	15.58	12.57	140.75	19.73	1.82	33.31	26.79	7.26	18.1	18.32	12.17	26.51	6.13	4.83	3.44	7.08	13.95	1.13	8.18	10.88	9.5	10.4	14.31	0	6.92	8.6	8.96	14.21	16.38
ENSG00000013588	GPRC5A	9052	12	965.705	457.758	0.908364	0.233841	3.88454	0.000102525	0.00361597	NA	956.9	1452.41	477.53	1680.1	1098.54	547.82	1059.73	701.08	309.34	1158.44	579.71	669.73	1873.4	1048.35	929.49	908.71	109.23	605.13	443.39	170.41	624.73	187	222.65	429.66	415.9	557.97	892.94	716.71	376.1	620.82	404.97	546.54
ENSG00000015592	STMN4	81551	8	4.9647	2.4125	0.802568	0.275835	2.9096	0.00361894	0.0437502	NA	5.03	5.41	5.68	6.23	7.74	5.41	2.82	4.56	0.79	8.57	4.54	4.02	4.31	8.42	4.14	1.75	2.9	0	2.66	5.98	0	0	0	2.11	2.31	4.77	5.92	2.77	1.07	2.24	1.78	4.09
ENSG00000021355	SERPINB1	1992	6	2154.9	1236.01	0.694991	0.216298	3.21312	0.00131303	0.0214087	NA	2210.42	8003.59	1583.24	972.96	1727.1	3240.39	1676.97	1653.79	1202.44	1767.14	1561.33	2451.65	991.67	1529.47	2266.55	1639.7	977.26	1508.08	1007.13	812.21	1528.62	1005.11	808.45	832.93	1542.28	1493.87	2244.18	1203.74	1522.65	1452.32	831.26	1006.08
ENSG00000027644	INSRR	3645	1	8.5663	3.9815	0.809416	0.281929	2.871	0.0040918	0.0474295	NA	22.62	3.61	4.74	7.27	2.9	7.58	4.7	29.17	3.97	4.29	13.61	4.02	3.23	7.49	9.11	8.75	1.93	6.89	3.54	1.99	5.63	1.17	3.96	5.28	9.24	1.19	7.11	4.15	3.22	5.6	1.78	1.02
ENSG00000035664	DAPK2	23604	15	816.579	500.379	0.641021	0.185055	3.46396	0.00053229	0.0114986	NA	720.61	1170.95	808.2	1034.22	1134.32	557.57	702.73	402.96	646.43	1183.09	774.77	603.36	1062.82	734.78	618	910.46	379.89	459.65	830.13	386.67	461.51	543.46	356.23	372.65	396.26	259.91	465.42	1300.59	370.72	679.09	343.7	400.18
ENSG00000036473	OTC	5009	X	6.269	0.5338	1.1475	0.311811	3.68011	0.000233129	0.00641216	NA	21.79	2.71	1.89	5.19	0	29.23	1.88	8.21	0.79	4.29	0	11.06	1.08	1.87	3.31	7	0	0	0.89	1	2.25	0	0	0	2.31	0	0	0	1.07	0	0	1.02
ENSG00000043591	ADRB1	153	10	70.6222	26.171	1.07148	0.275452	3.8899	0.000100286	0.00356285	NA	87.98	127.2	57.8	27	35.78	128.84	49.79	24.62	136.42	33.22	64.41	116.65	71.14	60.84	51.36	56.9	39.63	26.68	11.51	51.82	15.76	30.39	11.87	13.72	9.24	78.69	10.66	38.74	11.82	34.74	22.2	11.26
ENSG00000054598	FOXC1	2296	6	757.107	391.646	0.773531	0.249581	3.09932	0.00193967	0.0282567	NA	1107.73	431.21	443.42	370.7	304.61	2587.55	621.93	1443.19	372.79	319.35	459.96	1126.27	386.97	689.85	675.16	773.02	242.62	730.8	320.37	296.98	697.9	306.21	194.94	212.19	495.61	656.92	211.98	543.76	494.3	282.4	234.46	344.91
ENSG00000056291	NPFFR2	10886	4	10.519	2.4582	1.39717	0.303241	4.60746	4.07608e-06	0.000335698	NA	34.35	0.9	9.47	7.27	2.9	16.24	12.21	8.21	8.72	6.43	10.89	6.03	3.23	10.3	6.63	24.51	1.93	2.58	1.77	1.99	2.25	0	2.97	2.11	0	8.35	0	5.53	1.07	1.12	3.55	4.09
ENSG00000067064	IDI1	3422	10	4420.47	2760.71	0.653858	0.120487	5.42677	5.73818e-08	1.3308e-05	NA	3634.88	3607.57	4774.36	8204.22	4652.34	3387.63	4839.25	2796.13	3027.52	4552.33	4341.95	3197.8	7695.18	4753.15	3816.53	3446.61	1909.09	3300.22	3418.76	2224.35	3353.28	2515.1	3148.7	2299.26	2317.46	2913.82	2226.42	3037.03	2584.32	2772.41	2531.09	3620.05
ENSG00000069431	ABCC9	10060	12	976.07	523.057	0.756234	0.234117	3.23015	0.00123724	0.0205232	NA	1592.88	783.04	538.17	918.96	322.02	3046.59	900.96	564.33	738.44	293.63	537.07	1593.87	867.72	918.24	664.39	1336.8	441.75	604.27	292.05	494.3	598.84	625.27	324.57	338.87	666.59	795.22	320.94	928.4	672.67	423.59	347.25	494.34
ENSG00000070193	FGF10	2255	5	1374.85	427.95	1.32316	0.261182	5.06604	4.06176e-07	5.87924e-05	NA	2335.27	1252.14	897.27	1027.99	477.71	3909.47	1040.94	767.64	817.76	435.09	849.16	2709.08	934.55	1023.08	1537.55	1982.88	395.35	656.77	243.38	459.42	793.57	333.09	248.37	248.08	432.07	739.19	290.15	451.06	523.31	383.25	307.28	342.87
ENSG00000071991	CDH19	28513	18	975.524	589.624	0.648745	0.197215	3.28953	0.00100357	0.0178268	NA	1474.73	418.58	543.85	1246.05	700.12	1593.67	967.66	836.92	994.63	618.34	506.23	1357.56	1131.8	921.99	1404.17	892.08	490.08	672.27	476.13	618.87	706.9	601.89	480.91	532.06	627.31	1055.13	343.44	469.04	663	494.19	576.38	626.37
ENSG00000073756	PTGS2	5743	1	1854.88	875.732	0.856982	0.25879	3.3115	0.000927988	0.0169624	NA	3187.43	1383.85	2175.42	1195.17	834.54	5145.86	2039.6	382.91	1042.22	744.79	2028.54	3497.47	1114.56	2216.51	1253.4	1435.72	749.14	1256.73	1151.39	623.85	1345.14	190.5	611.53	709.41	948.47	1474.79	1242.3	1028.02	960.66	296.96	697.16	725.65
ENSG00000077522	ACTN2	88	1	29.6851	15.0876	0.778213	0.256257	3.03685	0.00239068	0.0325074	NA	27.65	21.65	12.32	28.04	16.44	132.08	18.79	12.76	20.62	8.57	13.61	32.18	21.56	29.95	47.22	31.52	6.77	9.47	17.7	7.97	7.88	9.35	14.84	2.11	38.12	9.54	21.32	13.84	42.98	7.84	7.1	24.56
ENSG00000077616	NAALAD2	10003	11	470.544	271.71	0.675213	0.226956	2.97509	0.00292906	0.037506	NA	504.43	500.68	429.21	302.17	245.62	1370.64	407.73	179.6	525.87	215.4	409.16	692.86	301.81	399.68	564.98	478.87	437.88	122.23	259.31	513.23	123.82	348.28	207.8	205.86	276.11	331.44	164.61	190.94	304.1	252.14	244.23	365.38
ENSG00000079385	CEACAM1	634	19	353.763	188.226	1.22956	0.280094	4.38982	1.13446e-05	0.000711863	NA	47.76	1284.62	34.11	50.88	78.33	60.63	47.91	3645.81	41.24	93.23	42.64	68.38	51.74	36.51	57.16	19.26	18.37	1220.58	34.52	19.93	1213.44	35.06	29.69	25.34	57.76	156.18	48.55	19.37	41.91	34.74	27.53	28.66
ENSG00000084453	SLCO1A2	6579	12	6.0737	1.3334	1.27079	0.312524	4.06622	4.77828e-05	0.00204612	NA	4.19	2.71	0	0	11.6	10.83	8.46	12.76	9.52	4.29	0.91	3.02	1.08	6.55	10.77	10.51	0.97	1.72	0.89	0	5.63	1.17	0	3.17	1.16	0	0	2.77	1.07	0	1.78	1.02
ENSG00000086300	SNX10	29887	7	227.939	119.794	0.755391	0.246144	3.0689	0.00214848	0.0302263	NA	314.22	138.02	130.75	133.95	97.67	1426.94	150.32	79.32	219.71	67.51	104.33	212.18	117.49	154.44	140.83	159.33	117.93	135.14	115.05	150.48	136.2	108.69	101.92	99.23	125.92	133.53	98.29	116.22	123.57	73.96	153.64	126.91
ENSG00000086548	CEACAM6	4680	19	1883.86	928.079	0.914118	0.316471	2.88847	0.00387117	0.0458811	NA	42.73	2380.69	0	57.11	247.56	0	70.46	26836.2	17.45	257.19	0.91	42.24	59.28	59.91	33.14	36.77	0.97	7028.24	9.74	4.98	6911.42	57.27	56.4	6.33	60.07	574.66	37.9	6.92	60.18	13.45	11.55	9.21
ENSG00000087074	PPP1R15A	23645	19	4857.58	2937.72	0.637417	0.207882	3.06624	0.0021677	0.0303978	NA	6713.39	3895.35	3805.09	3775.54	3042.25	14230.4	5370.99	1237.15	2316.05	3088.47	4115.15	6744.55	4088.5	5914.76	4045.17	5338.44	1550.47	4404.59	3288.67	2063.9	4553.2	1899.18	2278.9	2350.99	2510.39	5486.66	1547.84	4326.55	2482.23	2735.43	2425.41	3099.09
ENSG00000087128	TMPRSS11E	28983	4	571.306	148.376	1.14	0.315467	3.61368	0.000301887	0.0076434	NA	284.89	3722.14	80.54	136.03	1011.51	1.08	655.75	576.18	108.66	989.12	72.58	164.92	145.52	601.87	230.3	359.81	16.43	182.48	96.47	22.92	190.23	291.01	69.27	42.23	335.03	58.42	46.19	377.73	396.51	134.47	47.07	67.55
ENSG00000087250	MT3	4504	16	34.2793	15.6876	0.940777	0.237935	3.95393	7.68784e-05	0.00292865	NA	47.76	14.43	26.53	16.61	21.27	63.88	37.58	42.85	36.49	19.29	19.96	52.29	12.93	29.95	64.62	42.02	8.7	33.57	16.82	17.94	23.64	4.67	16.82	12.67	17.33	36.96	16.58	13.84	7.52	10.09	9.77	4.09
ENSG00000091704	CPA1	1357	7	3.931	1.1428	1.1116	0.309391	3.59288	0.000327042	0.00804151	NA	5.03	2.71	6.63	3.12	0.97	16.24	2.82	0	3.17	3.21	3.63	2.01	2.16	0.94	4.14	6.13	0.97	2.58	0.89	1.99	0	0	0.99	0	1.16	1.19	0	5.53	1.07	0	0.89	1.02
ENSG00000099860	GADD45B	4616	19	3621.07	1749.97	0.825744	0.260603	3.16859	0.00153181	0.0238863	NA	5349.26	1997.29	3097.32	2437.07	1197.17	13362.1	3681.81	682.85	1967.06	1270.97	3096.34	6798.85	2442.54	3874.22	2960.77	3721.5	1177.35	2583.19	1336.35	1107.19	2733.05	867.2	646.17	1264.7	1691.31	4398.15	1296.77	2908.35	1586.05	1675.32	1196.27	1532.15
ENSG00000099954	CECR2	27443	22	67.1972	36.2027	0.794	0.201183	3.94665	7.92538e-05	0.00299833	NA	82.12	85.7	45.48	47.77	45.45	111.51	46.03	72.93	63.45	53.58	44.45	99.55	39.88	58.97	82.84	95.42	43.5	38.73	32.75	13.95	21.39	18.7	34.63	26.39	43.9	54.84	21.32	55.34	55.88	30.26	42.63	45.03
ENSG00000101958	GLRA2	2742	X	1.5078	0.4048	0.930374	0.31656	2.93901	0.00329262	0.0408442	NA	2.51	1.8	0.95	1.04	0.97	1.08	2.82	0	0.79	0	1.81	3.02	2.16	0.94	2.49	1.75	0	0	0.89	1	0	0	0	1.06	1.16	2.38	0	0	0	0	0	0
ENSG00000102359	SRPX2	27286	X	569.871	251.121	0.954244	0.251554	3.7934	0.000148597	0.00467226	NA	437.39	338.29	251.08	683.25	210.81	3197.08	184.14	189.63	548.08	180.04	248.58	701.91	685.55	172.23	571.61	518.26	231.99	224.66	135.41	228.21	215	665.01	224.62	235.42	254.16	258.71	158.69	200.62	254.67	286.88	250.44	193.44
ENSG00000102385	DRP2	1821	X	633.804	369.8	0.662812	0.226011	2.93265	0.00336086	0.0414452	NA	1393.45	324.76	247.29	536.84	234.02	988.46	754.4	139.49	706.71	295.77	332.95	1166.49	561.59	691.72	1028.9	738	372.15	362.39	402.68	518.22	355.7	240.76	473	465.55	234.52	584.19	400.28	338.98	253.6	265.59	420.96	228.24
ENSG00000102539	MLNR	2862	13	2.768	0.7301	0.976584	0.317542	3.07545	0.00210187	0.02982	NA	0.84	4.51	4.74	0	2.9	4.33	0	0	3.17	0	3.63	9.05	2.16	4.68	1.66	2.63	1.93	0	0	0	0	2.34	0.99	2.11	1.16	1.19	0	0	1.07	0	0.89	0
ENSG00000102547	CAB39L	81617	13	2110.28	1064.05	0.91358	0.167988	5.43835	5.37765e-08	1.25724e-05	NA	1842.58	1378.44	1237.41	2254.32	1890.53	4119.5	2215.29	1183.36	1875.05	1764.99	1106.81	2644.72	2218.33	2043.35	3469.42	2520.4	768.47	1256.73	934.56	1239.73	1285.48	1047.18	1022.19	896.27	1058.22	1638.13	448.84	1126.26	1105.72	1159.84	930.73	1106.38
ENSG00000104177	MYEF2	50804	15	273.09	167.231	0.632884	0.19586	3.23132	0.00123222	0.0204946	NA	371.2	199.37	180.97	237.79	144.09	574.89	263.99	474.07	226.05	128.6	166.93	309.72	192.95	268.64	280.01	350.18	152.73	269.42	132.75	110.62	264.52	95.84	189	173.13	220.66	153.8	130.27	116.22	221.36	106.46	180.28	158.64
ENSG00000104371	DKK4	27121	8	5.6703	1.8266	1.02115	0.310009	3.29394	0.000987953	0.0176359	NA	5.87	33.38	0.95	7.27	8.7	0	1.88	0	2.38	11.79	1.81	2.01	4.31	0.94	3.31	6.13	0.97	0	2.66	1	3.38	1.17	1.98	0	1.16	0	2.37	0	6.45	2.24	1.78	4.09
ENSG00000105205	CLC	1178	19	23.6391	2.7933	1.50645	0.31803	4.73683	2.1709e-06	0.000206342	NA	32.68	5.41	8.53	1.04	1.93	221.94	22.55	11.85	18.24	2.14	5.44	7.04	1.08	15.91	5.8	16.63	0	1.72	11.51	5.98	0	1.17	1.98	0	5.78	2.38	1.18	1.38	5.37	1.12	0	5.12
ENSG00000105852	PON3	5446	7	52.8414	29.4327	0.758005	0.196103	3.86534	0.000110935	0.00380142	NA	37.71	70.37	36	41.54	45.45	81.2	45.09	51.97	55.52	37.51	31.75	102.57	50.66	40.25	67.1	50.78	29	23.24	22.13	48.83	27.02	36.23	16.82	17.95	32.35	42.92	22.5	29.06	37.61	43.7	15.99	25.59
ENSG00000106034	CPED1	79974	7	2396.73	1293.35	0.755734	0.227898	3.31611	0.00091279	0.0168118	NA	2826.29	1450.61	2036.14	2247.05	1260.03	5672.03	2022.69	629.06	3427.28	1108.08	1818.07	3922.84	2104.07	1875.8	2654.25	3293.41	1069.09	1002.8	803.58	1476.92	1077.24	1584.79	899.49	1370.27	1568.85	2026.8	645.43	1289.53	1703.18	1052.26	1553.29	1570.02
ENSG00000106128	GHRHR	2692	7	5.7723	2.351	0.901124	0.295457	3.04993	0.00228894	0.0315683	NA	5.03	8.12	4.74	2.08	3.87	11.91	0.94	1.82	4.76	2.14	9.07	12.07	3.23	3.74	7.46	11.38	0.97	0.86	1.77	6.98	2.25	4.67	0.99	0	2.31	2.38	0	2.77	3.22	4.48	0.89	3.07
ENSG00000106178	CCL24	6369	7	32.034	12.9841	0.888406	0.293569	3.02622	0.00247629	0.0332426	NA	58.65	26.16	13.26	9.35	19.34	47.64	31.94	40.11	19.04	11.79	29.94	49.27	5.39	60.84	67.93	21.89	0.97	6.03	6.2	11.96	11.26	19.87	26.72	23.22	24.26	9.54	2.37	9.69	15.04	16.81	11.55	12.28
ENSG00000106258	CYP3A5	1577	7	1134.41	584.648	0.765232	0.255342	2.99689	0.0027275	0.0356011	NA	492.69	3161.92	947.48	1206.6	2156.46	5.41	1673.21	109.4	715.44	1926.81	911.76	598.33	1103.78	1458.33	904.63	778.27	604.14	383.05	875.27	452.44	336.57	369.32	1264.63	506.72	629.62	231.29	579.11	1095.82	607.13	478.5	542.63	398.13
ENSG00000106484	MEST	4232	7	586.258	265.771	0.982884	0.220535	4.45682	8.31841e-06	0.000560997	NA	958.58	470.91	393.21	505.69	305.58	2179.39	372.97	441.25	513.18	268.98	392.83	719	500.15	307.95	463.91	586.55	174.96	473.43	218.6	283.03	466.01	99.34	155.36	221.69	220.66	457.82	285.41	409.55	222.43	175.94	233.57	154.55
ENSG00000106852	LHX6	26468	9	297.087	162.754	0.716663	0.241117	2.97226	0.00295614	0.0377693	NA	516.16	399.64	162.97	187.95	158.59	606.29	220.78	157.72	333.13	147.89	174.19	610.4	190.79	214.35	319.77	352.8	172.06	193.67	199.13	108.63	156.46	104.02	99.94	190.02	183.69	299.25	125.53	121.76	203.09	118.79	137.66	190.37
ENSG00000107518	ATRNL1	26033	10	105.014	59.7584	0.726573	0.196945	3.68922	0.000224943	0.00622836	NA	147.47	143.44	86.22	62.3	37.71	192.71	87.37	21.88	95.18	60.01	68.95	197.1	83	85.18	91.95	219.74	92.8	30.99	76.11	55.81	23.64	101.68	42.55	68.62	50.83	71.53	60.4	59.5	51.58	21.29	57.73	91.09
ENSG00000108018	SORCS1	114815	10	316.832	189.991	0.639095	0.216897	2.94654	0.00321356	0.0400692	NA	661.95	163.28	162.02	244.02	204.04	617.11	337.27	118.52	302.99	180.04	155.13	632.52	251.15	285.49	385.21	368.56	270.66	139.45	213.29	227.22	164.34	153.1	184.05	216.41	149.03	329.06	132.64	131.44	169.78	194.99	207.82	156.59
ENSG00000108231	LGI1	9211	10	180.114	40.0738	1.59587	0.277299	5.75506	8.66124e-09	3.30522e-06	NA	173.45	177.72	113.7	181.72	124.75	370.27	243.32	10.03	262.54	125.38	124.29	169.95	204.8	213.41	223.67	162.83	37.7	15.49	52.22	69.76	19.14	12.86	46.51	40.12	19.64	85.84	21.32	65.03	30.09	51.55	31.97	41.96
ENSG00000108576	SLC6A4	6532	17	375.913	209.195	0.707478	0.235861	2.99956	0.00270368	0.0354018	NA	366.17	379.79	567.54	209.75	553.14	75.79	433.1	9.12	413.24	504.74	598.77	383.13	238.22	431.51	560.84	289.77	135.33	168.71	380.55	133.54	171.1	189.33	215.72	244.92	198.71	321.9	139.74	296.09	198.79	133.35	263.77	155.57
ENSG00000108691	CCL2	6347	17	2737.12	1195.48	0.903481	0.2718	3.32407	0.00088713	0.0164437	NA	4494.58	1049.16	3012.05	1026.96	844.21	8888.6	3009.14	399.32	1574.44	855.17	2768.83	3710.66	987.36	2857.69	5461.77	2853.94	865.13	2100.29	1177.94	564.06	2081.3	211.54	877.72	480.33	1393.25	1790.74	1878.25	2067.12	1489.34	727.28	499.11	924.2
ENSG00000108700	CCL8	6355	17	233.5	86.4355	0.908697	0.30623	2.96737	0.00300362	0.038125	NA	443.26	120.88	154.44	32.19	41.58	894.27	288.42	31	390.24	48.22	151.51	285.59	37.73	242.43	324.74	249.5	34.8	166.99	98.24	56.8	132.83	4.67	17.81	42.23	145.56	195.53	86.45	95.47	109.61	51.55	46.18	98.25
ENSG00000108960	MMD	23531	17	595.943	277.209	0.971574	0.20665	4.70153	2.58217e-06	0.000235486	NA	752.45	348.22	387.52	599.14	282.37	2519.34	365.46	147.69	656.74	323.64	391.01	637.55	540.03	375.35	439.06	769.51	255.19	306.44	230.1	328.87	300.55	250.11	275.09	248.08	264.56	298.06	221.46	456.59	300.88	264.47	222.03	212.88
ENSG00000109339	MAPK10	5602	4	219.307	134.248	0.65775	0.164262	4.00428	6.2206e-05	0.00251163	NA	306.68	182.23	184.76	109.03	141.19	753.53	218.9	107.58	155.46	132.88	179.63	258.44	107.79	239.62	176.45	254.75	141.13	103.29	128.33	121.58	108.06	154.27	142.49	116.12	128.23	127.57	146.85	210.31	153.66	99.74	126.11	140.22
ENSG00000109956	B3GAT1	27087	11	69.6914	39.0804	0.721467	0.218808	3.29727	0.000976307	0.0174878	NA	144.12	37.89	44.53	67.49	38.68	105.02	70.46	50.14	61.87	34.29	31.75	128.72	65.75	64.59	109.35	60.41	35.77	45.62	41.6	40.86	51.78	26.88	27.71	41.17	38.12	46.5	31.98	60.88	26.86	48.19	33.75	27.63
ENSG00000110680	CALCA	796	11	12.3334	3.3907	1.09809	0.311509	3.52507	0.000423373	0.00969478	NA	7.54	6.31	12.32	4.15	4.84	47.64	17.85	0	0.79	3.21	16.33	16.09	1.08	31.82	11.6	15.76	0	11.19	0	4.98	7.88	0	0.99	0	8.09	3.58	7.11	4.15	1.07	1.12	0	4.09
ENSG00000110848	CD69	969	12	801.91	428.996	0.725927	0.250185	2.90156	0.00371304	0.044443	NA	1411.89	764.09	571.33	589.8	420.65	2846.3	889.68	263.48	567.91	357.93	505.32	982.47	613.33	891.1	468.06	687.22	461.08	457.07	277.89	753.41	499.78	171.8	274.1	388.49	464.42	450.66	457.13	362.51	545.88	332.82	478.69	488.2
ENSG00000110975	SYT10	341359	12	19.6925	7.2124	1.03205	0.290868	3.54817	0.000387912	0.00910347	NA	13.41	8.12	24.63	14.54	20.31	27.07	29.12	1.82	26.97	25.72	19.96	27.15	10.78	29.02	20.71	15.76	1.93	8.61	7.08	13.95	3.38	2.34	7.92	6.33	3.47	8.35	2.37	12.45	4.3	16.81	15.1	1.02
ENSG00000111341	MGP	4256	12	13906.2	6336.85	0.933116	0.243668	3.82945	0.00012843	0.00419088	NA	15682.4	13619.3	10129.5	8021.47	6994.47	24250.4	12951.6	9655.62	16374.1	6475.93	8448.94	36450.9	7679.01	11743.4	17339.6	16682.4	9294.14	6782.92	2616.07	9226.26	7002.59	4506.61	2923.09	4963.78	7666.35	15444.2	2850.53	6222.1	8053.83	4265.07	5059.51	4512.52
ENSG00000111452	ADGRD1	283383	12	353.56	166.501	0.899695	0.240108	3.74704	0.000178935	0.00536436	NA	542.13	199.37	235.92	301.13	202.11	762.19	288.42	136.75	325.2	181.11	227.71	416.32	305.05	288.3	641.2	604.05	151.76	242.74	84.96	186.36	203.74	154.27	78.17	126.68	262.25	237.25	105.4	160.5	268.64	138.96	98.58	163.76
ENSG00000112041	TULP1	7287	6	5.9862	2.3879	0.882759	0.297208	2.97017	0.00297633	0.0379485	NA	2.51	14.43	4.74	6.23	2.9	11.91	2.82	0	8.72	3.21	5.44	6.03	6.47	8.42	5.8	6.13	0.97	1.72	3.54	9.97	1.13	2.34	0.99	0	2.31	4.77	1.18	2.77	0	4.48	0	2.05
ENSG00000112981	NME5	8382	5	66.0365	34.7625	0.752682	0.250605	3.00347	0.00266924	0.035124	NA	35.19	62.25	47.37	72.69	29.01	118.01	38.52	282.62	66.63	34.29	29.94	74.41	48.51	29.02	51.36	36.77	36.73	74.03	27.44	31.89	68.66	35.06	30.68	11.61	32.35	73.92	26.05	13.84	42.98	12.33	15.1	23.54
ENSG00000113070	HBEGF	1839	5	1709.48	909.809	0.757468	0.237677	3.18696	0.00143775	0.0228887	NA	2457.61	3815.96	976.85	2752.74	1337.39	2774.85	1480.62	638.18	773.34	1276.32	1026.97	2083.6	2607.46	1367.54	765.46	1216.86	386.65	1202.5	1953.2	387.67	1258.46	522.42	507.63	490.89	801.75	1205.35	929.65	875.83	825.26	1917.38	485.79	806.5
ENSG00000113073	SLC4A9	83697	5	3.1852	0.9275	1.11762	0.295213	3.7858	0.000153212	0.00477818	NA	3.35	2.71	1.89	2.08	4.84	4.33	0.94	9.12	3.17	4.29	1.81	6.03	1.08	1.87	0.83	2.63	0.97	0.86	0	1	2.25	1.17	1.98	1.06	0	0	3.55	0	0	1.12	0.89	0
ENSG00000113396	SLC27A6	28965	5	914.832	570.861	0.618144	0.183343	3.37151	0.000747563	0.0147327	NA	914.17	1114.12	1115.19	861.85	1085	139.66	1002.42	136.75	1056.5	1022.35	927.18	1073.98	782.56	948.2	1387.6	1069.79	778.14	464.82	891.2	464.4	577.45	447.62	461.12	553.17	405.5	1005.05	323.3	619.86	470.66	437.04	549.73	684.71
ENSG00000113578	FGF1	2246	5	292.322	139.715	0.906718	0.22731	3.9889	6.63791e-05	0.00262887	NA	569.78	129	76.75	202.48	144.09	668	261.17	442.17	242.71	156.46	68.04	580.23	220.97	234.94	321.43	358.93	118.9	123.95	107.97	204.3	160.97	147.26	128.64	134.07	152.5	230.1	82.9	127.29	154.74	101.98	161.63	98.25
ENSG00000113811	SELENOK	58515	3	2889.68	1826.41	0.64064	0.112551	5.69202	1.25545e-08	4.28182e-06	NA	2818.75	4419.48	2325.12	4123.4	3331.39	2646.01	3404.66	1504.27	2044.79	3257.79	2131.06	2216.34	4155.33	3124.46	2107.5	2624.57	1305.92	2153.66	1750.53	1462.97	2071.17	1653.75	1398.21	1387.16	1884.24	2286.7	2755.79	2031.14	1922.39	1864.71	1486.68	1807.46
ENSG00000114757	PEX5L	51555	3	104.914	42.2613	1.11449	0.229109	4.86445	1.14776e-06	0.000132038	NA	258.08	53.22	56.85	73.72	24.18	197.04	139.04	53.79	109.46	48.22	56.25	151.85	75.45	115.13	150.77	115.56	48.33	36.15	46.91	70.76	46.15	19.87	56.4	35.89	33.5	63.19	46.19	47.04	38.68	21.29	38.19	27.63
ENSG00000115290	GRB14	2888	2	36.802	19.4817	0.83492	0.180837	4.61698	3.89357e-06	0.000323423	NA	31	11.73	21.79	38.42	34.81	94.19	38.52	27.35	24.59	30.01	22.68	50.28	48.51	31.82	31.48	51.65	9.67	18.08	25.67	23.92	21.39	14.02	19.79	12.67	19.64	27.42	22.5	22.14	21.49	11.21	12.43	29.68
ENSG00000115361	ACADL	33	2	230.381	134.636	0.72543	0.155349	4.66969	3.01656e-06	0.000266616	NA	218.7	172.3	206.55	179.64	122.81	671.25	179.44	378.35	189.57	133.96	205.94	206.15	187.56	220.9	188.88	224.11	125.66	145.47	161.07	159.45	148.58	109.86	147.44	115.07	134.01	108.49	151.59	157.73	127.87	126.63	95.03	140.22
ENSG00000116285	ERRFI1	54206	1	6785.89	4188.88	0.622653	0.196044	3.17609	0.00149277	0.0235192	NA	5143.13	6648.61	7079.59	12279.9	10248.5	3071.49	8241.09	1033.85	3428.07	10435.6	6784.19	5462.41	11755.6	7925.34	4062.57	4974.26	2307.35	6241.49	5381.7	2046.96	6007.53	4223.78	3057.67	2723.64	4326.47	4511.41	3009.22	6520.96	4694.75	5497.75	2679.4	3791.99
ENSG00000116745	RPE65	6121	1	10.1416	3.5771	0.913856	0.314062	2.9098	0.00361664	0.0437406	NA	0.84	3.61	9.47	2.08	6.77	2.17	8.46	88.43	1.59	1.07	3.63	3.02	1.08	14.04	10.77	5.25	0	16.35	2.66	1	13.51	2.34	0.99	4.22	1.16	0	4.74	0	5.37	2.24	2.66	0
ENSG00000116761	CTH	1491	1	195.224	113.274	0.703686	0.195755	3.59473	0.000324731	0.00800506	NA	145.8	92.92	159.18	195.22	138.28	271.75	222.66	279.89	120.56	103.95	148.78	74.41	227.44	238.69	381.9	322.16	106.33	191.09	112.4	84.71	157.59	75.97	97.96	79.18	149.03	110.88	58.03	159.12	165.48	90.77	61.28	112.58
ENSG00000117143	UAP1	6675	1	3315.04	2047.26	0.631381	0.184832	3.41598	0.000635532	0.0131039	NA	2295.05	1538.11	3507.58	3863.8	4620.43	2038.64	3896.01	6037.15	1415.01	4329.43	3202.49	1810.08	3673.51	3365.95	4349.2	3098.19	1132.89	4197.15	2260.3	904.89	4088.32	1765.95	1061.77	865.65	2195.01	2111.45	2918.03	2223.46	2124.41	2015.99	862.35	2028.54
ENSG00000117477	CCDC181	57821	1	28.4974	9.5587	1.15458	0.282407	4.08836	4.34427e-05	0.0019169	NA	38.54	16.24	18	29.07	25.14	81.2	30.06	14.59	23.8	21.43	30.85	27.15	30.18	15.91	24.02	29.77	1.93	19.8	6.2	1.99	19.14	0	15.83	3.17	9.24	29.81	7.11	15.22	5.37	10.09	0.89	7.16
ENSG00000117594	HSD11B1	3290	1	379.856	141.713	0.982088	0.294398	3.33592	0.000850186	0.0160253	NA	188.53	394.23	192.34	336.43	138.28	2404.58	118.37	104.84	414.83	135.03	166.02	356.99	337.38	109.52	476.34	203.98	79.26	129.12	27.44	168.42	126.07	86.49	93.02	97.12	378.93	128.76	78.16	99.62	405.11	247.66	84.37	37.87
ENSG00000119138	KLF9	687	9	6590.79	3785.19	0.711729	0.199661	3.56468	0.000364299	0.00874982	NA	10681.8	4303.1	6403.09	5580.24	3973.49	12884.7	5622.77	2652.08	4298.17	4012.22	6090.17	9644.7	5220.3	5560.94	9181.37	9343.59	3631.63	5025.21	2658.55	2335.96	5148.67	3789.02	2723.2	2681.41	3849.35	6739.7	2303.4	5877.58	4145.65	3636.41	2724.7	3292.53
ENSG00000120057	SFRP5	6425	10	159.707	78.2658	0.849534	0.242586	3.50199	0.000461798	0.0102902	NA	335.17	44.2	69.17	88.26	82.2	331.29	131.53	51.97	126.11	88.95	78.02	303.69	91.62	161	346.28	225.86	65.73	68	87.62	124.57	74.29	58.44	58.38	89.73	86.64	153.8	46.19	96.85	76.29	48.19	81.71	35.82
ENSG00000120129	DUSP1	1843	5	34374	20309.9	0.671023	0.204094	3.28781	0.00100971	0.0179031	NA	31843.3	41748.2	38669.6	35792.9	45688.9	33749.6	33061.1	6228.61	27745	47134	40372.2	43369.5	37200.7	34239.9	13316	39823.8	16421.1	18088.4	24558.8	21805	18134	11578.6	25133.2	23806.5	16202.6	30683.3	12323.5	42546.1	15315.7	11177	21432.5	15751.3
ENSG00000120217	CD274	29126	9	357.552	220.143	0.628728	0.192295	3.26959	0.00107702	0.0186963	NA	344.38	387.01	390.36	373.82	388.74	259.84	557.11	82.96	408.48	356.86	358.35	324.81	396.67	464.27	333.02	294.15	168.19	175.6	194.7	161.44	189.11	220.89	309.72	268.14	182.53	212.22	227.38	374.96	217.06	163.61	273.54	183.2
ENSG00000120664	SPART-AS1	NA	13	43.8197	25.1759	0.740948	0.176728	4.19258	2.75795e-05	0.00138088	NA	37.71	61.34	27.48	41.54	24.18	77.95	52.61	49.23	37.28	36.44	23.59	40.22	38.8	38.38	67.1	47.27	26.1	20.66	15.05	25.91	23.64	14.02	24.74	28.5	25.42	14.31	22.5	51.19	33.31	29.14	18.65	29.68
ENSG00000120729	MYOT	9499	5	141.286	74.7724	0.772125	0.23428	3.29574	0.000981634	0.0175556	NA	132.39	79.39	72.96	150.56	105.41	341.04	145.62	54.7	145.15	110.38	62.6	250.39	156.3	112.32	201.31	140.07	73.46	40.46	56.64	58.8	34.89	123.89	58.38	46.45	123.61	182.41	35.53	69.18	133.25	53.79	52.4	53.22
ENSG00000121454	LHX4	89884	1	19.0517	6.9594	0.968155	0.301723	3.20875	0.00133313	0.0216391	NA	7.54	22.55	2.84	35.3	52.22	0	33.82	2.74	7.14	50.37	4.54	15.08	25.87	31.82	2.49	10.51	3.87	0.86	19.47	9.97	1.13	2.34	13.85	1.06	5.78	3.58	5.92	16.6	6.45	5.6	9.77	5.12
ENSG00000121769	FABP3	2170	1	69.5907	37.2522	0.732636	0.249962	2.93099	0.00337885	0.0415795	NA	96.36	29.77	31.27	46.73	45.45	270.66	37.58	49.23	58.69	46.08	22.68	134.75	56.05	46.8	54.68	86.67	22.23	24.1	27.44	32.89	27.02	35.06	22.76	24.28	73.94	71.53	28.42	49.81	74.14	35.86	16.87	29.68
ENSG00000122145	TBX22	50945	X	6.0044	0.8242	1.36849	0.318008	4.30332	1.68257e-05	0.000967814	NA	3.35	8.12	9.47	2.08	1.93	1.08	22.55	2.74	7.93	2.14	0.91	4.02	0	16.85	4.14	8.75	5.8	1.72	0.89	0	1.13	0	0	0	0	0	0	2.77	0	0	0.89	0
ENSG00000123360	PDE1B	5153	12	463.3	240.67	0.796943	0.231488	3.4427	0.000575942	0.0121873	NA	698.82	386.11	310.77	326.05	185.67	1369.56	227.35	163.19	632.95	190.75	349.28	743.14	341.7	274.26	743.09	470.11	235.86	206.59	117.71	299.97	190.23	361.14	194.94	188.97	308.46	379.13	247.51	308.55	304.1	155.77	182.95	168.87
ENSG00000123560	PLP1	5354	X	2127.88	1313.43	0.61872	0.200439	3.08683	0.00202305	0.0290626	NA	4383.14	1390.16	1233.62	1426.73	1348.03	4035.06	2217.17	685.58	2418.37	1302.04	1232.91	3569.88	1469.19	2114.49	2878.76	2340.93	1638.44	933.94	1239.89	1762.93	1047.97	1488.96	1166.66	1237.25	1039.74	2415.47	766.22	1133.18	1147.63	1311.12	1411.19	1274.23
ENSG00000123572	NRK	203447	X	42.5684	24.4673	0.693267	0.216024	3.20921	0.00133103	0.0216271	NA	55.3	25.26	48.32	34.27	19.34	95.27	37.58	83.87	40.45	27.86	48.08	54.3	33.42	18.72	24.02	35.02	23.2	35.29	23.9	23.92	38.27	26.88	34.63	25.34	13.86	8.35	13.03	35.97	29.01	16.81	26.64	16.38
ENSG00000123612	ACVR1C	130399	2	180.16	101.232	0.716941	0.220003	3.25878	0.00111892	0.0192152	NA	321.76	94.72	179.07	132.91	69.63	621.44	157.83	249.8	173.7	41.79	155.13	111.62	89.47	134.79	84.5	264.38	70.56	152.36	61.07	132.54	154.21	39.74	95	118.24	85.49	79.88	84.08	114.84	91.34	91.89	149.2	99.28
ENSG00000124003	MOGAT1	116255	2	4.374	0.8379	1.21019	0.31784	3.80754	0.000140355	0.00447132	NA	5.03	2.71	3.79	5.19	0	16.24	2.82	13.68	3.97	0	5.44	0	3.23	0.94	0.83	6.13	0	0.86	0.89	1	2.25	0	0.99	0	0	2.38	0	4.15	0	0	0.89	0
ENSG00000124203	ZNF831	128611	20	102.892	47.6134	0.853156	0.266024	3.20707	0.00134096	0.0217297	NA	175.96	148.85	41.69	32.19	41.58	163.48	147.5	25.53	151.49	43.94	58.97	74.41	37.73	142.28	200.48	160.21	69.6	31.85	32.75	72.75	20.26	39.74	44.53	65.45	40.43	48.88	22.5	58.11	46.21	59.39	47.96	61.41
ENSG00000124406	ATP8A1	10396	4	1105.92	668.433	0.675021	0.163537	4.12764	3.66501e-05	0.00169186	NA	2212.1	754.17	922.85	735.17	499.95	2070.04	1133.01	1001.94	1265.9	525.1	860.95	1693.43	657.52	1160.67	954.34	1247.5	443.68	931.36	583.22	700.59	983.81	696.56	801.52	495.11	631.93	566.31	356.46	791.43	753.27	824.78	551.51	583.38
ENSG00000124743	KLHL31	401265	6	143.859	84.0004	0.665133	0.223619	2.9744	0.00293559	0.0375563	NA	156.69	170.5	225.5	96.57	154.72	181.89	181.32	67.46	111.04	159.67	215.92	80.45	92.7	175.97	88.64	142.7	45.43	76.61	185.85	76.74	97.93	72.46	104.89	46.45	85.49	31	28.42	189.55	77.37	78.44	47.07	100.3
ENSG00000124780	KCNK17	89822	6	23.1744	9.8953	0.959239	0.266074	3.60516	0.000311957	0.00780911	NA	44.41	7.22	11.37	17.65	14.51	7.58	24.43	7.29	19.04	18.22	8.16	83.46	18.32	32.76	24.85	31.52	11.6	8.61	11.51	13.95	11.26	5.84	1.98	8.45	18.48	15.5	14.21	8.3	11.82	1.12	4.44	11.26
ENSG00000125657	TNFSF9	8744	19	52.847	30.5336	0.670701	0.229333	2.92458	0.00344927	0.0422158	NA	67.87	33.38	41.69	20.77	47.38	92.03	55.43	15.5	45.21	51.44	47.18	134.75	17.25	54.29	51.36	70.04	14.5	39.6	32.75	35.88	49.53	17.53	13.85	30.61	40.43	73.92	20.13	33.21	22.57	13.45	23.98	26.61
ENSG00000126337	KRT36	8689	17	4.054	0.4432	0.999266	0.30061	3.32413	0.000886947	0.0164437	NA	0	0.9	11.37	0	0.97	0	7.52	0	0.79	0	9.98	1.01	0	14.04	1.66	16.63	0	0	0	1	0	0	0	1.06	0	0	0	4.15	0	0	0.89	0
ENSG00000126778	SIX1	6495	14	546.584	273.178	0.771055	0.268793	2.86859	0.00412309	0.0476399	NA	765.02	550.29	271.93	272.05	159.56	2277.91	279.96	782.22	536.97	171.46	281.24	900.01	266.24	342.59	243.56	644.33	280.32	266.84	109.74	518.22	256.65	656.82	109.84	244.92	216.03	511.47	133.82	253.2	223.51	230.85	212.26	146.36
ENSG00000127129	EDN2	1907	1	1666.64	478.656	1.10093	0.312937	3.51805	0.000434728	0.00986131	NA	852.16	1025.71	1709.26	5493.02	1193.31	0	2431.37	12.76	805.86	1291.33	1750.93	648.61	5764.65	2643.34	100.24	943.73	66.7	179.04	265.5	204.3	196.99	357.63	102.91	881.49	207.95	1456.91	172.9	2226.23	192.35	45.95	715.81	385.85
ENSG00000127472	PLA2G5	5322	1	71.5853	35.1165	0.799921	0.265422	3.01377	0.00258025	0.0341871	NA	162.56	40.6	65.38	22.84	29.98	179.72	75.16	106.67	34.9	23.58	59.88	100.56	21.56	64.59	64.62	92.8	29.97	40.46	7.97	29.9	24.76	47.92	37.6	11.61	61.23	42.92	17.76	69.18	82.74	28.02	12.43	17.4
ENSG00000127951	FGL2	10875	7	6672.79	3805.09	0.698092	0.219437	3.18129	0.00146623	0.0232019	NA	12472.4	5164.63	4624.66	5319.61	4116.61	14181.7	4900.31	2558.18	6506.35	3771.1	4282.08	10451.2	4783.75	5794.95	8543.49	9293.69	3821.09	4061.14	2473.58	3856.73	4275.17	3455.93	3452.49	3463.67	4628	5843.14	2284.45	3272.24	5060.1	2672.68	4158.98	4102.1
ENSG00000128016	ZFP36	7538	19	17708.2	10430.8	0.65438	0.222835	2.93661	0.00331817	0.0410909	NA	23963.6	20480.8	18109.2	13277.7	10293	46699.3	15930.7	4703.36	9372.86	10995	20166.6	29441.9	14407.3	16952.4	11151.4	17386.3	7229.42	13395.4	10811.2	7045.76	13264.5	3961.99	7400.74	8778.99	11992.8	17826.3	11718.3	18764.5	10621	7477.89	7375.68	9227.69
ENSG00000128342	LIF	3976	22	667.663	306.82	0.910351	0.248783	3.65921	0.00025299	0.00682347	NA	1110.24	562.02	570.38	339.55	271.73	2538.83	434.04	194.19	329.16	252.91	576.08	1491.3	333.07	489.54	388.53	801.03	344.12	444.16	290.28	306.94	493.03	142.58	140.51	206.91	421.67	469.74	381.33	285.02	323.44	187.14	212.26	259.96
ENSG00000128346	C22orf23	84645	22	7.3263	3.8	0.787131	0.236219	3.33221	0.000861603	0.0161879	NA	6.7	9.02	12.32	3.12	6.77	15.16	6.58	5.47	8.72	5.36	2.72	11.06	2.16	9.36	7.46	5.25	2.9	0.86	6.2	4.98	2.25	4.67	1.98	5.28	9.24	3.58	1.18	1.38	4.3	4.48	4.44	3.07
ENSG00000128655	PDE11A	50940	2	347.511	125.485	1.05364	0.286672	3.67543	0.000237453	0.0065064	NA	659.44	274.24	332.57	211.83	176	255.51	311.91	143.13	326.78	185.39	312.99	990.51	199.41	401.56	497.88	281.02	158.53	98.13	76.11	164.43	83.3	14.02	29.69	52.78	71.63	710.57	45	206.16	98.86	28.02	76.38	94.16
ENSG00000129048	ACKR4	51554	3	998.209	326.054	1.27629	0.258404	4.93913	7.84715e-07	9.72175e-05	NA	719.77	910.24	663.24	2157.75	882.89	1077.24	486.65	82.96	1512.57	813.38	618.72	2282.71	1872.32	380.96	774.57	735.37	290.96	66.28	283.2	412.58	72.04	645.14	327.54	340.98	197.55	350.52	111.32	492.57	203.09	468.42	437.83	516.86
ENSG00000129596	CDO1	1036	5	560.095	268.111	0.888982	0.23613	3.76481	0.000166679	0.00507565	NA	729.83	315.74	402.68	341.63	233.05	1686.78	401.16	1042.96	530.63	233.62	382.85	715.99	327.68	413.72	533.5	669.71	298.69	270.28	163.73	322.89	264.52	331.92	172.18	128.79	304.99	580.62	136.19	334.83	324.52	198.35	209.59	247.68
ENSG00000130208	APOC1	341	19	39.4397	18.3387	0.809495	0.278299	2.90873	0.00362901	0.0438172	NA	54.46	20.75	47.37	34.27	26.11	94.19	15.97	120.34	15.07	12.86	48.99	29.16	24.79	15.91	33.14	37.64	15.47	23.24	5.31	12.96	23.64	26.88	18.8	12.67	40.43	13.11	4.74	11.07	42.98	13.45	13.32	15.35
ENSG00000130226	DPP6	1804	7	15.8896	4.3998	1.25939	0.294823	4.27167	1.94014e-05	0.00107754	NA	4.19	10.83	13.26	20.77	14.51	3.25	5.64	15.5	13.48	32.15	13.61	34.19	31.26	1.87	24.85	14.88	3.87	3.44	0	14.95	1.13	5.84	1.98	5.28	4.62	4.77	2.37	1.38	2.15	10.09	4.44	4.09
ENSG00000130413	STK33	65975	11	69.5008	32.0561	0.92207	0.243449	3.78752	0.000152156	0.00475322	NA	87.98	73.97	32.21	38.42	21.27	116.93	62.94	232.48	66.63	39.65	38.1	81.45	43.12	50.55	72.9	53.4	48.33	61.12	19.47	20.93	48.4	10.52	26.72	24.28	12.71	53.65	45	37.36	15.04	21.29	43.52	24.56
ENSG00000130844	ZNF331	55422	19	3695.62	2055.66	0.743974	0.207245	3.58983	0.000330893	0.00811555	NA	3329.04	1355.88	3608.96	6127.47	3127.35	3216.57	5364.41	1552.59	1676.76	3072.39	3578.07	1862.37	6009.33	4907.59	4944	5397.1	1325.25	2895.65	2566.51	994.58	3119.14	1318.32	1182.5	890.99	2322.08	3403.83	1235.19	3400.92	2588.62	1680.93	979.58	2986.51
ENSG00000130876	SLC7A10	56301	19	53.2419	21.7993	0.890044	0.296784	2.99896	0.00270901	0.0354306	NA	44.41	128.1	46.43	42.57	11.6	90.94	39.46	20.97	81.7	8.57	59.88	91.51	44.19	22.46	30.65	88.42	37.7	25.82	14.16	34.88	18.01	40.91	12.86	16.89	20.79	26.23	13.03	52.58	12.89	4.48	12.43	5.12
ENSG00000131096	PYY	5697	17	5.3327	2.2781	0.903737	0.266697	3.38863	0.00070242	0.0141607	NA	10.05	1.8	6.63	1.04	4.84	6.5	7.52	1.82	5.55	8.57	7.26	9.05	1.08	1.87	9.11	2.63	2.9	0.86	4.43	1.99	0	0	5.94	3.17	1.16	2.38	1.18	1.38	1.07	3.36	3.55	3.07
ENSG00000132170	PPARG	5468	3	627.065	308.792	0.849276	0.239017	3.5532	0.000380578	0.00901854	NA	841.27	436.63	428.26	470.39	212.74	2873.37	471.62	292.65	532.22	231.47	409.16	788.39	483.98	333.23	580.72	646.95	300.62	313.32	174.35	402.61	359.08	573.85	251.34	157.3	358.13	432.78	174.09	401.25	381.47	268.95	190.94	200.6
ENSG00000132854	KANK4	163782	1	159.834	87.3187	0.748249	0.223429	3.34894	0.000811224	0.0155435	NA	337.68	82.99	87.17	120.45	68.66	360.52	158.77	233.39	154.67	64.3	75.3	239.33	93.78	121.68	205.45	153.2	87	154.94	86.73	113.61	141.83	46.75	87.08	96.07	47.37	146.64	76.98	85.78	56.95	63.88	66.61	38.89
ENSG00000132915	PDE6A	5145	5	68.217	19.2372	1.39039	0.275331	5.04989	4.42057e-07	6.34418e-05	NA	58.65	92.02	118.44	11.42	106.37	1.08	65.76	51.05	23.8	116.81	138.8	22.12	4.31	79.56	155.74	45.52	8.7	35.29	36.29	1.99	27.02	22.21	22.76	4.22	43.9	9.54	21.32	20.75	20.42	16.81	5.33	11.26
ENSG00000133169	BEX1	55859	X	22.0711	11.1689	0.854719	0.220532	3.87571	0.000106316	0.00368968	NA	25.98	22.55	18	10.38	24.18	27.07	13.15	24.62	9.52	18.22	25.4	44.25	8.62	15.91	37.28	28.01	9.67	6.89	7.08	11.96	7.88	7.01	5.94	5.28	11.55	16.69	13.03	19.37	12.89	4.48	19.54	19.45
ENSG00000133454	MYO18B	84700	22	2.0838	0.4643	0.970818	0.317416	3.05851	0.00222443	0.0309732	NA	2.51	0	0.95	0	2.9	8.66	1.88	0	1.59	2.14	0	3.02	1.08	0	2.49	6.13	0	0	0.89	0	2.25	0	1.98	0	0	1.19	0	0	0	1.12	0	0
ENSG00000133640	LRRIQ1	84125	12	32.8711	20.9718	0.588509	0.173997	3.3823	0.000718829	0.0143617	NA	21.79	28.87	36	36.34	19.34	57.38	23.49	50.14	30.93	22.5	39.92	46.26	24.79	22.46	29.82	35.89	18.37	32.71	24.78	11.96	23.64	19.87	28.7	14.78	13.86	7.15	37.9	15.22	23.64	20.17	21.31	21.49
ENSG00000133874	RNF122	79845	8	725.762	442.851	0.618794	0.215701	2.86876	0.00412085	0.0476378	NA	756.64	223.73	632.92	651.06	688.52	1657.55	771.31	292.65	314.09	748.01	656.83	470.62	662.91	873.31	1221.92	990.12	236.82	759.2	574.37	149.49	741.8	266.47	287.95	218.52	485.21	635.46	394.36	765.14	413.71	466.18	187.39	503.55
ENSG00000134115	CNTN6	27255	3	40.284	13.7749	0.927454	0.310016	2.99163	0.00277496	0.0359776	NA	45.25	138.02	13.26	22.84	2.9	119.09	41.34	28.26	72.97	4.29	20.87	26.15	23.71	44.93	24.02	16.63	16.43	1.72	9.74	27.9	3.38	23.37	2.97	23.22	8.09	33.38	14.21	0	12.89	13.45	20.43	9.21
ENSG00000134769	DTNA	1837	18	451.66	236.538	0.764593	0.247459	3.08978	0.00200305	0.0288754	NA	416.44	180.42	129.81	263.75	184.7	1266.71	357	1992.02	251.43	212.18	131.55	507.83	274.87	260.22	306.52	491.12	183.66	406.29	132.75	225.23	401.85	211.54	185.04	146.74	331.56	312.37	106.58	178.49	380.39	237.57	150.09	194.46
ENSG00000135046	ANXA1	301	9	25896.7	15796.1	0.658622	0.169783	3.87921	0.000104798	0.00365594	NA	16946	82910.1	15630.6	34758.7	30072.5	18881.5	21210.6	23412	14749.7	28019.1	14290.5	25065.5	32830.9	19492.8	22009.4	14067.5	11487.4	19101.5	13109.5	11910	19442	12438.8	12935.2	13233.9	12836.2	14200.7	41346.3	9701.88	13620	18113.7	14889	14370.7
ENSG00000135437	RDH5	5959	12	188.904	115.187	0.628562	0.205946	3.05208	0.00227262	0.0314307	NA	240.48	138.93	165.81	149.53	62.86	734.04	123.07	82.96	191.15	76.09	187.79	207.15	178.93	137.6	118.46	227.61	123.73	114.48	138.06	93.68	94.55	63.11	127.65	144.63	137.48	96.57	124.35	172.95	126.8	65	148.31	71.64
ENSG00000135903	PAX3	5077	2	613.292	172.842	1.3494	0.278633	4.84292	1.27947e-06	0.000142115	NA	773.4	508.79	342.04	493.23	281.4	1746.32	450.95	172.31	684.5	297.92	371.96	1231.86	438.71	471.76	744.75	802.78	175.93	225.52	133.64	91.68	207.12	46.75	106.87	338.87	140.94	208.64	65.13	329.3	155.81	53.79	340.14	145.33
ENSG00000136153	LMO7	4008	13	2968.2	1837.82	0.62041	0.193667	3.20348	0.00135776	0.0218612	NA	2103.17	5991.87	2673.8	4416.22	3883.56	569.48	3489.22	2617.44	1691.03	3700.38	2491.23	2028.29	4104.67	3187.17	2342.77	2200.86	1515.68	1465.9	2278.88	1545.68	1551.13	1893.34	2464.93	2056.45	1442.93	1216.08	1360.72	3230.73	1515.13	2280.46	2095.92	1491.21
ENSG00000136546	SCN7A	6332	2	1065.75	581.122	0.747473	0.225856	3.30951	0.000934601	0.0170189	NA	1562.71	477.22	418.79	663.52	803.6	2020.24	1372.58	864.27	784.44	759.79	377.4	1603.93	630.58	1275.81	1848.2	1588.93	498.78	667.96	579.68	599.94	648.37	335.42	412.64	428.6	873.38	898.94	410.94	496.72	987.52	493.07	464.48	501.5
ENSG00000136689	IL1RN	3557	2	12732.1	5646.12	0.924358	0.261328	3.53716	0.000404462	0.0094104	NA	7672.8	25853.8	11041	27984.3	22328.5	141.83	10108.8	87.52	5461.75	22117.6	11128	8898.54	27829.4	9708.48	7334.82	6016.91	3143.48	5130.23	7661.47	3774.02	5180.19	5318.88	4528.12	5928.67	3611.36	3309.64	5788.69	8636.5	3591.18	11177	6073.73	7484.7
ENSG00000137033	IL33	90865	9	2692.48	1632.99	0.636619	0.204758	3.10913	0.00187639	0.0276826	NA	5381.94	1897.15	2150.79	1964.61	1354.8	5661.21	2763	1340.17	2559.55	1341.69	1953.24	3943.96	1890.65	2539.44	3191.07	3146.34	1296.25	1541.65	1402.73	1304.51	1661.44	1997.36	1467.48	1187.63	2448.01	2084.03	1585.73	1582.85	2729.38	889.77	1400.54	1548.52
ENSG00000137331	IER3	8870	6	3254.01	1678.54	0.850122	0.199396	4.26348	2.01266e-05	0.00110926	NA	3070.96	4805.58	3514.21	3765.16	4193.01	2390.5	2477.4	502.34	2110.62	4708.79	3715.97	4223.51	3928.97	3474.53	1775.3	3407.22	859.33	1230.05	3505.49	1486.88	1271.97	1266.9	1571.38	1833.71	1112.52	1603.55	1846.27	2955.39	1017.61	1778.42	1762.88	1754.24
ENSG00000137463	MGARP	84709	4	17.3563	6.281	1.24971	0.235108	5.31546	1.0639e-07	2.15681e-05	NA	8.38	21.65	18.95	13.5	13.54	24.9	17.85	8.21	23	11.79	30.85	18.1	11.86	14.98	17.4	22.76	3.87	7.75	2.66	9.97	9.01	7.01	0.99	3.17	10.4	13.11	5.92	11.07	3.22	5.6	2.66	4.09
ENSG00000137868	STRA6	64220	15	17.2696	8.2523	0.851852	0.259084	3.28793	0.00100925	0.0179031	NA	13.41	66.76	11.37	8.31	4.84	2.17	11.27	79.32	3.97	16.07	13.61	7.04	8.62	9.36	14.08	6.13	16.43	2.58	8.85	5.98	6.75	4.67	7.92	14.78	6.93	11.92	4.74	11.07	9.67	5.6	7.99	6.14
ENSG00000138166	DUSP5	1847	10	1626.09	1034.99	0.594913	0.179418	3.31579	0.000913836	0.0168204	NA	2108.2	2347.31	1450.6	2367.5	1319.02	2310.39	1619.66	650.94	1161.99	1284.9	1381.7	2270.64	2471.64	1419.95	808.54	1044.4	1366.81	1082	894.74	783.31	1014.2	779.54	845.06	901.55	1363.21	1739.47	607.53	1086.13	1310.96	825.9	835.7	1123.78
ENSG00000138769	CDKL2	8999	4	30.7019	18.6609	0.636059	0.210628	3.01982	0.00252923	0.0337324	NA	25.14	27.97	30.32	12.46	5.8	44.39	28.18	72.93	16.66	24.65	23.59	50.28	24.79	25.27	30.65	48.15	13.53	23.24	12.39	19.93	27.02	18.7	15.83	16.89	5.78	32.19	17.76	31.82	16.12	10.09	23.98	13.31
ENSG00000139112	GABARAPL1	23710	12	4587.71	2940.26	0.620206	0.115102	5.3883	7.11277e-08	1.61093e-05	NA	4362.19	3416.32	4012.59	4611.44	3996.7	6422.31	5319.32	5376.18	3252.78	4006.87	3792.18	3651.33	4583.26	5485.12	5812.19	5302.55	2253.21	4488.95	3122.29	1896.48	4556.58	2591.07	2512.43	2076.51	2935.53	3552.86	1856.93	3748.2	3253.77	3077.22	2111.02	3011.08
ENSG00000139304	PTPRQ	374462	12	15.3881	3.0356	1.33556	0.314257	4.24989	2.13876e-05	0.00115676	NA	5.87	8.12	0.95	6.23	0.97	134.25	8.46	13.68	7.93	1.07	4.54	4.02	4.31	11.23	7.46	27.14	1.93	2.58	1.77	3.99	1.13	1.17	1.98	0	4.62	8.35	0	8.3	4.3	2.24	6.22	0
ENSG00000139330	KERA	11081	12	226.58	74.1783	1.20385	0.278415	4.32394	1.53265e-05	0.000897606	NA	532.91	250.79	114.65	89.3	47.38	194.88	196.35	80.23	282.37	45.01	103.42	921.13	75.45	240.56	123.43	327.42	86.03	43.04	15.05	139.52	29.27	164.79	43.54	50.67	103.97	64.38	30.79	83.02	118.2	100.86	46.18	67.55
ENSG00000140009	ESR2	2100	14	39.21	17.6546	0.944549	0.244297	3.8664	0.000110454	0.00379513	NA	36.03	25.26	32.21	17.65	14.51	184.05	21.61	13.68	31.73	20.36	34.47	51.29	26.95	30.89	30.65	56.03	21.27	16.35	17.7	16.94	22.51	10.52	6.93	7.39	32.35	44.11	10.66	17.99	16.12	13.45	9.77	18.42
ENSG00000140274	DUOXA2	405753	15	8.7169	1.1157	1.11119	0.308043	3.60727	0.000309433	0.00778011	NA	0	92.92	0	0	6.77	0	7.52	2.74	3.17	2.14	0	0	1.08	6.55	0.83	15.76	0	0.86	0.89	1	1.13	1.17	0	0	5.78	2.38	0	1.38	2.15	1.12	0	0
ENSG00000140557	ST8SIA2	8128	15	18.9234	8.1297	0.865906	0.284881	3.03954	0.00236942	0.0322941	NA	36.03	19.85	12.32	7.27	20.31	79.03	8.46	2.74	18.24	7.5	18.14	26.15	5.39	17.78	16.57	7	5.8	7.75	18.59	2.99	13.51	15.19	0.99	11.61	3.47	14.31	4.74	2.77	5.37	7.84	7.99	7.16
ENSG00000141338	ABCA8	10351	17	4472.41	2430.6	0.766624	0.213421	3.59208	0.000328054	0.00805274	NA	6107.57	3138.47	2761.91	3204.43	1938.88	12077	4515.13	2917.38	4018.19	1773.57	2615.51	7423.33	3191.68	3968.76	6895.76	5011.03	3131.88	2630.53	2092.15	2600.05	2647.5	2076.83	2035.47	1871.71	3168.89	2851.82	1519.41	2765.84	3483.72	1641.71	2029.31	2342.74
ENSG00000141485	SLC13A5	284111	17	7.5233	2.2288	1.16891	0.297417	3.93021	8.48716e-05	0.00315035	NA	3.35	9.92	6.63	6.23	19.34	2.17	3.76	6.38	4.76	16.07	1.81	7.04	9.7	5.62	14.08	3.5	0	0.86	7.08	3.99	2.25	0	3.96	1.06	1.16	0	3.55	4.15	3.22	3.36	0	1.02
ENSG00000142606	MMEL1	79258	1	23.5829	8.9796	1.13776	0.24433	4.65666	3.21382e-06	0.000276622	NA	25.98	28.87	14.21	25.96	9.67	41.14	10.33	28.26	12.69	12.86	18.14	55.31	20.48	7.49	41.42	24.51	10.63	9.47	9.74	4.98	15.76	7.01	14.84	8.45	5.78	21.46	9.47	4.15	4.3	8.96	3.55	5.12
ENSG00000142623	PADI1	29943	1	53.2182	2.9875	0.97905	0.306524	3.19404	0.00140298	0.0224338	NA	11.73	578.26	0	1.04	127.65	0	4.7	2.74	0	111.45	0	0	1.08	3.74	9.11	0	0	0	2.66	2.99	1.13	4.67	0	0	5.78	2.38	3.55	1.38	17.19	2.24	1.78	2.05
ENSG00000143153	ATP1B1	481	1	2353.6	1060.64	0.947797	0.245106	3.86689	0.000110233	0.00379513	NA	1180.62	6871.43	974.01	1959.42	2002.7	788.17	1433.64	11977.7	691.64	1924.67	942.6	1192.64	1948.86	1516.36	975.88	1277.27	469.78	3148.72	598.26	562.07	3115.77	510.73	640.23	695.69	743.99	1051.55	633.58	791.43	765.09	1795.23	766.43	681.64
ENSG00000143469	SYT14	255928	1	45.7577	25.0553	0.723135	0.238306	3.03449	0.00240946	0.0327015	NA	74.57	88.41	31.27	82.03	23.21	42.22	22.55	11.85	96.77	17.15	36.29	37.21	70.06	33.7	29.82	35.02	43.5	17.22	23.9	45.84	19.14	49.09	16.82	24.28	17.33	20.27	16.58	15.22	16.12	28.02	16.87	30.7
ENSG00000144136	SLC20A1	6574	2	2905.17	1741.11	0.674289	0.180027	3.74549	0.000180045	0.00537039	NA	2005.97	1625.62	3505.69	6074.51	3466.78	1082.66	2576.05	1266.33	1714.83	3401.39	3646.12	4085.75	5785.13	2349.43	1805.95	2090.56	1234.39	1904.04	2376.23	913.86	1928.22	1237.68	1114.22	1247.81	1531.88	2678.95	1597.58	2123.84	1487.19	2097.8	1386.33	2997.77
ENSG00000144331	ZNF385B	151126	2	145.185	48.2073	1.21428	0.269341	4.50832	6.53428e-06	0.00047715	NA	85.47	153.36	74.85	101.76	182.77	364.85	186.02	25.53	81.7	200.4	94.35	231.29	99.17	154.44	79.53	207.48	28.03	24.96	47.79	27.9	33.77	40.91	75.2	36.95	46.21	70.34	8.29	101	73.07	91.89	30.2	34.8
ENSG00000144619	CNTN4	152330	3	271.432	153.346	0.694019	0.231627	2.99628	0.00273299	0.0356366	NA	408.07	217.41	177.18	101.76	115.08	758.94	306.27	132.19	314.09	135.03	155.13	516.88	142.28	256.47	287.46	318.66	143.06	94.69	124.79	373.71	109.19	266.47	82.13	91.84	159.43	140.68	159.88	168.8	178.38	151.28	118.12	91.09
ENSG00000144655	CSRNP1	64651	3	4443.42	2715.37	0.643428	0.186196	3.45565	0.00054896	0.0117623	NA	6473.74	3458.72	5182.73	4431.8	3017.11	8638.51	3989.96	1536.18	2998.17	3228.85	5849.75	4345.19	4550.92	4382.48	3490.13	5520.54	2153.65	4004.33	2959.45	2005.1	3877.82	1512.33	1972.14	2102.9	3224.35	3843.76	2090.23	4260.14	3041.01	2214.34	1809.95	2374.47
ENSG00000145708	CRHBP	1393	5	189.949	72.2971	0.997284	0.288008	3.46269	0.000534798	0.0115013	NA	355.28	172.3	180.97	59.19	53.19	881.28	186.02	34.64	165.77	39.65	179.63	194.08	61.44	144.15	250.18	81.42	108.26	30.99	101.78	23.92	31.52	107.52	31.67	62.28	146.72	134.72	27.24	30.44	116.05	84.05	47.96	71.64
ENSG00000145863	GABRA6	2559	5	1.8806	0.2699	1.00538	0.30337	3.31406	0.000919522	0.0168822	NA	0	2.71	0	0	0	5.41	5.64	0.91	0.79	5.36	0	2.01	0	4.68	0.83	1.75	1.93	0	0	0	0	0	0	0	0	2.38	0	0	0	0	0	0
ENSG00000146006	LRRTM2	26045	5	67.2174	31.7314	0.90682	0.236457	3.83504	0.000125546	0.00412651	NA	59.49	62.25	78.64	15.58	74.46	49.8	144.68	11.85	72.18	71.8	99.79	46.26	18.32	111.39	98.58	60.41	25.13	33.57	44.25	25.91	25.89	23.37	21.77	27.45	26.57	73.92	26.05	52.58	30.09	22.41	15.99	32.75
ENSG00000146147	MLIP	90523	6	247.649	133.94	0.8145	0.173985	4.68144	2.8487e-06	0.000254889	NA	409.74	110.06	167.7	202.48	218.55	319.38	299.69	54.7	264.12	245.41	183.26	392.18	230.67	268.64	346.28	249.5	121.8	112.76	151.34	108.63	133.95	81.81	197.91	154.13	112.06	194.33	153.95	107.92	125.72	96.37	190.05	100.3
ENSG00000146374	RSPO3	84870	6	162.802	54.2692	1.15533	0.283042	4.08185	4.46792e-05	0.00195657	NA	194.4	61.34	83.38	93.45	43.52	833.64	81.73	362.85	71.39	50.37	93.44	241.34	80.84	75.82	60.47	176.84	14.5	128.26	13.28	41.86	150.84	29.22	52.45	17.95	67.01	70.34	36.71	78.87	89.19	14.57	34.64	28.66
ENSG00000146477	SLC22A3	6581	6	1000.97	505.238	0.914035	0.166305	5.49613	3.88226e-08	1.00488e-05	NA	1394.29	645.01	638.6	725.83	807.46	2212.95	652.94	1167.86	932.76	834.81	583.34	1580.8	675.85	625.27	1514.35	1023.39	400.18	604.27	416.84	560.07	641.61	425.42	479.92	428.6	652.73	642.61	360.02	550.68	669.45	423.59	404.09	423.72
ENSG00000147246	HTR2C	3358	X	10.3258	1.2386	1.26247	0.315446	4.00219	6.27586e-05	0.0025269	NA	8.38	2.71	0.95	18.69	2.9	7.58	24.43	0	43.62	5.36	10.89	2.01	12.93	19.66	2.49	2.63	0	1.72	0.89	0	3.38	0	4.95	1.06	0	0	0	1.38	6.45	0	0	0
ENSG00000147576	ADHFE1	137872	8	116.613	63.4778	0.809366	0.170774	4.7394	2.1435e-06	0.000204594	NA	94.68	130.81	94.75	65.42	56.09	206.79	103.34	344.62	103.11	71.8	96.17	147.82	53.9	79.56	95.27	121.69	57.03	74.03	52.22	64.78	58.53	52.59	104.89	68.62	55.45	58.42	46.19	77.48	52.65	61.63	46.18	84.95
ENSG00000147724	FAM135B	51059	8	17.9633	10.214	0.683024	0.233513	2.92499	0.00344467	0.0422158	NA	11.73	11.73	6.63	16.61	9.67	22.74	17.85	17.32	16.66	19.29	9.07	40.22	14.01	16.85	13.25	43.77	7.73	5.16	16.82	8.97	10.13	9.35	9.9	11.61	18.48	10.73	7.11	13.84	6.45	4.48	12.43	10.23
ENSG00000148734	NPFFR1	64106	10	52.9412	17.5621	1.21612	0.270881	4.48948	7.13975e-06	0.000505962	NA	147.47	56.83	25.58	11.42	23.21	148.32	24.43	25.53	29.35	19.29	19.96	121.68	26.95	38.38	62.13	66.53	23.2	23.24	4.43	22.92	24.76	12.86	25.73	10.56	6.93	38.15	18.95	9.69	10.75	14.57	16.87	17.4
ENSG00000148926	ADM	133	11	1158.14	642.129	0.737114	0.217559	3.3881	0.000703775	0.0141763	NA	623.41	1321.6	837.57	3040.37	995.07	1312.18	1082.28	260.74	503.66	1011.63	857.32	1022.69	3019.22	1356.3	399.3	886.82	247.46	643.86	721.28	392.65	615.72	614.75	397.79	813.93	462.11	788.07	915.44	886.89	519.01	864	723.8	667.31
ENSG00000149124	GLYAT	10249	11	54.9847	6.3633	1.46167	0.318282	4.59237	4.38242e-06	0.000356871	NA	64.52	12.63	34.11	18.69	1.93	451.47	30.06	10.94	47.59	1.07	29.94	33.18	22.64	29.95	15.74	75.29	0	12.05	1.77	11.96	15.76	0	2.97	3.17	4.62	2.38	0	40.12	3.22	1.12	2.66	0
ENSG00000149557	NA	NA	NA	588.795	364.43	0.605102	0.211238	2.86455	0.004176	0.0480406	NA	729.83	579.16	325.93	467.27	325.89	1621.82	405.85	316.35	611.53	395.44	334.76	1160.46	453.8	385.64	571.61	735.37	426.28	255.65	256.65	607.91	273.53	648.64	252.33	337.82	301.52	687.92	208.43	300.24	314.85	300.33	270.87	387.9
ENSG00000150625	GPM6A	2823	4	105.389	57.0837	0.77378	0.212254	3.64553	0.00026684	0.00709047	NA	191.04	55.93	82.43	58.15	76.39	237.1	80.8	70.2	111.84	53.58	71.67	160.9	61.44	129.17	130.89	114.68	56.06	43.9	53.99	56.8	55.16	46.75	69.27	64.4	50.83	73.92	28.42	70.56	61.25	66.12	45.29	70.62
ENSG00000150722	PPP1R1C	151242	2	22.3285	11.801	0.793627	0.220365	3.60142	0.000316478	0.00788535	NA	28.49	19.85	12.32	16.61	20.31	40.06	32.88	18.23	21.42	15	9.07	26.15	24.79	29.95	28.99	13.13	10.63	19.8	8.85	3.99	18.01	15.19	7.92	6.33	18.48	27.42	3.55	9.69	18.27	7.84	9.77	3.07
ENSG00000151360	ALLC	55821	2	17.7208	7.0999	1.00839	0.271699	3.71143	0.000206095	0.00589221	NA	32.68	5.41	15.16	15.58	6.77	46.55	22.55	4.56	20.62	7.5	11.79	38.21	4.31	15.91	14.91	21.01	6.77	8.61	5.31	13.95	6.75	1.17	3.96	4.22	19.64	11.92	1.18	15.22	8.6	3.36	0.89	2.05
ENSG00000151365	THRSP	7069	11	367.383	37.6986	1.38296	0.316094	4.37517	1.21338e-05	0.000751409	NA	672.85	96.53	335.41	103.84	28.04	2276.82	229.23	334.59	173.7	18.22	336.58	270.51	106.71	243.37	85.33	566.41	1.93	111.9	30.09	17.94	105.81	0	25.73	3.17	28.88	50.07	0	188.17	27.94	0	11.55	0
ENSG00000151470	C4orf33	132321	4	768.895	502.018	0.59902	0.101781	5.8854	3.97103e-09	1.98483e-06	NA	662.79	671.18	1083.92	1080.95	822.94	541.33	959.21	464.05	760.65	758.72	846.44	588.28	1027.25	782.52	643.68	608.43	435.95	432.97	632.78	527.19	462.64	389.19	562.06	433.88	471.35	526.97	391.99	718.09	474.96	553.59	447.6	571.1
ENSG00000151572	ANO4	121601	12	8.8672	4.0352	0.833024	0.277613	3.00066	0.00269392	0.035306	NA	11.73	5.41	4.74	6.23	3.87	27.07	11.27	29.17	5.55	3.21	3.63	7.04	5.39	6.55	6.63	4.38	1.93	16.35	2.66	2.99	11.26	2.34	2.97	1.06	3.47	3.58	1.18	1.38	3.22	5.6	3.55	1.02
ENSG00000151632	AKR1C2	1646	10	3437.07	1938.67	0.708267	0.221742	3.19411	0.00140263	0.0224338	NA	3075.15	1471.35	5092.72	7355.87	2602.26	4297.06	1661.93	402.96	1802.08	2460.49	4746.57	7061.31	7077.54	1555.68	1724.77	2605.31	1183.15	1123.31	1441.67	3834.81	1132.39	1978.66	3851.27	1762.98	1605.82	981.21	2033.39	2626.09	1611.84	2652.5	1744.23	1455.39
ENSG00000151726	ACSL1	2180	4	4089.56	2509.11	0.659646	0.156007	4.22831	2.35452e-05	0.0012388	NA	4554.91	2447.45	4518.54	4173.24	2550.04	12001.2	3192.34	5162.85	2976.76	2480.85	4419.07	2899.14	4017.36	2886.71	2587.98	4564.55	1755.4	3705.64	2486.86	2344.93	3903.71	2351.48	2376.86	2403.77	2107.21	1799.08	2065.36	3890.72	2259.8	2177.36	2470.7	2046.96
ENSG00000151834	GABRA2	2555	4	98.4148	53.2804	0.799095	0.191432	4.17431	2.98892e-05	0.0014514	NA	185.18	73.97	64.43	103.84	55.12	166.73	110.86	20.06	126.11	56.8	65.32	96.54	83	109.52	142.49	114.68	43.5	39.6	42.48	64.78	39.4	56.1	63.33	46.45	36.97	95.38	63.95	56.73	44.06	54.91	50.62	54.24
ENSG00000152779	SLC16A12	387700	10	84.6483	47.1247	0.698691	0.242359	2.88288	0.00394063	0.0464009	NA	117.31	43.3	20.84	55.03	81.23	236.02	84.55	24.62	75.35	90.02	30.85	85.48	63.6	87.99	93.61	164.58	40.6	34.43	48.68	61.79	37.15	38.57	25.73	49.62	45.06	102.53	30.79	67.8	45.13	52.67	41.74	31.73
ENSG00000153292	ADGRF1	266977	6	62.2642	18.3572	1.06144	0.316438	3.35434	0.000795555	0.0153652	NA	27.65	506.99	9.47	7.27	14.51	0	27.24	264.39	11.1	23.58	17.24	14.08	7.55	17.78	28.99	18.38	1.93	44.76	9.74	1.99	39.4	3.51	3.96	1.06	34.66	72.73	7.11	12.45	41.91	14.57	0.89	3.07
ENSG00000154134	ROBO3	64221	11	487.979	295.324	0.675199	0.160809	4.19877	2.68363e-05	0.00135538	NA	780.94	431.21	405.52	325.01	585.05	690.73	386.13	522.39	320.44	588.33	410.97	586.26	375.11	446.49	405.93	547.15	316.09	246.18	415.07	196.32	235.26	154.27	309.72	218.52	286.51	388.67	434.63	348.67	242.85	392.22	236.24	303.97
ENSG00000154262	ABCA6	23460	17	1540.89	749.531	0.88231	0.228605	3.85954	0.000113599	0.00385175	NA	1799.01	1439.78	947.48	913.77	704.96	4626.19	1206.29	732.08	1119.95	685.85	897.24	2989.65	924.84	1123.23	2307.98	2235.88	774.27	864.22	506.22	752.41	837.47	495.54	760.95	596.46	1047.83	767.8	292.51	1159.47	1189.54	513.24	653.64	780.91
ENSG00000154269	ENPP3	5169	6	467.829	160.364	1.19794	0.266759	4.4907	7.09882e-06	0.000505638	NA	376.22	679.29	180.02	289.71	156.66	503.43	248.96	1436.81	663.88	159.67	144.25	958.34	250.07	243.37	685.93	508.63	200.09	396.82	105.32	107.63	347.82	99.34	65.31	95.01	61.23	337.4	87.64	124.53	84.89	225.24	111.9	115.65
ENSG00000154678	PDE1C	5137	7	186.182	95.8523	0.829299	0.217129	3.81938	0.000133787	0.00430575	NA	195.23	154.26	127.91	126.68	108.31	604.12	166.29	198.75	174.5	94.3	95.26	281.57	126.12	140.4	184.74	200.48	112.13	80.91	71.69	121.58	73.17	114.54	67.29	68.62	134.01	151.41	76.98	83.02	119.28	84.05	80.82	94.16
ENSG00000154734	ADAMTS1	9510	21	15071.2	8735.38	0.681426	0.217345	3.13522	0.00171724	0.0260779	NA	21539.5	6967.06	13194.6	11917.5	9245.7	45130.5	16976.3	4407.07	8892.99	8939.63	13192.8	18448.7	11775.1	16434.8	13755.9	20320.8	6157.43	13283.5	9427.05	6427.89	13732.8	5608.72	5584.94	5757.65	9033.03	15018.6	8390.53	13138.8	9589.37	5276.99	5721.15	7617.76
ENSG00000156006	NAT2	10	8	2.4066	0.4183	1.14431	0.316497	3.61556	0.000299701	0.007608	NA	1.68	1.8	1.89	1.04	0	18.41	2.82	0.91	2.38	1.07	0.91	1.01	1.08	0.94	0.83	1.75	0.97	0	0	0	1.13	0	0	0	0	3.58	0	0	0	0	0	1.02
ENSG00000156076	WIF1	11197	12	464.836	61.3637	0.945041	0.302215	3.12704	0.00176573	0.0265364	NA	33.52	826.34	108.96	469.35	203.07	20.57	37.58	1467.81	406.1	190.75	107.96	1288.17	479.67	48.67	1578.14	170.71	3.87	401.98	1.77	17.94	416.49	5.84	6.93	1.06	27.73	56.04	1.18	19.37	17.19	0	4.44	0
ENSG00000156219	ART3	419	4	101.256	51.336	0.82798	0.231714	3.57328	0.000352538	0.00850256	NA	193.56	41.5	57.8	66.46	58.99	185.13	113.68	48.32	114.22	57.87	57.15	210.17	52.82	132.92	135.86	93.67	76.36	32.71	53.99	59.79	32.64	56.1	63.33	28.5	67.01	108.49	55.66	23.52	50.5	31.38	43.52	37.87
ENSG00000156920	ADGRG4	139378	X	5.2426	0.7752	1.22323	0.316689	3.86256	0.000112204	0.00382232	NA	8.38	0.9	3.79	0	0	36.81	2.82	0.91	0	0	1.81	4.02	1.08	0	4.97	18.38	1.93	0	0.89	2.99	0	0	0.99	0	0	0	1.18	1.38	2.15	0	0.89	0
ENSG00000158050	DUSP2	1844	2	1188.7	462.663	1.07439	0.258992	4.14834	3.34897e-05	0.00157438	NA	1037.34	2075.77	1545.34	2673.82	1071.46	210.04	969.54	122.17	477.49	1062	1624.83	1210.74	3009.52	1086.73	211.25	631.19	307.39	523.35	497.37	324.88	509.91	266.47	282.02	542.62	423.98	832.18	272.38	832.93	399.74	377.65	479.57	530.16
ENSG00000158104	HPD	3242	12	31.6464	14.8662	0.849573	0.264563	3.21123	0.00132167	0.0215133	NA	15.92	22.55	9.47	39.46	16.44	149.41	14.09	7.29	27.76	16.07	10.89	39.22	42.04	16.85	44.73	34.14	20.3	10.33	9.74	8.97	22.51	7.01	4.95	4.22	24.26	26.23	18.95	16.6	6.45	19.05	10.66	27.63
ENSG00000159217	IGF2BP1	10642	17	1.9525	0.2436	1.09515	0.315186	3.4746	0.000511617	0.0111853	NA	0.84	0.9	0.95	1.04	0.97	3.25	3.76	0	0.79	1.07	0.91	6.03	2.16	0.94	4.14	3.5	0.97	0	0	0	0	0	0	0	1.16	0	0	0	0	0	1.78	0
ENSG00000159387	IRX6	79190	16	101.805	51.5156	0.788221	0.254355	3.0989	0.00194239	0.0282681	NA	149.15	101.94	62.53	86.19	23.21	530.5	43.22	86.61	61.07	21.43	56.25	117.66	73.3	48.67	47.22	119.94	56.06	62.84	24.78	50.83	67.54	72.46	48.49	22.17	54.3	56.04	22.5	101	42.98	59.39	33.75	49.13
ENSG00000159388	BTG2	7832	1	29447.3	15127.3	0.835935	0.214476	3.89757	9.71609e-05	0.0034774	NA	36469.5	28219.2	33553.2	36473	23570.2	51067.8	31791	5615.05	19122.5	24050.8	35643.8	33074.1	37773.1	32436.2	13000.4	29296.7	12679.3	15712.6	18585	14116.4	15715	7448.3	13625.9	20002.9	15280.7	23731.4	8238.94	26659.4	15145.9	6590.36	18691	9814.14
ENSG00000160339	FCN2	2220	9	13.6752	5.83	0.878211	0.289811	3.03029	0.0024432	0.0328975	NA	15.92	7.22	18.95	6.23	0.97	36.81	11.27	48.32	3.97	3.21	16.33	14.08	7.55	7.49	9.11	11.38	2.9	10.33	14.16	1	15.76	0	3.96	3.17	1.16	13.11	7.11	6.92	5.37	3.36	0.89	4.09
ENSG00000160888	IER2	9592	19	6847.01	4294.45	0.593128	0.206081	2.87813	0.00400044	0.0468009	NA	9825.41	9792.49	6133.05	5338.3	4467.64	14811.8	5355.02	2975.73	4295.79	4925.26	6776.93	12458.4	5812.07	6856.4	3008.82	6719.02	3352.27	5792.16	4640.07	5380.49	5585.41	2042.94	2980.48	4560.51	4246.76	7980.81	3654.65	5141.5	3942.56	2770.17	3880.12	2760.32
ENSG00000162383	SLC1A7	6512	1	5.7312	1.7062	0.917767	0.318257	2.88373	0.00392993	0.0463768	NA	4.19	4.51	0	6.23	0.97	11.91	1.88	49.23	0	0	2.72	0	2.16	1.87	1.66	4.38	1.93	0	2.66	0	2.25	1.17	2.97	1.06	0	1.19	0	1.38	8.6	0	0	4.09
ENSG00000162444	RBP7	116362	1	310.572	194.21	0.597924	0.204982	2.91695	0.00353469	0.0429866	NA	509.45	230.04	186.65	359.28	239.82	1267.79	271.51	80.23	272.06	229.33	122.47	190.06	377.27	211.54	190.54	231.12	192.36	127.39	172.58	172.41	150.84	365.81	187.02	163.63	197.55	286.14	110.14	269.8	234.25	133.35	159.86	184.23
ENSG00000162614	NEXN	91624	1	666.509	385.802	0.666458	0.231432	2.87972	0.00398032	0.0467163	NA	634.3	354.53	372.36	466.23	371.34	2494.44	543.02	595.33	547.29	370.79	368.33	975.43	483.98	557.87	594.8	934.1	343.15	351.2	286.74	409.59	392.85	487.36	292.9	234.36	463.26	687.92	217.9	416.47	588.86	275.67	201.6	523
ENSG00000162621	LRRC53	105378803	1	6.0668	0.598	1.56481	0.317576	4.92734	8.33571e-07	0.000102395	NA	3.35	0	21.79	2.08	1.93	0	7.52	0	12.69	2.14	16.33	3.02	1.08	14.04	4.97	6.13	0	0	0.89	3.99	0	1.17	0.99	0	1.16	0	0	1.38	0	0	0	0
ENSG00000162687	KCNT2	343450	1	433.728	253.903	0.666882	0.219079	3.04402	0.00233438	0.0320122	NA	666.98	597.2	285.19	350.97	194.37	876.95	407.73	131.28	504.45	173.61	254.93	535.98	320.14	438.06	697.53	504.25	243.59	271.14	138.06	265.09	302.8	156.61	180.1	239.64	332.72	323.1	180.01	290.56	358.9	202.83	281.53	295.79
ENSG00000162699	DNAJA1P5	NA	1	1.9671	0.0865	0.848462	0.267917	3.16689	0.0015408	0.0239762	NA	1.68	0.9	0	1.04	0.97	0	2.82	0	5.55	0	2.72	5.03	0	0	10.77	0	0	0	0	0	0	0	0	0	0	0	0	1.38	0	0	0	0
ENSG00000162728	KCNJ9	3765	1	7.798	3.6073	0.86795	0.266617	3.25541	0.00113228	0.019377	NA	9.22	4.51	9.47	6.23	14.51	7.58	10.33	1.82	6.35	9.64	0.91	15.08	2.16	12.17	1.66	13.13	3.87	0	5.31	2.99	4.5	2.34	2.97	2.11	2.31	4.77	1.18	5.53	6.45	5.6	2.66	5.12
ENSG00000162747	FCGR3B	2215	1	249.687	73.164	1.04819	0.312787	3.35115	0.000804781	0.0154405	NA	264.78	54.13	26.53	5.19	93.8	1871.91	360.76	29.17	302.99	88.95	29.03	133.74	12.93	323.87	251.01	146.2	24.17	68	116.82	30.89	72.04	28.05	31.67	15.84	240.3	16.69	72.24	34.59	278.31	33.62	7.1	100.3
ENSG00000162761	LMX1A	4009	1	18.0884	5.5038	1.1338	0.301756	3.75733	0.000171739	0.00519157	NA	32.68	16.24	17.05	12.46	1.93	42.22	9.39	36.47	18.24	5.36	8.16	24.13	6.47	20.59	9.11	28.89	1.93	7.75	4.43	2.99	11.26	4.67	0.99	3.17	0	14.31	23.69	6.92	0	1.12	1.78	3.07
ENSG00000162772	ATF3	467	1	9290.57	4099.3	0.961904	0.247831	3.88129	0.000103903	0.00364406	NA	11289.2	7520.06	10255.5	9727.52	7054.43	14435	13474.9	1295.5	6127.22	7185.35	10273.4	12645.4	9840.21	12449.2	5488.28	9587.84	1720.6	6287.97	5475.51	2099.78	6293.44	1965.8	2655.91	3210.31	3803.14	9380.5	1338.22	8992.09	4111.27	1622.66	3246.9	3384.65
ENSG00000162873	KLHDC8A	55220	1	44.3301	27.038	0.633508	0.204503	3.09779	0.00194972	0.0283463	NA	33.52	115.47	22.74	69.57	24.18	36.81	32.88	101.2	39.66	27.86	20.87	49.27	42.04	27.14	38.94	27.14	23.2	22.38	23.01	27.9	27.02	14.02	11.87	32.73	21.95	62	28.42	11.07	17.19	51.55	20.43	37.87
ENSG00000162947	LINC01931	150596	2	4.027	0.885	1.15314	0.317327	3.63392	0.000279148	0.00729713	NA	3.35	5.41	2.84	1.04	2.9	8.66	5.64	0	7.93	0	2.72	6.03	1.08	6.55	4.14	6.13	0.97	0	1.77	4.98	0	0	0.99	0	1.16	2.38	0	0	0	0	0.89	1.02
ENSG00000163072	NOSTRIN	115677	2	628.181	349.313	0.72858	0.22165	3.28708	0.00101232	0.0179165	NA	702.17	399.64	415.94	318.78	302.68	1389.05	402.1	2646.61	412.45	268.98	381.03	697.89	301.81	320.12	555.87	535.77	283.22	727.36	281.43	224.23	751.93	313.22	285.98	249.14	298.06	473.32	200.14	374.96	346.01	218.52	244.23	317.28
ENSG00000163689	CFAP20DC	200844	3	107.282	60.9282	0.725319	0.201801	3.59423	0.000325349	0.00801349	NA	95.52	82.09	127.91	93.45	84.13	27.07	107.1	412.08	52.35	106.09	113.4	94.53	114.26	108.58	48.05	49.9	40.6	141.17	72.57	40.86	139.58	40.91	40.57	54.9	47.37	62	36.71	73.33	40.83	35.86	59.5	48.1
ENSG00000163749	CCDC158	339965	4	34.0572	17.4263	0.83099	0.22319	3.72323	0.000196688	0.00567363	NA	34.35	19.85	41.69	22.84	8.7	95.27	38.52	36.47	26.97	12.86	35.38	47.26	18.32	39.31	20.71	46.4	23.2	12.05	15.05	17.94	6.75	11.69	32.65	7.39	17.33	34.57	16.58	19.37	9.67	12.33	11.55	30.7
ENSG00000163873	GRIK3	2899	1	265.363	140.272	0.795219	0.21906	3.63014	0.00028327	0.00734527	NA	480.13	132.61	90.01	144.33	153.76	506.68	192.59	526.04	253.81	151.1	131.55	533.97	173.54	202.18	337.99	235.49	169.16	146.33	110.63	133.54	156.46	109.86	95	150.96	190.62	219.37	85.27	168.8	139.69	163.61	125.22	79.83
ENSG00000164106	SCRG1	11341	4	410.907	55.3878	1.79724	0.306652	5.86087	4.60459e-09	2.08574e-06	NA	241.32	377.99	452.9	1421.54	292.04	158.07	187.9	258.01	210.98	257.19	391.92	420.34	1395.89	173.17	262.61	72.66	20.3	72.31	15.05	51.82	54.03	67.79	27.71	21.11	184.84	65.57	41.45	16.6	135.39	78.44	13.32	20.47
ENSG00000164169	PRMT9	90826	4	962.205	622.462	0.594572	0.144217	4.12275	3.74383e-05	0.00172065	NA	702.17	454.67	968.33	1047.72	970.89	896.44	1395.12	428.49	542.53	992.34	994.31	543.02	972.27	1145.7	2148.92	1192.35	466.88	661.08	843.41	419.56	748.55	542.29	571.95	529.95	611.14	619.96	468.97	871.68	739.3	649.96	504.44	710.29
ENSG00000164241	C5orf63	401207	5	122.064	76.5883	0.62445	0.165794	3.76643	0.000165601	0.00504895	NA	109.77	103.74	146.86	103.84	97.67	125.59	106.16	305.41	74.56	108.24	129.73	125.7	113.18	93.6	96.93	112.06	59.93	131.7	39.83	42.85	124.95	88.82	99.94	36.95	72.78	53.65	142.11	78.87	63.4	73.96	73.71	41.96
ENSG00000164265	SCGB3A2	117156	5	4.5347	0.5202	1.43965	0.316972	4.54189	5.57532e-06	0.000426461	NA	1.68	5.41	7.58	5.19	0.97	0	3.76	0	11.1	2.14	3.63	6.03	3.23	5.62	7.46	8.75	0	0	0	0	2.25	0	0	0	1.16	0	0	2.77	2.15	0	0	0
ENSG00000164588	HCN1	348980	5	42.6405	18.6161	0.961034	0.253202	3.79552	0.000147332	0.00463751	NA	91.33	23.46	30.32	49.84	13.54	69.29	47.91	9.12	53.94	8.57	24.49	79.44	32.34	38.38	62.13	48.15	23.2	16.35	21.24	24.91	11.26	10.52	30.68	12.67	10.4	36.96	23.69	16.6	15.04	14.57	19.54	10.23
ENSG00000164749	HNF4G	3174	8	13.035	4.5913	1.14362	0.277628	4.11926	3.80099e-05	0.00173901	NA	46.92	12.63	7.58	6.23	6.77	21.65	17.85	11.85	7.14	0	9.07	7.04	6.47	20.59	6.63	20.14	13.53	3.44	0.89	1	7.88	1.17	0.99	4.22	6.93	5.96	1.18	11.07	3.22	1.12	2.66	8.19
ENSG00000165092	ALDH1A1	216	9	3289.62	1163.88	1.11621	0.280859	3.97426	7.05981e-05	0.00273615	NA	3353.34	2400.54	991.07	710.25	1310.32	5432.76	2351.51	21502.9	2198.66	1203.45	1019.72	2298.8	621.95	2193.11	2383.36	2662.22	579.98	3882.1	269.04	1337.4	3913.84	780.71	657.05	666.13	1089.42	1197	317.38	1198.21	1110.02	311.53	670.52	641.72
ENSG00000165186	PTCHD1	139411	X	70.1461	21.4186	1.24486	0.282992	4.39893	1.08784e-05	0.000688683	NA	87.14	15.34	54.01	49.84	54.15	341.04	53.55	64.73	34.11	31.08	41.73	57.32	79.77	46.8	36.45	75.29	10.63	15.49	9.74	22.92	21.39	16.36	34.63	6.33	55.45	13.11	14.21	19.37	26.86	45.95	9.77	20.47
ENSG00000165195	PIGA	5277	X	1710.68	1052.64	0.658204	0.151673	4.33961	1.42733e-05	0.000849168	NA	1648.18	1477.67	1825.8	2606.33	1818.97	1723.59	2073.43	419.37	1175.47	1678.19	1734.6	1130.29	2481.34	1975.02	1585.59	2017.02	725.94	984.73	1863.82	788.29	989.44	730.45	1063.75	832.93	920.75	770.18	1005.44	1393.3	1014.38	1678.69	870.34	1209.75
ENSG00000165409	TSHR	7253	14	22.5877	6.5474	1.33529	0.277866	4.80552	1.54349e-06	0.000163306	NA	53.63	29.77	26.53	5.19	15.47	7.58	40.4	10.94	15.86	18.22	19.96	11.06	2.16	38.38	35.62	30.64	10.63	3.44	6.2	3.99	1.13	4.67	2.97	3.17	9.24	4.77	3.55	2.77	16.12	6.72	7.99	17.4
ENSG00000165807	PPP1R36	145376	14	45.9913	28.2286	0.629591	0.195127	3.22657	0.00125282	0.0206945	NA	41.9	20.75	41.69	34.27	36.75	74.7	32.88	176.87	29.35	31.08	36.29	61.34	35.57	26.21	27.34	28.89	17.4	43.04	24.78	31.89	39.4	18.7	45.52	26.39	18.48	28.61	22.5	27.67	25.79	25.77	23.98	31.73
ENSG00000165863	C10orf82	143379	10	53.338	31.1194	0.688633	0.204095	3.37409	0.000740614	0.0146356	NA	69.55	50.52	36	57.11	29.01	72.54	66.7	21.88	53.94	27.86	40.82	121.68	47.43	45.87	53.85	58.65	34.8	27.54	30.09	41.86	33.77	14.02	41.56	40.12	13.86	75.11	15.4	44.28	19.34	19.05	26.64	20.47
ENSG00000165966	PDZRN4	29951	12	244.285	130.559	0.724881	0.254442	2.84891	0.00438696	0.0497372	NA	341.03	165.99	144.02	80.99	190.5	722.13	248.96	69.29	156.25	185.39	145.16	279.56	103.48	280.81	275.86	519.14	214.59	74.89	55.76	168.42	86.67	245.43	73.23	80.23	237.98	159.76	46.19	89.93	268.64	113.18	87.03	87
ENSG00000166148	AVPR1A	552	12	1754.12	736.618	0.928804	0.279287	3.32563	0.000882197	0.0163861	NA	2804.51	634.19	902.95	760.09	682.72	9920.37	1642.21	194.19	742.4	611.91	821.03	1440.02	756.69	1650.22	1573.17	2929.23	581.91	1118.15	668.18	486.33	1150.4	625.27	406.7	490.89	842.19	1068.24	489.1	1343.49	910.15	469.54	481.35	654
ENSG00000166670	MMP10	4319	11	384.428	88.8627	1.33976	0.305361	4.38747	1.14678e-05	0.000716487	NA	204.45	125.39	420.68	400.81	229.18	408.16	337.27	38.29	356.13	221.83	389.2	1096.1	429.01	308.89	723.21	462.23	12.57	192.81	143.37	12.96	205.99	47.92	30.68	15.84	204.48	84.65	37.9	113.46	238.55	8.96	26.64	45.03
ENSG00000166682	TMPRSS5	80975	11	150.744	90.9471	0.67136	0.171605	3.91225	9.14415e-05	0.00332608	NA	229.59	113.67	112.75	161.99	92.83	219.78	108.98	268.95	137.22	79.3	128.83	171.96	171.39	137.6	177.28	99.8	95.7	121.37	107.97	57.8	112.56	36.23	126.66	90.79	82.02	153.8	118.43	66.41	66.62	66.12	86.15	66.53
ENSG00000167080	B4GALNT2	124872	17	9.7562	3.0791	0.952134	0.315872	3.0143	0.00257573	0.0341585	NA	1.68	23.46	8.53	3.12	14.51	0	1.88	3.65	25.38	10.72	10.89	1.01	6.47	13.1	11.6	20.14	0.97	9.47	0.89	0	4.5	0	0	3.17	1.16	9.54	3.55	1.38	2.15	5.6	1.78	5.12
ENSG00000167434	CA4	762	17	26.7225	9.34	1.01114	0.300635	3.36334	0.000770045	0.0150835	NA	53.63	22.55	9.47	9.35	4.84	111.51	15.97	80.23	22.21	3.21	14.52	14.08	10.78	14.04	14.91	26.26	0	23.24	6.2	14.95	19.14	5.84	7.92	3.17	13.86	8.35	0	26.29	5.37	6.72	5.33	3.07
ENSG00000167614	TTYH1	57348	19	40.1458	22.8881	0.685121	0.234023	2.92758	0.00341608	0.0419272	NA	57.82	36.99	19.9	22.84	15.47	93.11	39.46	77.49	26.97	19.29	17.24	68.38	26.95	27.14	53.02	40.27	28.03	27.54	23.01	12.96	30.39	23.37	11.87	22.17	21.95	50.07	15.4	27.67	9.67	25.77	16.87	19.45
ENSG00000167772	ANGPTL4	51129	19	189.516	104.8	0.713273	0.236522	3.01568	0.00256408	0.0340663	NA	272.32	376.18	204.66	89.3	115.08	684.24	90.19	16.41	84.08	107.16	188.7	177.99	89.47	123.56	128.4	284.52	63.8	106.74	93.81	68.76	97.93	88.82	80.15	98.18	134.01	97.76	145.66	247.67	98.86	84.05	69.27	101.32
ENSG00000167874	TMEM88	92162	17	39.6247	23.3045	0.653491	0.228004	2.86614	0.00415507	0.0479138	NA	58.65	47.81	15.16	25.96	27.08	58.46	32.88	80.23	33.31	20.36	26.31	52.29	12.93	43.06	67.1	32.39	19.33	38.73	16.82	14.95	33.77	8.18	26.72	12.67	16.17	19.08	20.13	40.12	13.97	45.95	18.65	27.63
ENSG00000168280	KIF5C	3800	2	158.78	81.9518	0.841289	0.207666	4.05116	5.09639e-05	0.00215371	NA	178.48	110.96	103.28	104.88	71.56	214.37	93.95	684.67	104.7	91.09	82.56	136.76	95.93	102.03	212.08	153.2	52.2	114.48	43.37	78.73	160.97	99.34	73.23	53.84	102.82	77.5	60.4	74.72	94.56	80.68	79.93	64.48
ENSG00000168333	PPDPFL	492307	8	21.7274	8.875	0.883867	0.296231	2.98371	0.00284774	0.0367078	NA	31	20.75	5.68	5.19	6.77	51.97	31.94	11.85	11.9	11.79	9.98	74.41	6.47	15.91	39.76	12.26	8.7	9.47	3.54	9.97	14.63	11.69	1.98	3.17	10.4	0	0	13.84	34.39	6.72	5.33	8.19
ENSG00000168676	KCTD19	146212	16	6.2434	1.9464	1.18677	0.283804	4.18165	2.89402e-05	0.00142228	NA	1.68	6.31	4.74	5.19	5.8	5.41	6.58	0.91	11.1	5.36	9.98	11.06	4.31	2.81	10.77	7.88	3.87	0.86	1.77	1.99	0	0	0	1.06	3.47	4.77	0	1.38	2.15	0	2.66	7.16
ENSG00000168779	SHOX2	6474	3	2280.96	1100.9	0.847308	0.251507	3.36892	0.000754624	0.0148316	NA	2358.73	2537.66	1490.39	2101.68	1279.37	4371.76	1695.76	618.12	3866.69	1302.04	1547.72	4056.59	2031.85	1866.44	2720.53	2649.96	1033.33	692.93	1038.11	1070.32	630.36	819.28	1166.66	1178.13	1687.84	1805.04	721.22	1564.86	1646.23	489.71	1134.99	935.46
ENSG00000168843	FSTL5	56884	4	33.8568	17.7901	0.767774	0.243114	3.15809	0.00158808	0.0245277	NA	100.55	22.55	14.21	22.84	22.24	41.14	38.52	1.82	41.24	17.15	20.87	34.19	28.03	48.67	43.91	43.77	24.17	11.19	13.28	19.93	19.14	4.67	29.69	28.5	12.71	29.81	10.66	13.84	8.6	14.57	27.53	16.38
ENSG00000169194	IL13	3596	5	30.5555	10.9276	0.9026	0.309168	2.91945	0.00350649	0.0427833	NA	34.35	15.34	13.26	2.08	7.74	113.68	45.09	6.38	3.97	3.21	9.07	43.24	6.47	68.33	72.9	43.77	0.97	14.63	13.28	9.97	12.38	0	2.97	3.17	15.02	8.35	1.18	5.53	16.12	49.31	3.55	18.42
ENSG00000169676	DRD5	1816	4	5.3921	1.0138	1.00329	0.316132	3.17365	0.00150535	0.0236665	NA	12.57	7.22	5.68	2.08	2.9	5.41	5.64	2.74	0.79	1.07	0.91	24.13	1.08	6.55	6.63	0.88	2.9	2.58	0.89	0	1.13	0	0	0	0	5.96	0	2.77	0	0	0	0
ENSG00000169760	NLGN1	22871	3	289.494	121.698	1.05333	0.232313	4.53409	5.78536e-06	0.000437905	NA	423.15	229.14	230.24	228.44	143.12	822.82	227.35	72.93	330.75	124.31	176.91	489.73	195.1	234.94	246.87	456.11	94.73	104.15	75.23	173.4	118.19	129.73	106.87	114.01	152.5	152.61	49.74	152.2	142.92	132.23	141.21	107.47
ENSG00000169933	FRMPD4	9758	X	16.2004	7.1157	0.867879	0.284016	3.05574	0.00224507	0.0312034	NA	46.92	13.53	16.11	1.04	4.84	43.31	13.15	10.03	8.72	1.07	12.7	35.2	4.31	12.17	11.6	24.51	7.73	1.72	7.97	11.96	3.38	14.02	4.95	1.06	3.47	14.31	4.74	6.92	8.6	12.33	3.55	7.16
ENSG00000170262	MRAP	56246	21	76.7672	12.572	1.51885	0.312929	4.85366	1.21202e-06	0.000137251	NA	84.63	27.06	38.85	41.54	5.8	619.28	26.31	14.59	46.8	8.57	38.1	80.45	48.51	38.38	46.39	63.03	2.9	19.8	0	16.94	20.26	5.84	12.86	11.61	26.57	7.15	5.92	31.82	25.79	3.36	6.22	4.09
ENSG00000170345	FOS	2353	14	36353.4	18595.4	0.754328	0.262691	2.87154	0.00408476	0.0473764	NA	57059.6	59851	32258	14611	20913.8	101273	36752.3	6069.97	24204.3	21265.6	34448	71895.3	15168.3	40972.7	9458.06	35453.6	13592.8	19221.1	21187	21958.5	19025.5	4271.7	17134.8	24588.8	18059.1	33698.5	13949.5	33982.9	17089.8	5510.08	22409.5	11846.8
ENSG00000170477	KRT4	3851	12	1819.67	203.498	1.41406	0.312721	4.52178	6.13231e-06	0.000453509	NA	1192.35	5043.74	33.16	66.46	9425.57	0	673.6	10.94	96.77	9303.99	46.27	50.28	66.83	715.12	2288.09	101.55	24.17	0	60.18	279.04	6.75	1992.68	23.75	63.34	188.31	11.92	73.42	114.84	212.76	94.13	46.18	64.48
ENSG00000171360	KRT38	8687	17	2.2297	0.5904	1.0692	0.316413	3.37912	0.000727172	0.0144844	NA	0.84	1.8	0.95	2.08	5.8	0	2.82	0.91	0.79	6.43	4.54	1.01	2.16	4.68	0	0.88	1.93	0	0	0	0	0	0	0	1.16	0	1.18	4.15	0	0	0	1.02
ENSG00000171446	KRT27	342574	17	32.6399	13.234	0.893112	0.298359	2.99341	0.00275879	0.0358321	NA	10.05	6.31	9.47	129.8	65.76	5.41	22.55	1.82	7.93	84.66	12.7	17.1	123.96	10.3	8.28	6.13	9.67	3.44	8.85	5.98	1.13	23.37	9.9	16.89	11.55	8.35	18.95	9.69	18.27	20.17	30.2	15.35
ENSG00000172005	MAL	4118	2	1029.87	344.153	1.20171	0.275477	4.36228	1.28715e-05	0.000779725	NA	693.79	6621.55	244.45	448.58	2007.54	211.12	662.33	75.67	297.44	2204.37	240.41	424.36	495.84	726.36	585.69	538.4	151.76	125.67	349.58	199.31	144.08	504.89	192.96	235.42	668.9	263.48	718.85	646.15	627.54	283.52	192.72	201.63
ENSG00000172137	CALB2	794	16	53.7538	27.0691	0.816954	0.243477	3.35536	0.000792627	0.0153299	NA	103.9	43.3	52.11	29.07	26.11	225.19	35.7	36.47	41.24	13.93	51.71	53.3	28.03	31.82	19.88	68.28	35.77	40.46	12.39	21.92	37.15	12.86	8.91	20.06	26.57	33.38	31.98	47.04	36.54	20.17	21.31	26.61
ENSG00000172828	CES3	23491	16	86.4986	48.2731	0.715366	0.22884	3.12606	0.00177168	0.0265982	NA	44.41	318.45	96.64	64.38	30.94	16.24	131.53	22.79	76.14	38.58	99.79	46.26	67.91	162.87	64.62	102.43	42.53	55.95	50.45	28.9	54.03	10.52	70.26	40.12	40.43	58.42	48.55	81.63	78.44	47.07	36.41	28.66
ENSG00000173208	ABCD2	225	12	146.281	48.7535	1.21558	0.269486	4.51074	6.46005e-06	0.000475471	NA	141.61	72.17	93.8	158.87	33.85	925.67	84.55	54.7	109.46	26.79	108.87	94.53	111.02	69.27	82.01	173.34	39.63	52.51	28.32	70.76	43.9	52.59	28.7	30.61	85.49	72.73	13.03	65.03	94.56	32.5	32.86	36.85
ENSG00000173391	OLR1	4973	12	19.7453	6.0458	1.04865	0.310342	3.37901	0.000727469	0.0144844	NA	7.54	24.36	8.53	5.19	5.8	32.48	10.33	162.28	6.35	2.14	1.81	12.07	3.23	9.36	16.57	7.88	4.83	28.41	2.66	3.99	21.39	0	3.96	0	3.47	2.38	3.55	4.15	4.3	5.6	0.89	7.16
ENSG00000173452	TMEM196	256130	7	17.4368	4.7473	1.00909	0.318357	3.16967	0.00152613	0.0238435	NA	14.24	102.84	18	0	10.64	1.08	18.79	0	16.66	17.15	12.7	3.02	1.08	22.46	29.82	10.51	0	0	3.54	1.99	0	0	1.98	0	24.26	0	3.55	11.07	24.71	0	1.78	3.07
ENSG00000173698	ADGRG2	10149	X	195.649	72.1985	0.991976	0.295955	3.35178	0.000802933	0.0154255	NA	390.47	240.87	35.06	24.92	28.04	122.34	186.02	679.2	81.7	19.29	30.85	494.75	26.95	139.47	197.99	432.47	111.16	216.05	42.48	72.75	220.63	71.29	20.78	39.06	45.06	90.61	11.84	62.26	45.13	14.57	57.73	33.77
ENSG00000173868	PHOSPHO1	162466	17	20.1919	8.5747	0.860471	0.291919	2.94763	0.00320218	0.0399962	NA	15.08	3.61	6.63	14.54	16.44	133.17	15.03	7.29	5.55	17.15	9.07	19.11	16.17	10.3	19.05	14.88	1.93	13.77	14.16	3.99	7.88	2.34	12.86	0	10.4	9.54	17.76	2.77	24.71	0	1.78	13.31
ENSG00000174429	ABRA	137735	8	9.3446	3.2938	0.925491	0.307002	3.01461	0.00257313	0.034142	NA	20.11	3.61	1.89	5.19	2.9	61.71	11.27	0	5.55	2.14	3.63	9.05	3.23	6.55	8.28	4.38	3.87	5.16	1.77	2.99	4.5	7.01	2.97	0	4.62	2.38	3.55	4.15	8.6	1.12	0	0
ENSG00000174899	SLC66A1L	152078	3	110.243	53.1062	0.861943	0.246907	3.49096	0.000481296	0.0106228	NA	105.58	77.58	78.64	129.8	51.25	380.01	74.22	86.61	133.25	37.51	68.95	121.68	102.4	72.07	91.13	153.2	27.07	30.99	15.93	69.76	28.14	170.63	47.5	49.62	64.69	52.46	20.13	53.96	59.1	50.43	41.74	67.55
ENSG00000175161	CADM2	253559	3	522.385	236.229	0.939137	0.245185	3.83032	0.000127977	0.00418269	NA	1074.21	510.6	360.99	338.51	279.47	1071.83	484.77	148.6	556.8	268.98	384.66	527.94	338.46	556.94	563.32	892.08	250.36	159.24	179.66	301.96	158.71	98.17	177.13	338.87	387.01	292.1	145.66	221.38	428.75	121.03	371.23	148.4
ENSG00000175183	CSRP2	1466	12	6264.29	3443.04	0.797882	0.169006	4.72102	2.34667e-06	0.000218045	NA	5002.36	6162.37	6548.05	9094.11	8519.47	3651.8	9750.83	1061.2	4252.96	8463.82	6267.98	3943.96	9037.17	9039.22	4866.13	4567.18	2337.31	4233.3	3267.43	3005.66	4063.55	2845.85	3736.49	2585.35	5142.09	3682.81	3677.15	4428.94	5162.19	1869.19	2434.29	2617.04
ENSG00000175445	LPL	4023	8	3653.55	1627.49	0.889871	0.270185	3.29356	0.000989281	0.0176379	NA	5579.68	1328.82	3137.11	3082.94	1024.08	17762	2257.56	1219.83	2755.46	1025.56	3107.23	2672.88	2902.8	1997.48	2969.88	5633.47	1463.48	2447.19	1221.3	1618.43	2586.72	1921.39	1280.46	1155.96	2086.41	1812.2	1564.42	2231.77	2131.93	713.83	1168.74	635.58
ENSG00000176402	GJC3	349149	7	31.593	14.6614	0.831207	0.280405	2.96431	0.00303367	0.0384044	NA	51.95	9.02	17.05	23.88	10.64	32.48	25.37	196.01	14.28	7.5	13.61	28.16	18.32	21.53	19.05	16.63	11.6	44.76	10.62	12.96	46.15	3.51	13.85	7.39	1.16	40.54	8.29	6.92	5.37	6.72	10.66	4.09
ENSG00000176692	FOXC2	2303	16	84.1751	43.2232	0.76951	0.25633	3.00203	0.00268182	0.0351791	NA	103.06	70.37	29.37	73.72	49.32	251.18	47.91	134.93	61.07	49.3	33.57	125.7	77.61	48.67	89.47	101.55	36.73	79.19	23.9	39.86	60.78	43.24	28.7	28.5	43.9	78.69	14.21	65.03	66.62	24.65	31.97	25.59
ENSG00000177614	PGBD5	79605	1	425.082	235.145	0.749164	0.210371	3.56115	0.000369236	0.0088318	NA	242.16	855.21	499.32	685.33	527.03	58.46	438.74	171.4	200.67	620.48	553.4	396.21	724.35	386.58	233.61	208.36	129.53	195.4	260.19	139.52	209.37	343.61	188.01	130.9	263.4	212.22	245.14	405.4	268.64	284.64	112.79	373.57
ENSG00000177990	DPY19L2	283417	12	447.486	288.592	0.587587	0.164243	3.57755	0.000346823	0.00839968	NA	649.39	501.58	315.51	390.43	346.19	1088.07	366.4	313.62	386.27	275.41	304.83	429.39	365.41	419.34	487.94	520.01	458.18	269.42	261.08	227.22	249.89	163.62	284.99	245.97	339.65	299.25	270.01	406.78	398.66	138.96	282.42	321.37
ENSG00000178235	SLITRK1	114798	13	12.4865	3.7301	1.16495	0.302538	3.8506	0.000117827	0.00396354	NA	25.14	4.51	10.42	7.27	10.64	30.31	23.49	2.74	12.69	11.79	3.63	13.07	1.08	17.78	18.23	7	5.8	1.72	1.77	1.99	1.13	2.34	0.99	4.22	4.62	2.38	2.37	15.22	5.37	7.84	0.89	1.02
ENSG00000178462	TUBAL3	79861	10	43.2681	23.23	0.771198	0.224445	3.43602	0.000590332	0.0124065	NA	84.63	43.3	36	23.88	24.18	66.04	25.37	73.85	41.24	20.36	37.2	70.39	20.48	38.38	40.59	46.4	13.53	15.49	46.02	11.96	12.38	21.04	3.96	30.61	12.71	59.61	18.95	42.89	30.09	19.05	15.99	17.4
ENSG00000178734	LMO7DN	729420	13	19.3437	10.9132	0.693655	0.238573	2.90751	0.00364317	0.0438967	NA	47.76	10.83	20.84	7.27	13.54	24.9	40.4	5.47	10.31	6.43	12.7	13.07	12.93	35.57	27.34	20.14	8.7	12.91	9.74	8.97	9.01	11.69	10.88	12.67	11.55	5.96	11.84	20.75	13.97	3.36	19.54	3.07
ENSG00000178852	EFCAB13	124989	17	136.26	86.3481	0.607545	0.171908	3.53413	0.000409122	0.00948078	NA	94.68	154.26	140.23	88.26	100.57	259.84	138.1	235.21	104.7	76.09	133.36	195.09	71.14	134.79	154.91	98.92	61.86	87.8	55.76	60.79	94.55	81.81	103.9	67.56	114.37	125.18	107.77	98.24	98.86	61.63	88.81	72.67
ENSG00000179008	C14orf39	317761	14	65.5365	35.8709	0.723403	0.239644	3.01866	0.00253898	0.0338104	NA	110.6	115.47	30.32	61.26	27.08	186.22	40.4	47.41	63.45	22.5	41.73	68.38	58.21	52.42	67.1	56.03	60.9	13.77	16.82	61.79	11.26	66.62	14.84	16.89	30.04	45.3	22.5	24.91	39.76	65	29.31	54.24
ENSG00000179136	LINC00670	284034	17	7.8516	3.0661	0.886245	0.303008	2.92482	0.00344651	0.0422158	NA	13.41	4.51	3.79	3.12	2.9	44.39	6.58	0	1.59	1.07	6.35	15.08	2.16	3.74	9.94	7	2.9	2.58	0.89	7.97	4.5	1.17	2.97	1.06	3.47	3.58	0	2.77	1.07	5.6	4.44	4.09
ENSG00000179256	SMCO3	440087	12	22.408	8.1778	1.08231	0.280314	3.86105	0.0001129	0.003837	NA	41.9	7.22	9.47	12.46	6.77	62.79	28.18	2.74	18.24	10.72	12.7	36.2	14.01	29.95	24.02	41.15	3.87	7.75	8.85	20.93	4.5	2.34	4.95	7.39	11.55	11.92	7.11	17.99	11.82	2.24	3.55	4.09
ENSG00000179388	EGR3	1960	8	5158.07	3055.42	0.664663	0.207792	3.19869	0.00138053	0.0221726	NA	7807.7	3317.09	4811.32	7219.84	3939.65	10364.3	4042.57	2115.1	2554	3921.13	5025.09	5012.91	7587.39	4733.49	3772.62	6304.93	1458.64	4130.01	3146.18	2387.79	4019.65	1781.14	2086.93	1889.66	3858.59	6101.85	1616.52	4402.65	3647.06	3361.86	1735.35	3262.85
ENSG00000179399	GPC5	2262	13	23.9046	3.7549	1.73742	0.305918	5.67936	1.35196e-08	4.45378e-06	NA	15.08	57.74	4.74	15.58	4.84	138.58	9.39	0.91	29.35	10.72	8.16	31.17	17.25	6.55	14.91	17.51	3.87	3.44	0	3.99	3.38	0	6.93	1.06	6.93	5.96	4.74	1.38	2.15	3.36	2.66	10.23
ENSG00000179428	IL6-AS1	541472	7	18.5291	5.553	0.922321	0.315752	2.92103	0.00348877	0.0426029	NA	47.76	5.41	30.32	5.19	11.6	21.65	11.27	4.56	16.66	7.5	21.77	10.06	1.08	5.62	51.36	44.65	5.8	6.03	11.51	1	5.63	1.17	0	2.11	0	28.61	10.66	4.15	5.37	2.24	3.55	1.02
ENSG00000179921	GPBAR1	151306	2	29.6365	14.8875	0.782166	0.256283	3.05196	0.00227355	0.0314307	NA	51.11	22.55	18	16.61	17.41	140.75	29.12	6.38	30.93	15	14.52	26.15	15.09	11.23	19.05	40.27	16.43	17.22	18.59	10.96	21.39	2.34	7.92	19	15.02	22.65	10.66	11.07	26.86	5.6	15.1	17.4
ENSG00000180116	C12orf40	283461	12	5.3669	0.2934	1.18705	0.287569	4.12787	3.66141e-05	0.00169186	NA	2.51	7.22	0	1.04	29.98	2.17	0.94	0	0.79	37.51	0	0	1.08	0.94	0.83	0.88	0	0	0	0	0	0	0	0	2.31	2.38	0	0	0	0	0	0
ENSG00000180509	KCNE1	3753	21	14.5232	6.4171	1.01928	0.218942	4.65549	3.23219e-06	0.000277222	NA	14.24	15.34	23.69	7.27	6.77	21.65	8.46	13.68	11.9	13.93	19.96	11.06	16.17	11.23	10.77	26.26	2.9	9.47	5.31	5.98	11.26	12.86	8.91	4.22	5.78	4.77	1.18	8.3	6.45	5.6	3.55	6.14
ENSG00000180875	GREM2	64388	1	1013.77	406.619	0.976514	0.285503	3.42033	0.000625441	0.0129789	NA	1040.69	413.17	378.05	326.05	182.77	850.97	412.43	6942.45	452.9	229.33	385.57	1752.76	300.74	436.19	1150.67	965.61	318.02	1466.76	196.47	192.34	1604.03	149.6	189	173.13	180.22	664.07	124.35	359.74	256.82	187.14	181.17	263.03
ENSG00000181690	PLAG1	5324	8	156.028	100.429	0.590815	0.16389	3.60496	0.000312203	0.00780911	NA	269.81	138.93	182.86	120.45	85.1	247.93	120.25	147.69	134.05	76.09	155.13	171.96	105.63	155.38	169.83	215.36	100.53	138.59	78.77	64.78	130.57	64.28	131.61	87.62	79.71	107.3	58.03	124.53	114.98	101.98	111.01	112.58
ENSG00000181997	AQP7P2	NA	9	3.2996	0.4747	1.04789	0.313859	3.33872	0.000841639	0.0159576	NA	0	0.9	2.84	4.15	0	23.82	0	2.74	3.97	3.21	2.72	0	3.23	0	0.83	4.38	0	2.58	0	0	1.13	0	0	0	0	0	0	2.77	0	1.12	0	0
ENSG00000182010	RTKN2	219790	10	182.825	102.499	0.73347	0.20872	3.51413	0.000441193	0.00997675	NA	135.74	440.23	124.12	283.48	333.62	27.07	178.5	100.28	98.35	324.71	105.24	65.36	295.35	143.21	149.12	120.81	70.56	59.39	106.2	109.62	56.28	97	116.77	117.18	135.17	47.69	74.61	222.76	131.1	73.96	110.12	111.56
ENSG00000182902	SLC25A18	83733	22	4.3862	1.4306	0.937777	0.3086	3.03881	0.00237515	0.0323418	NA	6.7	4.51	4.74	1.04	1.93	17.32	0.94	2.74	0.79	1.07	2.72	6.03	1.08	5.62	3.31	9.63	0	0	0.89	3.99	1.13	1.17	0	2.11	3.47	2.38	0	2.77	1.07	1.12	1.78	1.02
ENSG00000182916	TCEAL7	56849	X	124.321	65.4207	0.758559	0.246693	3.07492	0.00210561	0.02982	NA	170.1	90.21	93.8	97.61	52.22	320.47	95.83	116.7	95.18	38.58	66.23	285.59	94.86	95.47	129.23	147.07	64.76	86.08	28.32	61.79	87.8	239.59	33.64	21.11	54.3	100.15	30.79	73.33	35.46	39.22	38.19	52.2
ENSG00000183036	PCP4	5121	21	138.182	34.7475	1.23831	0.31321	3.9536	7.69842e-05	0.00292884	NA	25.14	37.89	31.27	52.96	8.7	482.86	56.37	1007.41	130.87	21.43	23.59	74.41	44.19	52.42	86.98	74.41	6.77	178.18	11.51	10.96	165.47	4.67	31.67	13.72	17.33	48.88	10.66	24.91	9.67	2.24	14.21	5.12
ENSG00000183230	CTNNA3	29119	10	103.697	59.4543	0.675441	0.234156	2.88458	0.00391936	0.0462849	NA	192.72	48.71	69.17	65.42	56.09	272.83	130.59	18.23	98.35	68.59	42.64	167.93	50.66	104.84	136.69	135.69	63.8	37.87	60.18	71.75	42.77	75.97	62.34	49.62	83.18	91.8	54.48	35.97	73.07	58.27	46.18	44.01
ENSG00000183625	NA	NA	NA	8.0677	2.6982	0.931656	0.311664	2.9893	0.00279617	0.0362041	NA	9.22	0.9	0	7.27	3.87	45.47	7.52	3.65	8.72	3.21	2.72	3.02	12.93	11.23	4.97	4.38	0	3.44	5.31	0	3.38	0	2.97	3.17	3.47	5.96	0	8.3	1.07	1.12	0.89	4.09
ENSG00000183662	TAFA1	407738	3	4.4786	1.0186	1.27678	0.305343	4.18145	2.89661e-05	0.00142228	NA	3.35	4.51	2.84	4.15	0	10.83	1.88	1.82	5.55	3.21	8.16	4.02	4.31	9.36	4.14	3.5	0	0.86	0.89	0	0	2.34	0.99	1.06	1.16	1.19	0	1.38	2.15	2.24	0	2.05
ENSG00000183696	UPP1	7378	7	574.83	367.34	0.606982	0.152216	3.98764	6.67332e-05	0.00263569	NA	412.25	1462.33	385.63	571.11	774.58	731.88	443.43	305.41	379.93	716.93	407.34	607.38	572.37	432.44	574.92	419.34	306.42	261.68	335.42	200.31	290.41	259.46	421.54	395.88	560.3	376.75	504.5	363.89	501.82	376.53	356.13	366.41
ENSG00000183960	KCNH8	131096	3	65.37	39.8885	0.619172	0.215251	2.87652	0.00402091	0.0470025	NA	41.9	24.36	48.32	64.38	45.45	76.87	57.31	299.94	60.28	30.01	37.2	64.36	54.97	51.48	49.71	39.39	42.53	73.17	34.52	26.91	74.29	10.52	52.45	52.78	28.88	47.69	27.24	23.52	29.01	30.26	43.52	40.94
ENSG00000184012	TMPRSS2	7113	21	300.714	128.294	0.988649	0.318336	3.10568	0.00189844	0.0278521	NA	6.7	626.97	6.63	14.54	45.45	0	14.09	3990.43	5.55	39.65	5.44	2.01	16.17	12.17	11.6	14.01	7.73	930.5	5.31	1	915.14	2.34	0.99	0	6.93	138.3	4.74	16.6	6.45	11.21	4.44	1.02
ENSG00000184454	NCMAP	400746	1	587.965	331.654	0.693551	0.234948	2.95194	0.00315789	0.039648	NA	1344.86	226.43	277.61	493.23	212.74	664.75	536.44	991	629.77	196.11	325.69	953.31	437.63	577.53	917.89	622.44	272.59	468.26	326.57	410.59	508.79	187	419.56	405.38	195.24	530.54	288.96	224.15	243.93	229.73	392.54	202.65
ENSG00000184486	POU3F2	5454	6	22.8434	10.5467	0.881306	0.26058	3.38209	0.000719367	0.0143626	NA	41.9	3.61	9.47	14.54	9.67	33.56	34.76	3.65	36.49	11.79	11.79	30.17	14.01	40.25	49.71	20.14	11.6	18.94	14.16	18.93	16.88	11.69	12.86	8.45	5.78	13.11	2.37	12.45	2.15	10.09	6.22	3.07
ENSG00000184515	BEX5	340542	X	127.726	78.2283	0.628005	0.2023	3.10433	0.0019071	0.0279349	NA	165.91	79.39	83.38	96.57	80.26	168.89	83.61	392.93	95.97	52.51	59.88	162.91	107.79	84.24	181.42	147.95	111.16	62.84	82.31	82.72	65.29	112.2	104.89	98.18	42.74	122.8	43.82	62.26	47.28	43.7	96.8	72.67
ENSG00000185634	SHC4	399694	15	316.1	189.865	0.635916	0.218533	2.90993	0.00361514	0.0437406	NA	423.15	201.17	213.18	256.48	189.54	439.56	318.48	566.15	375.96	183.25	190.52	407.27	273.79	303.27	405.93	309.91	181.73	247.04	245.15	161.44	229.63	141.42	192.96	173.13	131.7	538.89	74.61	160.5	123.57	146.8	136.77	152.5
ENSG00000185823	NPAP1	23742	15	6.5975	1.4425	1.08504	0.318019	3.41188	0.000645161	0.0132553	NA	3.35	51.42	3.79	0	1.93	5.41	8.46	3.65	2.38	3.21	1.81	1.01	3.23	6.55	4.97	4.38	0.97	5.16	4.43	0	0	2.34	5.94	1.06	0	0	1.18	0	0	1.12	0.89	0
ENSG00000185942	NKAIN3	286183	8	115.865	66.9606	0.688643	0.215542	3.19494	0.0013986	0.0224027	NA	216.18	71.27	68.22	67.49	98.64	217.61	92.07	92.99	141.18	71.8	84.37	161.9	72.22	122.62	147.46	127.81	58.96	82.63	46.02	51.82	74.29	158.95	48.49	61.23	57.76	89.42	20.13	56.73	64.47	84.05	62.17	54.24
ENSG00000186047	NA	NA	NA	17.9164	8.2604	0.907899	0.249805	3.63442	0.000278602	0.0072894	NA	51.95	5.41	17.05	3.12	21.27	40.06	12.21	10.03	11.9	8.57	7.26	30.17	10.78	17.78	20.71	18.38	3.87	5.16	4.43	18.93	3.38	7.01	6.93	12.67	15.02	15.5	4.74	6.92	8.6	4.48	5.33	9.21
ENSG00000186191	BPIFB4	149954	20	6.5794	1.2496	0.923155	0.309664	2.98115	0.00287165	0.0369667	NA	15.92	22.55	2.84	1.04	8.7	2.17	0.94	0.91	3.17	22.5	7.26	7.04	0	0	4.97	5.25	0.97	0	2.66	0	0	0	3.96	0	0	0	0	8.3	3.22	0	0.89	0
ENSG00000186235	LINC02610	151174	2	21.4563	10.4885	0.808415	0.261774	3.08822	0.0020136	0.0289986	NA	20.11	31.57	7.58	17.65	17.41	11.91	35.7	20.06	47.59	11.79	14.52	19.11	15.09	45.87	11.6	15.76	3.87	12.91	6.2	21.92	10.13	5.84	25.73	7.39	11.55	5.96	11.84	5.53	8.6	8.96	14.21	7.16
ENSG00000186335	SLC36A2	153201	5	31.4421	16.7691	0.741904	0.247068	3.00284	0.00267477	0.035124	NA	59.49	14.43	18.95	41.54	6.77	61.71	35.7	7.29	38.07	9.64	15.42	53.3	29.1	50.55	33.97	27.14	22.23	15.49	18.59	19.93	11.26	5.84	26.72	21.11	11.55	32.19	26.05	15.22	6.45	8.96	19.54	7.16
ENSG00000186352	ANKRD37	353322	4	1164.73	578.004	0.879504	0.215165	4.08758	4.35903e-05	0.00192049	NA	668.66	1939.55	887.79	2174.36	1642	341.04	1383.85	621.77	679.74	1528.16	839.18	657.66	2110.54	1321.67	609.72	1230	313.19	928.78	907.13	221.24	906.14	409.05	413.63	236.47	581.1	980.02	260.54	860.61	526.53	805.72	219.36	678.57
ENSG00000186462	NAP1L2	4674	X	278.766	175.2	0.63565	0.140185	4.53435	5.77813e-06	0.000437905	NA	306.68	267.93	279.51	182.75	190.5	544.58	205.75	419.37	273.64	183.25	258.56	402.24	174.62	217.16	254.32	299.4	109.23	228.11	163.73	257.12	195.86	175.31	178.12	171.02	169.82	212.22	136.19	168.8	163.33	143.44	158.97	171.94
ENSG00000186564	FOXD2	2306	1	105.766	35.0111	1.15973	0.282225	4.10924	3.96968e-05	0.00179254	NA	139.93	135.32	43.58	82.03	56.09	216.53	51.67	27.35	162.6	99.66	60.78	225.25	92.7	45.87	110.18	142.7	35.77	18.94	23.01	55.81	21.39	37.4	20.78	44.34	31.19	87.03	8.29	62.26	31.16	26.89	29.31	26.61
ENSG00000186960	LINC01551	387978	14	8.3299	2.4783	1.02702	0.314351	3.2671	0.00108654	0.0188053	NA	0.84	13.53	13.26	2.08	4.84	0	3.76	44.67	2.38	9.64	9.07	5.03	5.39	8.42	2.49	7.88	2.9	9.47	2.66	1	2.25	0	0	0	0	4.77	1.18	8.3	0	1.12	0.89	5.12
ENSG00000187231	SESTD1	91404	2	2152.71	1390.37	0.589999	0.15649	3.77021	0.000163111	0.00499321	NA	2434.98	1589.53	1709.26	1678.02	1399.28	5377.55	2024.57	2110.54	2319.22	1237.75	1643.88	2527.07	1638.42	1904.82	2293.06	2555.41	1412.25	1455.57	1152.27	1503.83	1468.96	1739.07	1390.3	1259.42	1477.59	1537.98	1012.55	1268.77	1549.52	1192.34	1452.05	1373.51
ENSG00000187546	AGMO	392636	7	27.7476	15.4936	0.719427	0.230732	3.11802	0.0018207	0.0271513	NA	37.71	18.94	30.32	17.65	19.34	85.53	28.18	39.2	15.86	15	19.05	44.25	11.86	22.46	14.08	24.51	15.47	15.49	23.01	19.93	13.51	8.18	9.9	4.22	12.71	38.15	9.47	37.36	11.82	5.6	9.77	13.31
ENSG00000187689	AMTN	401138	4	37.7663	3.0469	1.66053	0.314826	5.27443	1.33171e-07	2.58004e-05	NA	7.54	230.04	18.95	23.88	5.8	0	38.52	185.98	6.35	8.57	14.52	6.03	17.25	30.89	9.94	0	0	1.72	0	1	4.5	0	10.88	0	3.47	4.77	0	15.22	2.15	2.24	1.78	1.02
ENSG00000187699	C2orf88	84281	2	192.282	122.529	0.592691	0.181465	3.26615	0.00109022	0.0188352	NA	274.84	110.06	111.8	114.22	158.59	415.74	202.93	193.28	200.67	137.17	123.38	328.83	109.95	228.39	202.96	163.71	130.5	148.91	100.01	97.66	147.46	150.77	86.09	103.46	159.43	203.87	62.77	102.39	153.66	114.3	76.38	122.82
ENSG00000188051	TMEM221	100130519	19	8.1758	4.3676	0.747436	0.234655	3.18525	0.00144629	0.0229868	NA	12.57	7.22	3.79	8.31	7.74	21.65	6.58	9.12	5.55	9.64	4.54	8.04	2.16	9.36	5.8	8.75	4.83	5.16	8.85	3.99	7.88	4.67	1.98	3.17	3.47	8.35	2.37	2.77	0	4.48	1.78	6.14
ENSG00000188133	TMEM215	401498	9	33.8029	16.2464	0.867493	0.243806	3.55812	0.000373513	0.00891173	NA	96.36	9.02	15.16	24.92	12.57	51.97	38.52	10.03	21.42	17.15	25.4	67.38	36.65	32.76	43.91	37.64	20.3	12.05	23.01	17.94	19.14	10.52	24.74	21.11	5.78	17.88	14.21	8.3	18.27	13.45	16.87	16.38
ENSG00000188580	NKAIN2	154215	6	134.275	73.3137	0.744626	0.226286	3.29064	0.00099959	0.017775	NA	310.87	112.76	78.64	73.72	78.33	300.98	136.22	45.58	153.08	55.73	78.02	200.11	61.44	139.47	178.11	145.32	75.4	58.53	41.6	91.68	69.79	47.92	59.37	66.51	97.04	183.6	58.03	45.66	65.55	65	80.82	66.53
ENSG00000188659	SAXO2	283726	15	51.3177	26.137	0.810063	0.23955	3.3816	0.000720639	0.0143781	NA	25.14	103.74	25.58	115.26	22.24	33.56	25.37	175.04	33.31	22.5	22.68	39.22	107.79	23.4	18.23	28.01	25.13	25.82	25.67	20.93	36.02	12.86	30.68	23.22	17.33	40.54	14.21	27.67	25.79	22.41	38.19	31.73
ENSG00000189058	APOD	347	3	18454.6	9634.66	0.772925	0.242887	3.18224	0.00146143	0.0231438	NA	26555.2	13742	10253.7	9838.63	9975.8	51076.4	11912.6	16847.9	16750.1	9402.58	9719.95	39539.1	9956.63	10814.9	25011.6	23875.9	9236.15	8633.59	6137.49	15303.4	8875.65	7533.62	7604.58	8287.04	12067.9	20327.6	3620.3	10251.2	12878.6	7752.44	8035.54	7609.57
ENSG00000189157	FAM47E	100129583	4	82.4473	47.4818	0.696653	0.211537	3.29329	0.00099021	0.0176436	NA	83.79	71.27	54.95	49.84	43.52	127.75	86.43	371.05	64.25	28.93	47.18	73.41	39.88	73.01	51.36	52.53	51.23	55.95	74.34	31.89	68.66	23.37	49.48	45.39	48.52	69.15	35.53	33.21	41.91	40.34	42.63	48.1
ENSG00000189292	ALKAL2	285016	2	159.246	56.6763	1.1814	0.258438	4.5713	4.84717e-06	0.000381846	NA	154.18	98.33	104.22	224.29	139.25	457.96	144.68	36.47	56.31	137.17	94.35	202.13	215.58	158.19	169	155.83	28.03	58.53	41.6	56.8	68.66	50.26	47.5	19	123.61	95.38	41.45	71.95	101.01	41.46	25.75	35.82
ENSG00000189316	NA	441239	7	9.4489	3.3613	1.13876	0.266585	4.27166	1.94024e-05	0.00107754	NA	12.57	5.41	14.21	2.08	5.8	9.74	8.46	29.17	5.55	11.79	7.26	8.04	5.39	12.17	8.28	5.25	1.93	12.91	1.77	3.99	6.75	1.17	0	3.17	4.62	0	1.18	4.15	2.15	3.36	3.55	3.07
ENSG00000189367	KIAA0408	9729	6	50.7785	21.844	0.947795	0.26607	3.56221	0.000367749	0.00881497	NA	47.76	17.14	41.69	46.73	26.11	231.69	33.82	10.94	44.42	33.22	39.92	39.22	39.88	50.55	47.22	62.16	13.53	18.94	7.97	20.93	6.75	14.02	10.88	8.45	38.12	46.5	8.29	37.36	47.28	39.22	9.77	21.49
ENSG00000196109	ZNF676	163223	19	68.9696	34.9304	0.869112	0.203372	4.27351	1.92419e-05	0.00107274	NA	82.95	55.93	89.06	56.07	35.78	136.41	53.55	26.44	65.04	28.93	106.14	123.69	52.82	58.97	54.68	77.04	23.2	30.99	30.98	29.9	33.77	25.71	30.68	25.34	35.81	39.34	23.69	56.73	58.03	36.98	33.75	44.01
ENSG00000196549	MME	4311	3	1428.82	728.218	0.795925	0.245438	3.24287	0.0011833	0.0200374	NA	2102.33	519.62	759.88	704.02	828.74	5794.37	1394.18	957.27	1287.31	796.23	645.94	1621.03	753.46	1218.71	1452.22	2025.77	575.14	637.84	383.21	778.32	637.11	984.07	518.52	807.59	1102.12	966.9	241.59	748.53	1278.73	606.25	820.61	564.96
ENSG00000196611	MMP1	4312	11	318.062	108.197	0.903305	0.314765	2.86978	0.00410762	0.0475558	NA	220.37	106.45	250.14	1274.09	58.02	48.72	50.73	1.82	233.98	63.23	235.88	575.2	1198.63	53.35	608.06	110.31	11.6	388.21	44.25	7.97	362.46	8.18	62.34	66.51	118.99	118.03	255.8	24.91	140.77	13.45	65.72	41.96
ENSG00000197410	DCHS2	54798	4	102.835	54.1323	0.793134	0.224894	3.52669	0.000420782	0.00965068	NA	81.28	68.56	180.02	105.91	66.72	14.07	113.68	28.26	125.32	68.59	180.54	176.99	92.7	114.2	138.35	90.17	69.6	37.87	34.52	50.83	15.76	56.1	38.59	95.01	30.04	31	27.24	123.14	52.65	50.43	81.71	71.64
ENSG00000197415	VEPH1	79674	3	582.837	192.199	1.19066	0.277488	4.29084	1.78001e-05	0.00101251	NA	360.3	854.31	320.25	628.22	378.11	892.11	366.4	557.04	1115.99	402.94	326.6	910.07	611.17	263.96	735.64	602.3	106.33	210.89	66.38	392.65	185.73	433.6	120.72	84.45	220.66	276.6	90	159.12	255.75	226.36	85.26	160.69
ENSG00000197594	ENPP1	5167	6	939.733	350.662	1.16748	0.244257	4.77973	1.7553e-06	0.000179285	NA	781.78	1453.31	549.54	670.79	417.75	1361.98	683.94	288.09	1278.59	409.37	602.39	2630.65	648.9	684.24	1716.48	857.93	410.82	264.26	315.06	388.66	272.4	238.42	236.5	474	262.25	704.61	143.3	301.63	279.39	420.23	433.39	465.68
ENSG00000197769	MAP1LC3C	440738	1	47.1597	16.8997	1.03861	0.292029	3.55651	0.000375811	0.00893745	NA	88.82	90.21	21.79	7.27	16.44	50.88	29.12	57.44	23	8.57	15.42	168.94	6.47	53.35	24.02	92.8	14.5	18.94	5.31	49.83	15.76	15.19	2.97	8.45	16.17	35.77	10.66	48.43	15.04	5.6	2.66	5.12
ENSG00000198099	ADH4	127	4	336.431	67.3647	1.1159	0.318334	3.50542	0.000455879	0.0102132	NA	212.83	1113.21	88.12	69.57	172.13	886.69	219.84	80.23	562.36	112.52	116.12	855.76	76.53	177.85	230.3	408.83	25.13	95.55	48.68	62.78	113.69	2.34	33.64	10.56	20.79	484.05	3.55	141.13	22.57	0	6.22	7.16
ENSG00000198553	KCNRG	283518	13	9.4294	5.6234	0.625196	0.21512	2.90626	0.00365772	0.043982	NA	5.87	16.24	8.53	8.31	16.44	9.74	11.27	5.47	6.35	9.64	11.79	11.06	9.7	9.36	4.97	6.13	11.6	5.16	7.08	5.98	1.13	3.51	4.95	4.22	1.16	3.58	8.29	6.92	7.52	4.48	6.22	8.19
ENSG00000198576	ARC	23237	8	720.258	169.142	1.3815	0.304419	4.53814	5.67518e-06	0.000432956	NA	242.16	372.57	234.98	3811.88	214.68	131	263.99	9.12	195.91	270.05	249.49	895.99	4138.09	276.13	75.39	142.7	83.13	132.56	522.15	183.37	140.7	116.87	85.1	143.57	58.92	189.57	105.4	190.94	87.04	346.27	158.97	161.71
ENSG00000198610	AKR1C4	1109	10	4.8343	0	1.67618	0.315134	5.31895	1.04365e-07	2.13067e-05	NA	4.19	5.41	4.74	3.12	0	17.32	0.94	0	5.55	5.36	5.44	11.06	1.08	3.74	4.14	5.25	0	0	0	0	0	0	0	0	0	0	0	0	0	0	0	0
ENSG00000198626	RYR2	6262	1	332.977	186.653	0.693804	0.240042	2.89035	0.00384814	0.0456488	NA	533.75	192.15	166.76	141.22	113.14	830.4	314.72	984.62	200.67	91.09	160.58	372.07	150.91	286.42	255.98	533.14	174.96	261.68	123.02	226.22	248.77	107.52	164.26	91.84	270.33	325.48	111.32	154.96	280.46	129.99	104.8	210.84
ENSG00000199477	SNORA31	677814	13	23.9222	10.6098	0.980664	0.232487	4.21815	2.4632e-05	0.00127287	NA	13.41	35.18	14.21	40.5	28.04	30.31	16.91	2.74	23.8	25.72	13.61	49.27	39.88	25.27	10.77	13.13	8.7	20.66	11.51	5.98	4.5	3.51	13.85	20.06	5.78	27.42	14.21	9.69	4.3	5.6	8.88	5.12
ENSG00000199990	VTRNA1-1	56664	5	1.8623	0.3098	1.12571	0.316553	3.55615	0.000376328	0.00894241	NA	1.68	1.8	5.68	4.15	1.93	3.25	0	0	1.59	3.21	0.91	2.01	0	1.87	0.83	0.88	0.97	1.72	0.89	0	0	0	0	0	0	0	0	1.38	0	0	0	0
ENSG00000203799	CCDC162P	NA	6	45.8778	18.7005	0.964435	0.275783	3.49708	0.000470378	0.0104573	NA	62.84	18.94	18	21.81	8.7	269.58	27.24	132.19	24.59	11.79	20.87	31.17	19.4	14.04	24.85	28.01	21.27	28.41	21.24	15.95	37.15	7.01	17.81	12.67	18.48	7.15	24.87	13.84	23.64	12.33	9.77	27.63
ENSG00000204033	LRIT2	340745	10	2.0564	0.3318	1.0613	0.315803	3.36062	0.000777665	0.0151713	NA	0	1.8	2.84	2.08	3.87	0	0	0	3.17	4.29	3.63	4.02	5.39	0.94	0	0.88	0.97	0	0	1	0	1.17	0	1.06	0	0	0	0	0	1.12	0	0
ENSG00000204071	TCEAL6	158931	X	59.3138	27.107	0.889601	0.260658	3.41291	0.000642733	0.0132242	NA	96.36	45.11	46.43	52.96	22.24	98.52	46.97	47.41	82.49	28.93	38.1	95.53	49.58	54.29	67.93	76.16	39.63	36.15	15.05	49.83	31.52	17.53	15.83	19	20.79	88.23	4.74	12.45	11.82	15.69	39.08	16.38
ENSG00000204706	MAMDC2-AS1	NA	9	27.5423	17.4684	0.600692	0.184601	3.25401	0.0011379	0.0194274	NA	33.52	36.99	35.06	22.84	6.77	15.16	29.12	61.99	27.76	21.43	36.29	35.2	17.25	26.21	14.08	21.01	16.43	24.96	16.82	17.94	23.64	8.18	12.86	15.84	21.95	20.27	13.03	24.91	19.34	10.09	16.87	16.38
ENSG00000204745	NA	NA	2	39.5599	24.3359	0.62573	0.20172	3.10197	0.00192238	0.0280473	NA	40.22	40.6	32.21	40.5	31.91	17.32	35.7	19.15	29.35	50.37	27.22	38.21	43.12	36.51	30.65	119.94	23.2	26.68	20.36	18.93	46.15	38.57	20.78	7.39	28.88	15.5	37.9	22.14	22.57	15.69	15.99	28.66
ENSG00000204832	ST8SIA6-AS1	100128098	10	8.7644	2.8137	1.23764	0.268778	4.60469	4.13072e-06	0.000339234	NA	8.38	5.41	7.58	17.65	7.74	12.99	10.33	1.82	6.35	5.36	8.16	6.03	12.93	6.55	12.43	10.51	1.93	2.58	2.66	1	4.5	3.51	0	1.06	4.62	2.38	2.37	1.38	9.67	2.24	0	5.12
ENSG00000205426	KRT81	3887	12	18.5731	6.1391	1.02989	0.309402	3.32863	0.000872732	0.0162809	NA	8.38	5.41	8.53	4.15	10.64	0	6.58	192.36	3.97	13.93	8.16	1.01	5.39	12.17	2.49	14.01	2.9	12.05	2.66	13.95	12.38	2.34	1.98	5.28	3.47	13.11	2.37	5.53	2.15	6.72	6.22	5.12
ENSG00000205838	TTC23L	153657	5	11.8875	5.9787	0.847973	0.218803	3.87551	0.000106401	0.00368968	NA	11.73	18.04	3.79	11.42	6.77	16.24	5.64	31.91	5.55	10.72	11.79	12.07	6.47	15.91	10.77	11.38	4.83	8.61	0.89	6.98	5.63	3.51	8.91	4.22	6.93	5.96	4.74	6.92	7.52	3.36	11.55	5.12
ENSG00000206579	XKR4	114786	8	363.677	185.209	0.85107	0.21125	4.02873	5.60793e-05	0.00232581	NA	476.77	209.29	186.65	420.54	217.58	776.26	328.82	191.45	388.65	195.04	156.04	727.05	389.12	362.24	429.12	364.18	235.86	171.29	187.62	173.4	165.47	204.53	121.71	169.96	170.98	387.48	100.66	159.12	194.5	173.7	153.64	193.44
ENSG00000207258	NA	NA	8	13.0052	5.8457	0.871562	0.278086	3.13415	0.00172354	0.0261462	NA	20.11	5.41	5.68	7.27	4.84	30.31	7.52	0.91	8.72	6.43	9.98	25.14	10.78	9.36	38.11	17.51	8.7	6.03	1.77	6.98	5.63	1.17	2.97	4.22	9.24	9.54	4.74	13.84	5.37	6.72	3.55	3.07
ENSG00000210194	MT-TE	NA	MT	91.9196	53.2284	0.713613	0.190795	3.7402	0.000183874	0.00544937	NA	106.42	104.65	53.06	99.68	37.71	151.57	51.67	103.02	156.25	51.44	54.43	117.66	83	112.32	99.41	88.42	41.57	60.25	30.09	57.8	43.9	86.49	33.64	35.89	43.9	62	118.43	41.51	53.73	63.88	41.74	36.85
ENSG00000211448	DIO2	1734	14	13930.7	8024.83	0.733624	0.170981	4.29068	1.78124e-05	0.00101251	NA	14659.4	13659	13887.2	12059.7	14608.8	13689.1	12943.2	2518.98	12949.2	14622.5	12949.6	26029.9	11835.4	12337.8	18765.3	15376.3	7795.87	7021.35	4119.69	5471.18	7161.31	7140.93	6141.06	10280.2	11117.1	8480.36	6025.55	11002.5	11587	8780.05	10307.3	5965.86
ENSG00000212125	TAS2R15P	NA	12	20.3219	10.0826	0.908451	0.179346	5.06536	4.07632e-07	5.87924e-05	NA	20.95	22.55	20.84	25.96	17.41	21.65	23.49	12.76	17.45	13.93	19.96	19.11	32.34	18.72	24.02	14.01	16.43	11.19	9.74	4.98	10.13	3.51	16.82	2.11	11.55	10.73	11.84	2.77	15.04	13.45	9.77	11.26
ENSG00000213190	MLLT11	10962	1	312.144	184.903	0.676012	0.195834	3.45197	0.000556507	0.0118596	NA	307.52	187.64	282.35	319.82	299.78	284.74	388.94	92.99	341.86	223.97	261.28	240.34	338.46	414.66	498.71	511.26	190.43	232.41	151.34	164.43	234.13	170.63	139.52	130.9	132.86	355.29	214.35	235.21	142.92	154.65	119.01	190.37
ENSG00000214465	SMARCE1P6	NA	2	7.0663	3.1434	0.826382	0.284627	2.90339	0.00369151	0.044295	NA	5.87	14.43	4.74	13.5	6.77	2.17	3.76	2.74	3.17	15	4.54	3.02	18.32	4.68	2.49	7.88	3.87	1.72	3.54	2.99	3.38	0	6.93	2.11	1.16	0	5.92	2.77	0	11.21	2.66	2.05
ENSG00000214491	SEC14L6	730005	22	26.4712	8.6096	1.22534	0.272413	4.49809	6.8568e-06	0.000493247	NA	20.11	19.85	16.11	22.84	16.44	48.72	19.73	13.68	18.24	18.22	17.24	88.49	29.1	11.23	37.28	26.26	17.4	6.89	10.62	15.95	9.01	3.51	1.98	3.17	8.09	19.08	2.37	11.07	8.6	10.09	1.78	8.19
ENSG00000214711	CAPN14	440854	2	587.862	205.153	0.982513	0.30661	3.20444	0.00135325	0.021819	NA	159.2	4847.08	170.55	962.58	371.34	10.83	276.21	60.17	34.9	392.22	216.83	71.4	934.55	257.41	436.58	203.98	95.7	447.6	213.29	22.92	404.1	163.62	81.14	60.17	415.9	77.5	209.62	336.22	449.17	117.66	56.84	131.01
ENSG00000223458	LMO7DN-IT1	104326189	13	12.1963	6.2312	0.799162	0.2462	3.24599	0.00117045	0.0198661	NA	11.73	13.53	17.05	4.15	5.8	20.57	13.15	1.82	15.07	7.5	9.07	21.12	9.7	17.78	16.57	10.51	6.77	1.72	5.31	5.98	6.75	4.67	6.93	6.33	8.09	11.92	4.74	8.3	9.67	3.36	7.1	2.05
ENSG00000223756	TSSC2	NA	11	71.6676	32.8757	0.865803	0.268389	3.22593	0.00125566	0.0206945	NA	111.44	147.05	51.16	51.92	29.98	120.17	28.18	41.03	77.73	23.58	58.97	106.59	60.36	17.78	136.69	84.04	18.37	8.61	45.14	43.85	12.38	37.4	46.51	14.78	11.55	115.65	27.24	47.04	15.04	45.95	8.88	27.63
ENSG00000223813	NA	NA	7	16.2794	5.7275	0.931554	0.313763	2.96897	0.00298797	0.0379918	NA	3.35	3.61	2.84	7.27	4.84	12.99	28.18	132.19	25.38	3.21	0.91	2.01	3.23	26.21	2.49	1.75	4.83	9.47	0	22.92	21.39	1.17	0.99	6.33	1.16	4.77	3.55	1.38	2.15	2.24	6.22	3.07
ENSG00000223935	LGALSL-DT	NA	2	11.5672	7.1468	0.623491	0.199819	3.12028	0.00180681	0.0269858	NA	12.57	9.92	14.21	10.38	19.34	8.66	9.39	23.7	9.52	6.43	14.52	5.03	15.09	9.36	9.94	7	6.77	3.44	4.43	7.97	5.63	8.18	8.91	11.61	8.09	5.96	8.29	6.92	3.22	11.21	10.66	3.07
ENSG00000224020	MIR181A2HG	NA	9	15.2326	8.3787	0.747659	0.212278	3.52207	0.000428191	0.00977422	NA	15.92	23.46	18	24.92	14.51	17.32	23.49	3.65	9.52	19.29	10.89	18.1	10.78	16.85	8.28	8.75	8.7	2.58	9.74	7.97	0	5.84	8.91	13.72	3.47	11.92	4.74	13.84	7.52	14.57	6.22	14.33
ENSG00000224209	LINC00466	NA	1	4.1481	1.6628	0.879004	0.298178	2.94791	0.00319928	0.0399945	NA	8.38	2.71	5.68	5.19	2.9	6.5	1.88	3.65	0.79	2.14	0.91	4.02	2.16	7.49	4.97	7	1.93	4.3	2.66	1	0	1.17	1.98	1.06	0	5.96	1.18	0	3.22	1.12	0	1.02
ENSG00000224786	CETN4P	NA	4	13.0345	7.1258	0.73123	0.223158	3.27675	0.00105011	0.0184055	NA	17.6	14.43	11.37	7.27	7.74	33.56	7.52	17.32	13.48	6.43	10.89	23.13	10.78	9.36	12.43	5.25	18.37	6.03	9.74	4.98	9.01	9.35	4.95	1.06	5.78	4.77	4.74	4.15	11.82	6.72	11.55	1.02
ENSG00000225028	NA	NA	1	7.6441	2.4236	0.921291	0.31607	2.91484	0.00355875	0.0432028	NA	5.87	0.9	3.79	0	0.97	51.97	1.88	1.82	3.17	2.14	3.63	20.11	1.08	9.36	2.49	13.13	0.97	3.44	4.43	2.99	0	0	3.96	1.06	3.47	7.15	1.18	2.77	4.3	0	0	3.07
ENSG00000225101	OR52K3P	NA	11	12.0319	5.6732	0.868672	0.269268	3.22605	0.00125513	0.0206945	NA	14.24	17.14	10.42	4.15	7.74	7.58	21.61	2.74	20.62	7.5	25.4	11.06	1.08	20.59	6.63	14.01	4.83	2.58	5.31	6.98	1.13	2.34	3.96	1.06	3.47	1.19	3.55	24.91	13.97	3.36	0.89	11.26
ENSG00000225418	AKR1C5P	NA	10	2.2899	0.4882	1.22629	0.313867	3.90703	9.34381e-05	0.00337752	NA	1.68	2.71	0	2.08	1.93	4.33	1.88	0	3.97	1.07	0	3.02	4.31	2.81	2.49	4.38	0	0	0	0	0	0	0.99	0	1.16	2.38	1.18	0	1.07	0	0	1.02
ENSG00000225649	NA	100506474	2	15.9058	6.6623	1.07311	0.230265	4.66034	3.15694e-06	0.000274011	NA	17.6	6.31	19.9	11.42	12.57	16.24	26.31	32.82	7.93	11.79	9.98	23.13	7.55	18.72	18.23	14.01	10.63	6.03	5.31	8.97	12.38	3.51	1.98	5.28	6.93	9.54	2.37	13.84	2.15	5.6	7.99	4.09
ENSG00000226622	NA	NA	2	20.9285	5.3363	1.19886	0.312046	3.84193	0.000122071	0.00405018	NA	27.65	6.31	9.47	5.19	1.93	178.64	16.91	2.74	8.72	4.29	8.16	14.08	4.31	17.78	4.14	24.51	7.73	0.86	1.77	10.96	2.25	8.18	3.96	4.22	11.55	4.77	4.74	4.15	12.89	1.12	6.22	0
ENSG00000226715	LINC01709	NA	1	9.7903	0.4163	1.86034	0.316632	5.87541	4.21797e-09	2.02194e-06	NA	12.57	18.04	7.58	0	3.87	4.33	13.15	0.91	18.24	5.36	8.16	32.18	0	9.36	13.25	9.63	0	0	0	0	1.13	0	0	0	0	0	0	5.53	0	0	0	0
ENSG00000226917	LINC01276	103106903	6	1.578	0.0538	0.916676	0.29375	3.1206	0.00180485	0.0269843	NA	4.19	0	0	1.04	0	7.58	0.94	1.82	2.38	0	0.91	0	1.08	0.94	0	4.38	0	0.86	0	0	0	0	0	0	0	0	0	0	0	0	0	0
ENSG00000226992	NA	NA	2	11.1168	4.611	0.927604	0.2865	3.23771	0.00120491	0.020226	NA	5.03	5.41	17.05	22.84	9.67	4.33	6.58	0	7.14	15	9.07	11.06	16.17	13.1	24.02	11.38	6.77	2.58	3.54	1.99	2.25	0	4.95	5.28	0	1.19	4.74	13.84	1.07	17.93	3.55	4.09
ENSG00000227355	NA	NA	9	6.3954	3.2804	0.773673	0.249802	3.09714	0.00195398	0.0283797	NA	2.51	6.31	2.84	4.15	2.9	11.91	5.64	3.65	6.35	7.5	8.16	6.03	8.62	2.81	12.43	10.51	2.9	0.86	0.89	1	1.13	1.17	3.96	3.17	2.31	7.15	3.55	0	6.45	5.6	6.22	6.14
ENSG00000227582	ADGRF5P1	NA	9	10.2109	2.4556	0.928756	0.318197	2.91881	0.0035137	0.0428352	NA	1.68	2.71	3.79	12.46	0	0	48.85	2.74	2.38	1.07	0	5.03	22.64	31.82	27.34	0.88	0.97	0	0.89	0	1.13	2.34	0.99	0	4.62	20.27	2.37	1.38	3.22	1.12	0	0
ENSG00000227782	NA	NA	17	28.0803	16.0397	0.681926	0.22851	2.98422	0.002843	0.0366957	NA	15.92	13.53	27.48	58.15	38.68	14.07	34.76	12.76	12.69	39.65	29.03	16.09	63.6	18.72	33.14	21.01	7.73	25.82	33.63	8.97	27.02	3.51	15.83	7.39	9.24	4.77	14.21	27.67	15.04	22.41	15.99	17.4
ENSG00000227825	SLC9A7P1	121456	12	22.3967	13.1144	0.673	0.213398	3.15373	0.00161201	0.0248311	NA	20.11	14.43	18.95	16.61	12.57	32.48	26.31	39.2	19.04	11.79	17.24	42.24	12.93	25.27	28.17	21.01	12.57	18.08	7.97	13.95	13.51	16.36	9.9	11.61	6.93	20.27	8.29	9.69	15.04	11.21	8.88	25.59
ENSG00000227947	LINC01738	107984953	1	9.1177	1.955	1.1547	0.317792	3.6335	0.000279607	0.00730252	NA	12.57	12.63	2.84	0	5.8	22.74	9.39	0	7.93	1.07	7.26	27.15	9.7	5.62	12.43	8.75	1.93	0	3.54	1.99	2.25	0	2.97	1.06	3.47	7.15	0	6.92	0	0	0	0
ENSG00000228033	NA	NA	2	2.1915	0.5514	1.01462	0.316618	3.20456	0.00135268	0.021819	NA	1.68	6.31	2.84	0	1.93	3.25	4.7	3.65	2.38	1.07	0.91	1.01	0	2.81	1.66	0.88	0.97	1.72	0.89	2.99	0	0	0	0	0	0	1.18	0	1.07	0	0	0
ENSG00000228412	LNC-LBCS	100506885	6	31.1734	16.9679	0.818329	0.160759	5.09041	3.57286e-07	5.28456e-05	NA	15.08	22.55	28.42	28.04	46.42	53.05	27.24	47.41	24.59	41.79	25.4	48.27	25.87	24.34	14.91	25.39	16.43	13.77	13.28	23.92	10.13	15.19	19.79	8.45	19.64	16.69	9.47	27.67	34.39	21.29	14.21	7.16
ENSG00000228485	GRK5-IT1	NA	10	5.4455	1.9356	1.15309	0.263877	4.36981	1.24352e-05	0.000765388	NA	8.38	2.71	3.79	4.15	1.93	14.07	10.33	6.38	5.55	3.21	2.72	8.04	5.39	2.81	4.14	3.5	0.97	0.86	2.66	1.99	2.25	1.17	2.97	1.06	2.31	4.77	1.18	2.77	1.07	1.12	1.78	2.05
ENSG00000228655	NA	NA	2	2.8219	0.4026	1.24631	0.314404	3.96404	7.36923e-05	0.00282585	NA	3.35	2.71	0	1.04	1.93	17.32	3.76	0.91	1.59	2.14	0.91	4.02	1.08	0.94	0.83	2.63	0	0	0	0	1.13	0	2.97	0	1.16	1.19	0	0	0	0	0	0
ENSG00000228784	LINC00954	400946	2	37.3495	23.2192	0.608836	0.198081	3.07367	0.00211443	0.0299303	NA	41.06	42.4	50.22	35.3	13.54	77.95	21.61	40.11	26.97	16.07	50.8	41.23	40.96	27.14	23.2	49.02	27.07	34.43	34.52	10.96	21.39	9.35	21.77	15.84	11.55	20.27	33.16	37.36	19.34	25.77	15.99	32.75
ENSG00000228824	MIR4500HG	642345	13	247.951	103.195	1.00069	0.257954	3.87933	0.000104743	0.00365594	NA	295.78	287.78	278.56	242.98	133.45	385.43	209.5	102.11	466.38	121.1	215.01	411.29	218.82	195.63	188.05	215.36	130.5	92.96	94.7	134.54	75.42	44.41	106.87	80.23	78.56	239.64	72.24	150.81	99.93	20.17	108.35	121.79
ENSG00000228971	LINC02607	100996635	1	47.148	6.5777	1.99208	0.28915	6.88945	5.60085e-12	1.08246e-08	NA	5.87	72.17	28.42	124.61	31.91	70.37	14.09	22.79	14.28	34.29	29.94	89.5	113.18	14.98	69.59	18.38	2.9	8.61	15.05	5.98	4.5	3.51	6.93	11.61	5.78	2.38	5.92	15.22	11.82	2.24	1.78	1.02
ENSG00000229056	HECW2-AS1	101927482	2	43.8313	22.1708	0.77715	0.254755	3.05057	0.00228406	0.0315308	NA	25.98	48.71	50.22	57.11	31.91	79.03	26.31	12.76	37.28	27.86	58.06	111.62	51.74	40.25	23.2	19.26	21.27	7.75	20.36	18.93	15.76	38.57	21.77	25.34	26.57	15.5	13.03	23.52	29.01	24.65	30.2	22.52
ENSG00000229160	NA	NA	2	4.2966	1.6584	0.876289	0.30237	2.89807	0.00375472	0.044794	NA	5.87	4.51	2.84	7.27	7.74	3.25	1.88	0	7.93	0	3.63	5.03	11.86	2.81	4.14	0	1.93	0.86	0	4.98	1.13	0	1.98	3.17	0	0	2.37	1.38	2.15	1.12	4.44	1.02
ENSG00000229246	LINC00377	NA	13	6.995	3.2098	0.863286	0.275782	3.13032	0.00174616	0.0262967	NA	4.19	6.31	7.58	6.23	2.9	7.58	6.58	31	11.1	2.14	6.35	3.02	1.08	3.74	2.49	9.63	4.83	3.44	3.54	4.98	6.75	0	1.98	0	3.47	2.38	1.18	1.38	2.15	6.72	4.44	4.09
ENSG00000229291	LINC02768	NA	1	6.2637	2.6082	1.0035	0.26515	3.78466	0.000153919	0.00478254	NA	4.19	4.51	3.79	6.23	4.84	11.91	7.52	2.74	6.35	4.29	0.91	14.08	5.39	6.55	9.94	7	0.97	1.72	0.89	2.99	1.13	7.01	5.94	1.06	0	5.96	0	1.38	5.37	3.36	0.89	3.07
ENSG00000229443	LINC00433	NA	13	1.9054	0.1488	1.19278	0.312434	3.8177	0.000134703	0.0043293	NA	0.84	1.8	2.84	2.08	0.97	6.5	1.88	0	4.76	0	0.91	5.03	1.08	0.94	0	0.88	0	0	0	1	0	0	0	0	0	0	0	1.38	0	0	0	0
ENSG00000229654	LINC02526	NA	6	5.0184	2.0306	0.875265	0.301641	2.90168	0.00371165	0.044443	NA	5.87	7.22	4.74	7.27	11.6	0	6.58	1.82	2.38	6.43	11.79	2.01	5.39	3.74	0.83	2.63	3.87	1.72	0.89	1	0	0	5.94	1.06	2.31	2.38	0	5.53	1.07	6.72	0	0
ENSG00000229732	NA	NA	17	2.8012	0.2775	1.05049	0.310569	3.38248	0.000718338	0.0143617	NA	0	3.61	2.84	1.04	10.64	0	10.33	0	2.38	2.14	1.81	0	0	7.49	1.66	0.88	0.97	0	0	0	0	1.17	0	0	0	0	1.18	0	0	1.12	0	0
ENSG00000229847	EMX2OS	196047	10	107.627	57.898	0.764843	0.22523	3.39582	0.000684227	0.0138809	NA	115.63	67.66	54.95	50.88	66.72	450.38	80.8	60.17	61.07	64.3	58.97	177.99	76.53	84.24	115.15	136.57	70.56	46.48	53.99	38.87	34.89	44.41	58.38	36.95	72.78	85.84	37.9	113.46	69.85	76.2	34.64	51.17
ENSG00000230185	C9orf147	NA	9	10.1108	4.744	0.896022	0.245227	3.65385	0.000258339	0.00692166	NA	20.95	6.31	8.53	6.23	1.93	11.91	17.85	14.59	6.35	6.43	6.35	15.08	4.31	16.85	4.97	13.13	0.97	6.03	3.54	4.98	12.38	4.67	3.96	4.22	2.31	7.15	4.74	2.77	4.3	1.12	3.55	9.21
ENSG00000230303	NA	NA	9	15.0925	8.7081	0.681724	0.221672	3.07537	0.00210239	0.02982	NA	14.24	19.85	7.58	14.54	4.84	27.07	15.03	48.32	9.52	8.57	12.7	16.09	7.55	8.42	14.91	12.26	13.53	10.33	10.62	9.97	15.76	7.01	5.94	4.22	11.55	2.38	3.55	12.45	7.52	4.48	9.77	10.23
ENSG00000230498	NA	NA	1	5.0956	1.8034	0.999636	0.304841	3.27921	0.00104099	0.018298	NA	5.03	3.61	4.74	2.08	1.93	10.83	3.76	18.23	11.1	0	2.72	1.01	8.62	2.81	3.31	1.75	0	5.16	0.89	1	1.13	0	0.99	0	8.09	0	2.37	0	2.15	2.24	1.78	3.07
ENSG00000230798	FOXD3-AS1	100996301	1	20.2007	10.6754	0.783248	0.224331	3.49148	0.000480356	0.010614	NA	29.33	13.53	10.42	14.54	7.74	36.81	21.61	10.03	14.28	17.15	14.52	40.22	25.87	19.66	26.51	21.01	7.73	15.49	12.39	7.97	12.38	7.01	5.94	5.28	6.93	36.96	4.74	4.15	7.52	10.09	15.99	10.23
ENSG00000230910	NA	NA	6	262.009	155.63	0.660945	0.207656	3.18288	0.00145816	0.0231374	NA	296.62	258.01	226.45	251.29	134.42	555.4	221.72	246.15	293.47	183.25	167.84	353.97	227.44	211.54	309.83	254.75	221.36	157.52	129.21	100.65	117.07	79.47	241.45	140.4	196.4	183.6	175.27	127.29	211.69	121.03	160.75	126.91
ENSG00000231178	NA	NA	6	3.1368	0.6692	1.20991	0.312564	3.87092	0.000108427	0.00374648	NA	7.54	0	0.95	2.08	0.97	7.58	1.88	0	2.38	1.07	2.72	6.03	5.39	5.62	2.49	3.5	0.97	1.72	3.54	0	0	0	0	0	0	0	1.18	1.38	0	0	0.89	1.02
ENSG00000231324	NA	NA	21	24.0144	8.1616	1.1828	0.272674	4.33776	1.43944e-05	0.000851338	NA	7.54	39.69	22.74	31.15	14.51	0	24.43	103.02	17.45	15	23.59	20.11	23.71	21.53	6.63	13.13	24.17	10.33	13.28	1.99	10.13	0	4.95	3.17	2.31	8.35	7.11	8.3	2.15	22.41	8.88	3.07
ENSG00000231672	DIRC3	NA	2	54.8975	32.3526	0.701908	0.172237	4.07524	4.59674e-05	0.0019949	NA	59.49	38.79	54.01	55.03	46.42	102.85	58.25	27.35	49.97	46.08	33.57	47.26	52.82	43.99	67.93	94.55	33.83	28.41	33.63	14.95	32.64	21.04	25.73	40.12	43.9	50.07	15.4	41.51	44.06	21.29	37.3	33.77
ENSG00000231738	TSPAN19	144448	12	3.8832	1.605	0.884676	0.301242	2.93676	0.0033166	0.041089	NA	4.19	5.41	3.79	3.12	2.9	3.25	3.76	10.94	0.79	3.21	0.91	6.03	5.39	0.94	6.63	0.88	0	3.44	5.31	3.99	1.13	0	0	1.06	0	3.58	0	4.15	0	1.12	0.89	1.02
ENSG00000231742	LINC01273	101927541	20	20.1931	10.8173	0.776908	0.216995	3.5803	0.000343196	0.00831876	NA	22.62	27.06	22.74	8.31	13.54	15.16	26.31	44.67	12.69	9.64	11.79	30.17	9.7	24.34	20.71	23.64	18.37	13.77	11.51	9.97	16.88	8.18	12.86	8.45	9.24	22.65	3.55	5.53	9.67	4.48	9.77	8.19
ENSG00000231758	ARHGAP15-AS1	NA	2	4.5267	1.3265	1.01045	0.313535	3.22277	0.00126959	0.0208726	NA	4.19	9.92	0	1.04	0.97	20.57	7.52	0	2.38	4.29	0.91	10.06	1.08	1.87	4.14	3.5	0.97	1.72	0.89	1.99	0	0	1.98	1.06	4.62	2.38	0	2.77	1.07	0	1.78	0
ENSG00000233005	NA	NA	2	14.2531	6.9934	0.848364	0.245617	3.45401	0.00055231	0.0118079	NA	18.43	6.31	17.05	24.92	3.87	20.57	15.97	2.74	21.42	9.64	12.7	18.1	12.93	20.59	14.91	7.88	5.8	1.72	14.16	1.99	4.5	14.02	11.87	6.33	4.62	11.92	5.92	12.45	6.45	3.36	2.66	4.09
ENSG00000233038	PTPRN2-AS1	NA	7	1.8826	0.2641	0.997599	0.315344	3.16353	0.0015587	0.0241899	NA	6.7	0.9	0	0	0	3.25	0.94	11.85	0	0	1.81	1.01	1.08	0	0.83	1.75	0	1.72	0	0	0	0	0	0	0	0	0	1.38	0	1.12	0	0
ENSG00000233670	PIRT	644139	17	5.4812	1.9352	0.941405	0.308763	3.04895	0.0022964	0.031638	NA	11.73	3.61	1.89	1.04	4.84	2.17	3.76	0	7.93	2.14	3.63	11.06	6.47	7.49	3.31	16.63	0	0.86	1.77	3.99	2.25	8.18	0	0	0	2.38	3.55	0	0	2.24	2.66	3.07
ENSG00000234418	NA	NA	7	5.8445	1.9343	1.10187	0.298061	3.6968	0.000218332	0.0061154	NA	5.03	8.12	4.74	3.12	0.97	3.25	3.76	26.44	3.97	2.14	5.44	6.03	3.23	3.74	8.28	5.25	5.8	2.58	0	1.99	6.75	0	3.96	2.11	2.31	1.19	0	0	3.22	0	0	1.02
ENSG00000234665	LERFS	NA	9	45.0852	11.8647	0.907646	0.318167	2.85274	0.00433447	0.049335	NA	1.68	8.12	5.68	80.99	4.84	6.5	190.71	6.38	7.14	1.07	5.44	4.02	107.79	201.25	84.5	5.25	8.7	2.58	3.54	5.98	1.13	9.35	7.92	6.33	9.24	109.69	2.37	0	7.52	7.84	3.55	4.09
ENSG00000235272	RAMACL	NA	6	24.9392	6.973	0.880471	0.302864	2.90715	0.00364743	0.0439116	NA	7.54	7.22	4.74	3.12	6.77	8.66	113.68	5.47	5.55	4.29	1.81	90.5	8.62	123.56	6.63	0.88	8.7	9.47	11.51	7.97	3.38	8.18	4.95	11.61	5.78	4.77	8.29	5.53	6.45	6.72	6.22	2.05
ENSG00000235280	MCF2L-AS1	NA	13	11.7465	5.3999	0.858149	0.272831	3.14535	0.00165888	0.0254584	NA	9.22	11.73	3.79	12.46	14.51	3.25	13.15	43.76	4.76	15	2.72	6.03	20.48	17.78	5.8	3.5	0.97	8.61	6.2	2.99	14.63	10.52	1.98	6.33	2.31	3.58	4.74	9.69	3.22	2.24	5.33	3.07
ENSG00000235947	EGOT	100126791	3	14.9136	6.8235	0.864288	0.26772	3.22833	0.00124516	0.020627	NA	28.49	47.81	22.74	10.38	10.64	1.08	14.09	10.03	8.72	17.15	21.77	9.05	4.31	13.1	15.74	3.5	8.7	12.91	22.13	4.98	6.75	5.84	3.96	1.06	3.47	7.15	2.37	9.69	10.75	5.6	1.78	2.05
ENSG00000236373	LINC02653	101926942	10	2.7561	0.5404	0.854914	0.299321	2.85618	0.00428776	0.0489764	NA	0.84	3.61	0.95	0	12.57	0	1.88	0	0.79	13.93	0	0	0	2.81	4.97	1.75	0.97	0	0.89	0	0	0	0.99	0	4.62	0	1.18	0	0	0	0	0
ENSG00000236653	LINC01923	NA	2	1.9606	0.0555	1.32013	0.313798	4.20695	2.58838e-05	0.00132276	NA	1.68	2.71	2.84	4.15	0	3.25	0.94	0	0.79	0	2.72	2.01	3.23	2.81	2.49	1.75	0	0	0	0	0	0	0	0	0	0	0	0	0	0	0.89	0
ENSG00000236801	RPL24P8	NA	9	29.2932	14.912	0.848952	0.212668	3.99191	6.55422e-05	0.00261515	NA	20.95	24.36	34.11	9.35	39.65	27.07	31	6.38	15.86	55.73	44.45	22.12	14.01	33.7	65.45	24.51	14.5	6.03	16.82	5.98	12.38	5.84	17.81	13.72	18.48	10.73	17.76	8.3	26.86	24.65	21.31	17.4
ENSG00000236996	MLIP-IT1	100874282	6	17.4613	7.2813	1.04583	0.246035	4.25073	2.13071e-05	0.00115456	NA	11.73	19.85	17.05	32.19	23.21	4.33	26.31	0.91	21.42	30.01	19.05	14.08	22.64	20.59	10.77	5.25	9.67	3.44	5.31	4.98	1.13	3.51	9.9	2.11	12.71	2.38	9.47	19.37	6.45	13.45	4.44	8.19
ENSG00000237061	NA	NA	8	8.4785	4.3057	0.79545	0.24949	3.1883	0.00143113	0.0228084	NA	7.54	7.22	7.58	5.19	5.8	17.32	0.94	4.56	7.93	6.43	3.63	13.07	14.01	4.68	15.74	14.01	1.93	8.61	5.31	7.97	2.25	3.51	3.96	0	2.31	2.38	2.37	8.3	3.22	6.72	7.99	2.05
ENSG00000237356	NA	NA	14	41.7879	26.0562	0.609205	0.196849	3.09478	0.00196957	0.0285346	NA	53.63	33.38	35.06	46.73	29.98	98.52	27.24	20.06	45.21	37.51	40.82	63.35	34.49	19.66	49.71	33.27	10.63	24.96	19.47	42.85	23.64	29.22	17.81	20.06	20.79	44.11	16.58	35.97	23.64	17.93	29.31	39.92
ENSG00000237560	LINC01497	102723487	17	1.6393	0.3808	0.957733	0.316005	3.03075	0.00243946	0.0328729	NA	0	0.9	1.89	0	1.93	5.41	0.94	0.91	2.38	3.21	0	5.03	1.08	0	1.66	0.88	0.97	0.86	0.89	1	0	0	0	0	0	2.38	0	0	0	0	0	0
ENSG00000237813	NA	NA	7	15.4866	8.4725	0.730504	0.23071	3.16633	0.00154375	0.0239965	NA	25.14	3.61	18	8.31	12.57	55.22	11.27	3.65	18.24	4.29	13.61	21.12	12.93	14.04	8.28	17.51	9.67	7.75	8.85	6.98	9.01	7.01	10.88	5.28	13.86	14.31	2.37	6.92	13.97	5.6	7.99	5.12
ENSG00000237877	LINC01473	NA	2	36.3183	23.2199	0.606049	0.143769	4.21542	2.4931e-05	0.00128375	NA	25.98	38.79	46.43	32.19	35.78	35.73	34.76	39.2	32.52	38.58	39.01	31.17	48.51	30.89	34.79	36.77	17.4	30.13	24.78	19.93	27.02	7.01	39.58	23.22	25.42	16.69	36.71	26.29	19.34	20.17	20.43	17.4
ENSG00000237949	LINC00844	NA	10	49.9221	21.632	1.0355	0.222003	4.66435	3.09601e-06	0.000271158	NA	49.44	67.66	26.53	49.84	58.02	107.18	60.13	8.21	57.9	50.37	38.1	63.35	47.43	38.38	29.82	46.4	16.43	13.77	10.62	27.9	19.14	23.37	18.8	17.95	16.17	50.07	7.11	22.14	22.57	21.29	23.98	34.8
ENSG00000238098	ABCA17P	650655	16	9.9378	4.758	0.798043	0.272549	2.92807	0.00341071	0.041879	NA	7.54	10.83	10.42	3.12	7.74	20.57	9.39	15.5	4.76	4.29	9.98	15.08	12.93	6.55	12.43	7.88	6.77	9.47	2.66	4.98	3.38	5.84	1.98	1.06	2.31	7.15	5.92	6.92	5.37	6.72	3.55	2.05
ENSG00000238133	MAP3K20-AS1	339751	2	7.1846	1.5635	1.5143	0.297328	5.09302	3.52397e-07	5.23896e-05	NA	15.08	6.31	5.68	2.08	10.64	0	7.52	0	8.72	19.29	6.35	3.02	4.31	7.49	14.08	4.38	0	1.72	0.89	0	1.13	0	5.94	2.11	2.31	1.19	4.74	0	1.07	1.12	1.78	1.02
ENSG00000239218	RPS20P22	NA	8	18.7672	11.4809	0.626277	0.216641	2.89085	0.00384202	0.0456352	NA	20.95	7.22	11.37	13.5	9.67	35.73	16.91	15.5	12.69	10.72	17.24	20.11	28.03	18.72	34.79	27.14	13.53	12.91	7.97	13.95	10.13	7.01	4.95	9.5	17.33	16.69	16.58	12.45	4.3	19.05	7.1	10.23
ENSG00000240216	CPHL1P	NA	3	5.4364	1.4324	0.967768	0.31513	3.07101	0.00213337	0.0301249	NA	4.19	2.71	1.89	0	0.97	0	4.7	56.52	2.38	0	0.91	3.02	4.31	2.81	0.83	1.75	0.97	5.16	0.89	1	5.63	0	1.98	0	0	0	1.18	4.15	1.07	0	0.89	0
ENSG00000240405	SAMMSON	101927152	3	8.7463	3.121	0.917469	0.310514	2.95467	0.00312999	0.0393488	NA	8.38	14.43	1.89	12.46	12.57	21.65	7.52	0	8.72	2.14	2.72	12.07	12.93	3.74	9.94	8.75	0.97	0	1.77	1	0	0	0.99	3.17	2.31	1.19	2.37	12.45	17.19	4.48	0	2.05
ENSG00000241151	LINC02066	NA	3	17.9021	1.3161	1.70393	0.318286	5.35346	8.62879e-08	1.86678e-05	NA	12.57	62.25	1.89	14.54	3.87	35.73	10.33	11.85	26.17	11.79	3.63	35.2	19.4	9.36	18.23	9.63	0	6.03	0	3.99	1.13	0	0	0	0	7.15	0	2.77	0	0	0	0
ENSG00000241635	UGT1A1	54658	2	34.8781	13.2742	0.980029	0.289285	3.38776	0.000704658	0.0141763	NA	40.22	55.03	56.85	19.73	58.99	0	21.61	0	26.97	82.52	44.45	12.07	22.64	24.34	48.88	43.77	18.37	7.75	25.67	6.98	5.63	9.35	21.77	8.45	26.57	5.96	8.29	19.37	19.34	3.36	20.43	5.12
ENSG00000242268	LINC02082	100507661	3	7.0798	2.8964	0.965999	0.268638	3.59591	0.000323262	0.00798922	NA	14.24	5.41	6.63	13.5	3.87	10.83	6.58	10.03	7.93	2.14	2.72	7.04	5.39	6.55	1.66	8.75	0	0.86	6.2	1.99	0	1.17	5.94	1.06	1.16	3.58	3.55	1.38	6.45	4.48	4.44	4.09
ENSG00000242611	NA	NA	7	24.4754	9.0919	0.952345	0.294796	3.23052	0.00123564	0.0205162	NA	9.22	3.61	27.48	17.65	41.58	49.8	2.82	3.65	23.8	54.65	29.94	32.18	31.26	2.81	17.4	43.77	3.87	8.61	22.13	25.91	7.88	0	0	5.28	4.62	11.92	7.11	30.44	5.37	2.24	0.89	9.21
ENSG00000242689	CNTF	1270	11	141.011	81.7553	0.719892	0.177236	4.06177	4.87013e-05	0.0020732	NA	241.32	67.66	67.27	133.95	100.57	163.48	233.93	33.73	151.49	85.73	81.65	197.1	112.1	218.09	208.76	159.33	61.86	104.15	61.95	131.55	79.92	30.39	101.92	105.57	71.63	63.19	88.82	85.78	74.14	96.37	91.47	59.36
ENSG00000242759	LINC00882	NA	3	36.3397	18.8284	0.880864	0.169387	5.2003	1.98962e-07	3.37305e-05	NA	50.27	29.77	27.48	30.11	32.88	69.29	29.12	40.11	28.55	27.86	29.03	59.33	31.26	29.95	33.14	33.27	23.2	20.66	18.59	19.93	24.76	10.52	11.87	13.72	15.02	35.77	10.66	30.44	22.57	13.45	10.66	19.45
ENSG00000243004	NA	NA	7	17.1688	9.7412	0.702399	0.225926	3.10898	0.00187734	0.0276826	NA	15.92	24.36	22.74	14.54	14.51	10.83	30.06	19.15	10.31	12.86	21.77	6.03	19.4	23.4	16.57	12.26	14.5	10.33	5.31	5.98	2.25	12.86	8.91	7.39	17.33	3.58	8.29	12.45	19.34	12.33	8.88	6.14
ENSG00000243243	NA	NA	7	8.9128	4.2337	0.796021	0.278137	2.86198	0.00421004	0.0482934	NA	12.57	8.12	6.63	3.12	3.87	31.4	4.7	0.91	11.9	4.29	5.44	12.07	7.55	10.3	6.63	13.13	4.83	1.72	0.89	1	2.25	7.01	4.95	0	6.93	8.35	0	5.53	5.37	7.84	7.99	3.07
ENSG00000243961	PARAL1	NA	20	3.1066	0.418	1.26787	0.316669	4.00376	6.23441e-05	0.00251371	NA	5.87	4.51	0.95	5.19	0.97	12.99	0	2.74	1.59	0	4.54	0	8.62	0	0	1.75	0	0.86	0	1	0	0	0.99	0	0	0	0	2.77	1.07	0	0	0
ENSG00000244119	PDCL3P4	NA	3	28.6084	17.4964	0.623389	0.20805	2.99635	0.00273235	0.0356366	NA	28.49	31.57	20.84	16.61	15.47	33.56	29.12	98.46	34.9	20.36	13.61	20.11	17.25	29.02	27.34	21.01	19.33	24.1	19.47	17.94	13.51	8.18	20.78	13.72	19.64	17.88	10.66	19.37	30.09	11.21	11.55	22.52
ENSG00000244124	ATP1B3-AS1	NA	3	3.3508	1.1503	1.06154	0.294524	3.60426	0.000313039	0.00782327	NA	2.51	0.9	1.89	4.15	4.84	7.58	5.64	1.82	0	1.07	2.72	4.02	2.16	7.49	3.31	3.5	0	0.86	0.89	1.99	0	1.17	0	0	0	1.19	1.18	2.77	4.3	1.12	0.89	2.05
ENSG00000245017	LINC02453	643770	12	10.2283	5.9801	0.675544	0.223104	3.02793	0.00246237	0.0331089	NA	8.38	9.02	4.74	12.46	5.8	12.99	11.27	10.03	13.48	12.86	9.07	17.1	3.23	17.78	5.8	9.63	6.77	2.58	1.77	4.98	4.5	7.01	3.96	2.11	3.47	15.5	5.92	6.92	10.75	2.24	7.99	9.21
ENSG00000245293	NA	NA	NA	10.2718	5.7532	0.703599	0.232144	3.03087	0.00243848	0.0328729	NA	6.7	6.31	4.74	5.19	4.84	42.22	5.64	10.94	14.28	6.43	7.26	14.08	7.55	11.23	9.94	7	4.83	6.03	3.54	10.96	3.38	2.34	7.92	3.17	3.47	11.92	5.92	9.69	7.52	4.48	1.78	5.12
ENSG00000245526	LINC00461	645323	5	5.4568	1.9105	1.03048	0.295616	3.48589	0.000490506	0.0107807	NA	10.89	0.9	2.84	2.08	0.97	15.16	2.82	7.29	3.17	6.43	0.91	6.03	5.39	11.23	3.31	7.88	1.93	0	0.89	2.99	3.38	2.34	0.99	0	1.16	3.58	1.18	2.77	2.15	2.24	0.89	4.09
ENSG00000246090	NA	100507053	4	364.595	219.119	0.709957	0.115803	6.13072	8.74849e-10	6.12778e-07	NA	315.89	422.19	369.52	502.57	232.09	355.11	349.49	263.48	553.63	215.4	317.53	345.93	423.62	341.65	371.96	453.48	202.99	236.71	265.5	222.24	224	143.75	253.32	197.41	183.69	207.45	233.3	303.01	169.78	217.4	214.03	231.31
ENSG00000246627	CACNA1C-AS1	100652846	12	7.843	4.6086	0.634416	0.220683	2.87479	0.00404296	0.0471676	NA	9.22	6.31	7.58	3.12	9.67	9.74	8.46	9.12	4.76	7.5	7.26	10.06	12.93	12.17	4.97	2.63	4.83	5.16	5.31	1.99	4.5	2.34	2.97	5.28	5.78	3.58	4.74	2.77	5.37	5.6	5.33	8.19
ENSG00000247157	LINC01252	338817	12	31.5664	19.5888	0.604147	0.210187	2.87433	0.00404889	0.0471676	NA	16.76	54.13	22.74	34.27	25.14	23.82	36.64	54.7	18.24	27.86	27.22	42.24	25.87	40.25	45.56	9.63	26.1	18.94	10.62	12.96	28.14	9.35	13.85	11.61	18.48	32.19	39.08	5.53	17.19	14.57	9.77	45.03
ENSG00000248383	PCDHAC1	56135	5	17.8333	8.3553	0.821539	0.27602	2.97637	0.0029168	0.037415	NA	45.25	7.22	11.37	6.23	1.93	80.12	12.21	21.88	15.86	6.43	10.89	21.12	8.62	14.98	11.6	9.63	2.9	20.66	3.54	4.98	23.64	2.34	5.94	9.5	5.78	13.11	7.11	5.53	6.45	8.96	7.1	6.14
ENSG00000248464	FGF10-AS1	101927075	5	35.862	12.5634	1.25671	0.23941	5.2492	1.52757e-07	2.83619e-05	NA	65.36	52.32	36	17.65	17.41	74.7	33.82	16.41	21.42	21.43	14.52	64.36	32.34	26.21	43.08	36.77	11.6	15.49	7.97	12.96	27.02	18.7	2.97	9.5	6.93	14.31	8.29	13.84	6.45	22.41	6.22	16.38
ENSG00000248779	NA	NA	5	4.1958	1.3189	1.00357	0.312273	3.21376	0.00131007	0.0213725	NA	10.05	5.41	2.84	1.04	0	3.25	0.94	0.91	7.14	2.14	6.35	12.07	2.16	1.87	7.46	3.5	0.97	0	0.89	0	0	1.17	2.97	0	1.16	9.54	0	1.38	2.15	0	0.89	0
ENSG00000249125	NA	NA	4	2.5783	0.4263	1.0734	0.314967	3.40798	0.000654452	0.0134082	NA	1.68	0	0.95	0	9.67	2.17	4.7	5.47	0	3.21	0	1.01	2.16	1.87	6.63	1.75	0	0	0	0	0	0	0	0	0	2.38	0	0	1.07	3.36	0	0
ENSG00000249684	NA	NA	5	81.6899	41.9455	0.763304	0.260464	2.93056	0.00338353	0.0416158	NA	54.46	197.56	49.27	57.11	95.74	4.33	32.88	340.06	35.69	107.16	55.34	20.11	45.27	60.84	96.93	54.28	52.2	74.89	63.72	17.94	64.16	21.04	59.37	15.84	80.87	26.23	34.34	65.03	44.06	17.93	15.1	18.42
ENSG00000249715	FER1L5	90342	2	8.5048	3.2943	1.01994	0.273081	3.73494	0.000187763	0.00552	NA	5.03	18.94	10.42	6.23	4.84	11.91	7.52	18.23	2.38	11.79	1.81	11.06	3.23	7.49	9.94	5.25	3.87	2.58	2.66	0	2.25	1.17	1.98	2.11	2.31	4.77	5.92	2.77	4.3	2.24	3.55	10.23
ENSG00000249797	LINC02147	NA	5	32.8778	11.9402	1.16408	0.255669	4.5531	5.28615e-06	0.000409747	NA	30.16	38.79	40.74	10.38	13.54	115.84	23.49	12.76	36.49	22.5	39.92	44.25	8.62	23.4	39.76	25.39	10.63	4.3	9.74	8.97	2.25	4.67	10.88	13.72	16.17	36.96	9.47	9.69	17.19	7.84	14.21	14.33
ENSG00000250026	TMPRSS11BNL	NA	4	719.077	279.824	0.914054	0.300576	3.04101	0.00235786	0.0321971	NA	516.99	1933.24	684.08	179.64	1851.85	0	799.49	0	316.47	1739.27	633.24	353.97	178.93	746.01	1284.88	287.14	96.66	270.28	504.45	27.9	247.64	147.26	239.47	87.62	792.51	109.69	375.41	289.17	852.13	199.47	113.68	123.84
ENSG00000250101	NA	NA	5	13.8473	5.6542	0.888572	0.300363	2.95833	0.00309314	0.039021	NA	3.35	13.53	9.47	4.15	14.51	1.08	4.7	113.05	2.38	13.93	7.26	5.03	5.39	9.36	9.11	5.25	2.9	24.1	4.43	2.99	7.88	1.17	3.96	3.17	10.4	5.96	4.74	2.77	8.6	4.48	0.89	2.05
ENSG00000250266	LINC01612	101928223	4	1.8106	0.0553	1.33588	0.3129	4.26934	1.96054e-05	0.00108466	NA	2.51	2.71	2.84	2.08	0	2.17	0.94	4.56	0.79	1.07	5.44	0	2.16	0	0.83	0.88	0	0	0.89	0	0	0	0	0	0	0	0	0	0	0	0	0
ENSG00000250360	NA	NA	5	2.6697	0.5474	0.985383	0.316146	3.11686	0.00182787	0.0272301	NA	0.84	4.51	2.84	1.04	0.97	9.74	0	0.91	0	3.21	0.91	7.04	2.16	1.87	5.8	0.88	0	0	0	0	0	0	0	0	0	0	0	5.53	3.22	0	0	0
ENSG00000250427	LINC02148	100505811	5	5.1436	1.427	1.0425	0.31416	3.31839	0.000905384	0.0167072	NA	9.22	2.71	1.89	1.04	0.97	31.4	4.7	0	3.97	2.14	1.81	8.04	0	8.42	2.49	3.5	0	1.72	2.66	1	1.13	0	3.96	0	2.31	3.58	0	0	0	0	4.44	2.05
ENSG00000250488	LINC02233	NA	4	2.0469	0.5363	1.02027	0.311846	3.27171	0.001069	0.0186129	NA	0.84	1.8	2.84	2.08	1.93	4.33	2.82	0	0	2.14	3.63	4.02	1.08	1.87	2.49	0.88	0	0	1.77	0	1.13	0	0.99	0	2.31	2.38	0	0	0	0	0	0
ENSG00000250551	MIR583HG	NA	5	6.8352	3.362	0.795811	0.242653	3.27963	0.00103945	0.0182961	NA	2.51	6.31	10.42	14.54	6.77	5.41	7.52	8.21	3.97	6.43	9.98	2.01	11.86	7.49	3.31	2.63	5.8	5.16	4.43	1.99	0	3.51	5.94	3.17	4.62	1.19	4.74	0	0	5.6	3.55	4.09
ENSG00000250592	NA	NA	3	7.3521	2.2016	1.23553	0.288415	4.28387	1.83674e-05	0.00103593	NA	0	6.31	9.47	13.5	4.84	2.17	9.39	0	7.93	12.86	6.35	9.05	11.86	8.42	4.97	10.51	0.97	0	0	1.99	3.38	1.17	3.96	1.06	2.31	3.58	0	2.77	7.52	4.48	0	2.05
ENSG00000250957	NA	NA	4	1.3882	0.2971	0.946962	0.315398	3.00244	0.00267824	0.0351482	NA	0.84	0.9	2.84	2.08	1.93	2.17	4.7	0	0	0	0.91	1.01	2.16	0.94	0	1.75	0	0	0	1	0	0	0.99	0	0	0	0	2.77	0	0	0	0
ENSG00000250961	NA	NA	5	62.7847	32.0037	0.832083	0.225059	3.69718	0.00021801	0.0061154	NA	72.06	56.83	54.95	40.5	51.25	132.08	59.19	17.32	81.7	41.79	57.15	100.56	57.13	47.74	55.5	78.79	43.5	11.19	35.4	33.88	19.14	15.19	17.81	12.67	38.12	28.61	20.13	49.81	36.54	47.07	29.31	73.69
ENSG00000251152	NA	NA	4	2.1336	0.5149	0.991673	0.316685	3.13142	0.00173962	0.0262255	NA	3.35	0.9	0.95	1.04	0.97	8.66	0	9.12	0.79	1.07	0.91	1.01	1.08	0.94	2.49	0.88	0.97	0.86	0.89	0	3.38	0	0	0	0	0	0	0	2.15	0	0	0
ENSG00000251364	NA	100506258	11	146.898	93.3043	0.588737	0.192248	3.06239	0.0021958	0.0306776	NA	83.79	129	203.71	110.07	112.17	49.8	114.62	513.28	160.22	108.24	197.77	150.84	105.63	116.07	93.61	101.55	83.13	142.89	92.93	63.78	137.33	72.46	134.58	79.18	71.63	88.23	75.79	94.09	88.11	93.01	95.91	79.83
ENSG00000251675	NA	NA	5	2.0979	0.4761	1.11004	0.316376	3.5086	0.000450472	0.0101155	NA	0.84	1.8	2.84	1.04	2.9	1.08	0	0.91	2.38	2.14	0.91	4.02	5.39	4.68	0	2.63	0	0	2.66	0	0	0	0	0	0	0	0	2.77	1.07	1.12	0	0
ENSG00000253434	LINC02237	105375706	8	8.6889	1.7001	1.3297	0.314828	4.22357	2.40463e-05	0.00125586	NA	9.22	2.71	2.84	4.15	0.97	68.21	4.7	2.74	3.97	1.07	6.35	4.02	8.62	7.49	4.97	7	2.9	0.86	0	1	0	1.17	0.99	0	3.47	7.15	3.55	4.15	1.07	0	0.89	0
ENSG00000253509	NA	NA	8	2.1933	0.4231	1.15236	0.316796	3.63753	0.000275266	0.00722822	NA	1.68	5.41	1.89	0	2.9	1.08	3.76	0.91	0	5.36	1.81	3.02	1.08	0.94	0	5.25	0	2.58	0.89	0	1.13	0	0	1.06	0	0	0	0	0	1.12	0	0
ENSG00000253661	ZFHX4-AS1	NA	8	70.6878	29.1842	1.00208	0.262608	3.81588	0.000135698	0.00434683	NA	140.77	56.83	46.43	43.61	23.21	197.04	53.55	20.97	91.21	19.29	48.99	121.68	67.91	60.84	55.5	83.17	25.13	10.33	21.24	40.86	14.63	53.76	22.76	27.45	35.81	39.34	8.29	47.04	33.31	22.41	19.54	45.03
ENSG00000254139	NA	286178	8	25.6549	11.6285	0.895031	0.264212	3.38755	0.000705191	0.0141772	NA	25.98	22.55	33.16	10.38	9.67	96.36	13.15	4.56	33.31	15	33.57	30.17	30.18	13.1	16.57	22.76	8.7	11.19	5.31	11.96	2.25	19.87	3.96	8.45	23.11	21.46	2.37	15.22	9.67	14.57	4.44	23.54
ENSG00000254211	LINC01485	NA	5	22.4359	6.2959	1.15073	0.307288	3.7448	0.000180537	0.00537349	NA	20.11	6.31	20.84	9.35	0	113.68	19.73	37.38	19.04	2.14	21.77	25.14	10.78	20.59	4.97	27.14	7.73	11.19	1.77	1.99	10.13	5.84	2.97	0	6.93	0	2.37	19.37	18.27	3.36	2.66	6.14
ENSG00000254226	LINC01933	101927115	5	9.1422	4.2517	0.820492	0.275973	2.97309	0.00294818	0.0376841	NA	10.05	4.51	2.84	8.31	4.84	27.07	11.27	8.21	10.31	2.14	2.72	10.06	11.86	8.42	14.91	8.75	5.8	6.03	5.31	5.98	2.25	2.34	5.94	3.17	6.93	0	4.74	12.45	4.3	0	1.78	1.02
ENSG00000254377	MIR124-2HG	100130155	8	1.9532	0	1.19493	0.298833	3.99867	6.37005e-05	0.00256127	NA	0	7.22	0.95	3.12	0	5.41	1.88	0	4.76	0	0	3.02	2.16	1.87	0	0.88	0	0	0	0	0	0	0	0	0	0	0	0	0	0	0	0
ENSG00000254422	NA	NA	11	11.7839	5.4316	0.884124	0.268024	3.29867	0.00097145	0.017455	NA	10.05	6.31	14.21	13.5	11.6	19.49	2.82	4.56	15.86	12.86	6.35	15.08	19.4	17.78	10.77	7.88	3.87	2.58	0.89	7.97	0	3.51	0	13.72	13.86	8.35	7.11	11.07	2.15	1.12	3.55	7.16
ENSG00000254447	OR7E11P	NA	11	6.2759	1.9669	1.06879	0.30513	3.50273	0.000460519	0.0102696	NA	5.87	9.02	9.47	1.04	2.9	25.98	11.27	2.74	1.59	0	5.44	9.05	1.08	5.62	4.97	4.38	2.9	0	3.54	3.99	2.25	3.51	1.98	0	3.47	2.38	0	1.38	4.3	0	1.78	0
ENSG00000254721	NA	NA	11	2.3348	0.7584	0.90607	0.315395	2.87281	0.00406843	0.04731	NA	1.68	5.41	4.74	2.08	1.93	0	0.94	0.91	4.76	4.29	0	1.01	3.23	4.68	0.83	0.88	0	1.72	0.89	4.98	0	0	0	1.06	0	0	2.37	0	0	1.12	0	0
ENSG00000255133	LINC02721	NA	11	1.677	0.2939	0.9037	0.313965	2.87834	0.00399771	0.0467909	NA	2.51	3.61	0	1.04	0	3.25	1.88	0	3.97	2.14	0	5.03	0	0	1.66	1.75	0	0.86	1.77	1	0	0	0	0	0	0	0	0	1.07	0	0	0
ENSG00000255434	NA	NA	11	4.9854	2.3706	0.82397	0.267307	3.08249	0.0020528	0.029355	NA	3.35	5.41	6.63	4.15	1.93	9.74	2.82	4.56	4.76	3.21	3.63	3.02	5.39	6.55	4.97	9.63	2.9	0.86	1.77	1.99	2.25	1.17	3.96	1.06	8.09	1.19	3.55	0	2.15	1.12	1.78	4.09
ENSG00000255491	NA	105375743	8	17.1252	10.7748	0.603923	0.192401	3.13887	0.00169602	0.025837	NA	27.65	33.38	16.11	12.46	18.37	15.16	14.09	6.38	7.93	24.65	15.42	20.11	17.25	12.17	22.37	10.51	12.57	6.03	7.97	12.96	10.13	8.18	15.83	2.11	16.17	23.84	7.11	9.69	9.67	12.33	10.66	7.16
ENSG00000255571	MIR9-3HG	254559	15	73.052	21.6624	1.47059	0.234085	6.28229	3.33626e-10	3.11994e-07	NA	119.82	95.62	75.8	48.8	39.65	124.51	62.94	29.17	93.59	37.51	62.6	122.68	36.65	56.16	99.41	63.91	15.47	30.13	15.93	18.93	24.76	15.19	30.68	17.95	23.11	45.3	26.05	19.37	21.49	12.33	18.65	11.26
ENSG00000256463	SALL3	27164	18	40.9585	5.6125	1.00623	0.302157	3.33016	0.000867972	0.0162339	NA	0	66.76	5.68	42.57	19.34	0	3.76	287.18	8.72	19.29	6.35	73.41	37.73	3.74	57.16	23.64	0	24.96	0	0	37.15	1.17	0	2.11	0	2.38	10.66	1.38	0	3.36	3.55	3.07
ENSG00000256713	PGA5	5222	11	1.627	0.2759	0.866964	0.30281	2.86306	0.00419572	0.0481719	NA	4.19	1.8	0.95	0	0	8.66	0	0.91	0.79	4.29	0	0	1.08	0	2.49	0.88	0.97	0	0	0	0	0	0.99	0	0	0	0	1.38	1.07	0	0	0
ENSG00000257277	NA	NA	2	17.4342	6.4919	1.05683	0.279619	3.77955	0.000157111	0.00483508	NA	14.24	18.94	6.63	6.23	17.41	77.95	20.67	0.91	13.48	4.29	9.98	27.15	7.55	14.04	14.08	25.39	6.77	4.3	5.31	5.98	1.13	5.84	10.88	6.33	8.09	5.96	0	11.07	16.12	4.48	4.44	7.16
ENSG00000257663	NA	NA	12	4.0321	1.4767	0.940394	0.304287	3.09049	0.00199829	0.0288498	NA	7.54	1.8	0.95	4.15	1.93	3.25	1.88	1.82	2.38	1.07	4.54	3.02	6.47	8.42	8.28	7	0	0.86	3.54	3.99	5.63	0	1.98	1.06	0	0	1.18	1.38	1.07	0	0.89	2.05
ENSG00000258232	NA	NA	12	5.5069	1.8411	1.03515	0.29871	3.46541	0.000529425	0.011457	NA	0.84	10.83	7.58	11.42	10.64	2.17	0	3.65	5.55	7.5	0.91	2.01	16.17	3.74	2.49	2.63	1.93	6.89	0	1.99	2.25	2.34	0.99	0	2.31	0	1.18	0	4.3	3.36	0.89	1.02
ENSG00000258460	NA	NA	14	2.6561	0.7868	1.10808	0.305839	3.62307	0.000291131	0.00745562	NA	2.51	1.8	1.89	1.04	3.87	1.08	3.76	0.91	3.97	0	2.72	3.02	2.16	2.81	7.46	3.5	0.97	0.86	0	0	0	1.17	1.98	2.11	0	0	1.18	1.38	0	0	0.89	2.05
ENSG00000258469	CHMP4BP1	NA	14	6.5373	2.3373	1.04264	0.287638	3.62482	0.000289163	0.0074343	NA	5.03	8.12	8.53	8.31	10.64	6.5	1.88	2.74	0.79	12.86	9.07	5.03	6.47	8.42	4.97	5.25	0.97	5.16	5.31	0	9.01	0	1.98	1.06	1.16	2.38	1.18	4.15	0	2.24	1.78	1.02
ENSG00000258583	LINC01500	NA	14	18.7518	10.2589	0.730865	0.237199	3.08124	0.00206144	0.0294389	NA	16.76	6.31	18	12.46	13.54	19.49	25.37	1.82	33.31	20.36	13.61	40.22	14.01	24.34	28.17	12.26	11.6	10.33	9.74	3.99	6.75	12.86	7.92	10.56	3.47	21.46	9.47	11.07	8.6	8.96	15.1	12.28
ENSG00000259038	NA	NA	14	6.5231	1.8431	1.25714	0.295099	4.26008	2.04358e-05	0.00111991	NA	4.19	6.31	1.89	2.08	5.8	11.91	5.64	23.7	3.97	5.36	5.44	11.06	2.16	4.68	5.8	4.38	3.87	5.16	1.77	1	6.75	3.51	1.98	2.11	0	1.19	0	0	2.15	0	0	0
ENSG00000259065	NA	NA	14	52.9546	31.2285	0.690626	0.193847	3.56273	0.000367022	0.00880791	NA	41.06	42.4	60.64	58.15	17.41	48.72	66.7	56.52	46.8	28.93	92.54	96.54	52.82	73.95	27.34	36.77	26.1	17.22	24.78	32.89	24.76	40.91	27.71	25.34	20.79	58.42	65.13	45.66	21.49	23.53	27.53	17.4
ENSG00000259078	PTBP1P	NA	14	3.0358	0.9094	1.02452	0.312653	3.27686	0.00104969	0.0184055	NA	2.51	3.61	2.84	2.08	0	9.74	1.88	0.91	1.59	1.07	5.44	9.05	0	0.94	1.66	5.25	0.97	0	0	3.99	0	1.17	0	0	1.16	4.77	0	1.38	0	1.12	0	0
ENSG00000259107	LINC00911	NA	14	3.9157	1.0831	1.21552	0.30048	4.04525	5.22681e-05	0.00219284	NA	5.87	1.8	0.95	5.19	0	6.5	6.58	0	3.97	3.21	4.54	7.04	6.47	2.81	2.49	5.25	0.97	0	0	2.99	1.13	2.34	2.97	1.06	1.16	0	0	2.77	1.07	0	0.89	0
ENSG00000259347	NA	NA	15	11.3064	3.9555	0.928456	0.30823	3.01222	0.00259344	0.034306	NA	6.7	6.31	1.89	5.19	3.87	87.7	9.39	2.74	8.72	0	15.42	8.04	4.31	9.36	2.49	8.75	4.83	4.3	0	4.98	0	5.84	3.96	0	5.78	2.38	2.37	2.77	6.45	6.72	2.66	10.23
ENSG00000259664	LINC02254	101927286	15	3.3666	0.3784	1.20264	0.316597	3.79866	0.000145482	0.00459425	NA	2.51	1.8	2.84	0	3.87	9.74	5.64	0.91	1.59	0	0.91	3.02	6.47	0.94	6.63	7	2.9	0	0	1	0	1.17	0.99	0	0	0	0	0	0	0	0	0
ENSG00000259744	NA	NA	15	12.9751	4.9041	1.01373	0.287322	3.52822	0.000418364	0.00961806	NA	18.43	19.85	9.47	5.19	4.84	47.64	7.52	17.32	7.14	3.21	11.79	18.1	9.7	11.23	8.28	7.88	9.67	1.72	4.43	6.98	5.63	2.34	6.93	3.17	8.09	1.19	0	13.84	3.22	3.36	1.78	6.14
ENSG00000259884	NR4A1AS	115409980	12	3.7627	1.415	1.02161	0.294327	3.47101	0.000518514	0.0112936	NA	0.84	4.51	3.79	4.15	7.74	7.58	0.94	0.91	2.38	3.21	7.26	4.02	2.16	4.68	1.66	4.38	0.97	1.72	0.89	1	0	0	0	0	2.31	3.58	1.18	5.53	3.22	2.24	0	0
ENSG00000259916	NA	100509620	2	13.4953	2.1038	1.09057	0.314441	3.46827	0.000523816	0.0113919	NA	3.35	2.71	13.26	6.23	0.97	112.6	5.64	4.56	3.97	1.07	10.89	8.04	23.71	0	5.8	13.13	0	1.72	0	1.99	3.38	0	1.98	2.11	4.62	0	0	2.77	13.97	1.12	0	0
ENSG00000260102	LINC01070	NA	13	4.0773	0.4031	1.18002	0.311481	3.78843	0.000151604	0.00474396	NA	5.03	1.8	4.74	5.19	1.93	31.4	0	0.91	3.17	0	6.35	1.01	1.08	0	0	2.63	0	1.72	0	1	0	0	0	0	1.16	1.19	0	1.38	0	0	0	0
ENSG00000260118	NA	NA	X	39.9446	24.203	0.653766	0.184192	3.54938	0.000386144	0.00909443	NA	29.33	49.62	32.21	37.38	37.71	27.07	50.73	111.23	26.97	30.01	35.38	28.16	42.04	33.7	43.08	24.51	31.9	19.8	14.16	20.93	15.76	15.19	47.5	22.17	16.17	21.46	14.21	23.52	13.97	36.98	34.64	38.89
ENSG00000260273	NA	NA	6	15.2868	7.7398	0.838819	0.225089	3.72662	0.000194068	0.00563731	NA	4.19	8.12	23.69	16.61	21.27	23.82	11.27	28.26	5.55	16.07	21.77	13.07	14.01	13.1	13.25	10.51	2.9	3.44	2.66	22.92	5.63	4.67	7.92	7.39	8.09	4.77	5.92	6.92	18.27	8.96	6.22	7.16
ENSG00000260433	LINC01917	101928167	18	10.3188	4.176	0.964783	0.282233	3.4184	0.000629914	0.0130437	NA	24.3	9.02	6.63	5.19	0.97	12.99	15.03	0.91	21.42	2.14	5.44	20.11	5.39	14.04	6.63	14.88	5.8	1.72	5.31	2.99	1.13	3.51	1.98	7.39	2.31	14.31	3.55	5.53	4.3	1.12	1.78	4.09
ENSG00000260618	NA	NA	15	1.4342	0.3306	0.904321	0.316409	2.85807	0.00426223	0.0488001	NA	0.84	1.8	2.84	0	0	0	0	2.74	1.59	0	4.54	2.01	2.16	0.94	0	3.5	0.97	0	1.77	0	0	1.17	0	0	0	0	0	1.38	0	0	0	0
ENSG00000260884	NA	NA	16	2.1618	0.403	1.15101	0.315257	3.65101	0.000261208	0.00697919	NA	2.51	0	3.79	1.04	1.93	0	1.88	2.74	3.97	1.07	3.63	1.01	6.47	2.81	0	1.75	1.93	0	0.89	0	1.13	0	0	0	0	0	0	1.38	0	1.12	0	0
ENSG00000260923	LINC02193	NA	16	10.6481	5.9179	0.700111	0.233837	2.99401	0.00275335	0.0357815	NA	9.22	2.71	7.58	16.61	13.54	15.16	9.39	6.38	3.97	19.29	12.7	15.08	12.93	9.36	3.31	13.13	11.6	3.44	12.39	3.99	3.38	3.51	2.97	5.28	6.93	1.19	4.74	16.6	3.22	3.36	7.99	4.09
ENSG00000260951	NA	NA	7	3.527	0.3533	1.19498	0.30569	3.90912	9.26311e-05	0.00335672	NA	0	8.12	0.95	0	0	0	1.88	0	0.79	2.14	2.72	25.14	1.08	1.87	9.11	2.63	0	0	0	1	0	0	0	0	0	2.38	0	1.38	0	0	0.89	0
ENSG00000261121	LINC02473	107986266	4	16.6607	6.6011	0.91715	0.302692	3.02998	0.00244572	0.0329162	NA	12.57	2.71	7.58	12.46	4.84	9.74	5.64	142.22	10.31	3.21	12.7	14.08	12.93	3.74	7.46	4.38	1.93	24.96	3.54	8.97	22.51	0	5.94	3.17	1.16	13.11	8.29	1.38	1.07	3.36	6.22	0
ENSG00000261480	GOLGA8M	653720	15	1.5294	0.1323	1.12314	0.315304	3.56208	0.000367924	0.00881497	NA	0	1.8	0	0	0.97	5.41	1.88	0.91	0.79	1.07	0.91	1.01	1.08	1.87	4.14	2.63	0	0	0	1	0	0	0	0	0	0	0	0	0	1.12	0	0
ENSG00000261757	NA	NA	5	4.2462	0.3311	1.83349	0.308806	5.93736	2.89644e-09	1.52669e-06	NA	5.87	8.12	3.79	2.08	2.9	7.58	10.33	0.91	3.97	1.07	2.72	1.01	3.23	8.42	3.31	2.63	0	0	0	0	0	0	0	1.06	0	0	0	0	1.07	1.12	0	2.05
ENSG00000262179	MYMX	101929726	6	19.9656	6.1875	1.20393	0.288303	4.17592	2.96788e-05	0.00144847	NA	29.33	12.63	10.42	8.31	5.8	109.35	4.7	17.32	25.38	8.57	10.89	21.12	6.47	13.1	12.43	23.64	3.87	6.89	1.77	5.98	5.63	8.18	3.96	3.17	11.55	9.54	7.11	8.3	10.75	1.12	7.1	4.09
ENSG00000262406	MMP12	4321	11	28.0627	4.4745	1.44699	0.311988	4.63796	3.51857e-06	0.000297386	NA	19.27	102.84	25.58	33.23	9.67	22.74	9.39	10.94	3.97	21.43	22.68	35.2	19.4	3.74	86.16	22.76	0	2.58	4.43	6.98	4.5	1.17	10.88	2.11	3.47	1.19	17.76	1.38	1.07	7.84	6.22	0
ENSG00000262410	NA	NA	17	23.7067	13.7172	0.69826	0.205771	3.39338	0.000690369	0.0139714	NA	22.62	13.53	16.11	31.15	20.31	47.64	23.49	37.38	15.07	16.07	12.7	11.06	20.48	31.82	24.85	35.02	16.43	12.91	20.36	15.95	13.51	17.53	17.81	9.5	8.09	23.84	15.4	16.6	12.89	3.36	7.1	8.19
ENSG00000262533	NA	NA	17	22.3904	10.287	0.849118	0.276807	3.06755	0.00215824	0.0303136	NA	20.95	17.14	22.74	54	21.27	22.74	21.61	4.56	2.38	16.07	16.33	13.07	53.9	25.27	33.97	12.26	1.93	12.91	19.47	0	19.14	0	6.93	2.11	6.93	7.15	17.76	15.22	8.6	30.26	7.99	8.19
ENSG00000262769	NA	NA	17	2.2415	0.3023	1.10151	0.313668	3.5117	0.000445257	0.010053	NA	1.68	0.9	1.89	0	0.97	17.32	0.94	0.91	0	2.14	0.91	2.01	1.08	0	2.49	2.63	0	0	2.66	0	0	0	0.99	0	0	1.19	0	0	0	0	0	0
ENSG00000263050	NA	NA	17	42.7898	16.4831	1.01065	0.282627	3.57591	0.000349008	0.00844552	NA	41.06	30.67	32.21	110.07	28.04	62.79	42.28	5.47	7.14	27.86	46.27	19.11	104.56	42.12	60.47	24.51	2.9	28.41	52.22	1.99	28.14	1.17	4.95	4.22	3.47	8.35	24.87	27.67	12.89	33.62	5.33	23.54
ENSG00000263146	LINC01896	NA	18	18.5278	1.0746	0.954846	0.307672	3.10346	0.00191274	0.027977	NA	0	32.48	1.89	4.15	5.8	0	0.94	185.98	1.59	4.29	2.72	32.18	5.39	3.74	8.28	7	0	7.75	0	0	4.5	0	0	0	0	1.19	2.37	1.38	0	0	0	0
ENSG00000263508	NA	NA	17	3.6862	1.4151	0.914772	0.301027	3.03884	0.00237492	0.0323418	NA	4.19	0	4.74	3.12	1.93	5.41	1.88	10.94	6.35	2.14	3.63	2.01	2.16	1.87	2.49	6.13	0.97	3.44	0.89	0	5.63	0	0	0	3.47	1.19	0	2.77	2.15	1.12	0	1.02
ENSG00000263595	RN7SL823P	NA	19	2.2626	0.188	1.26024	0.316188	3.98573	6.72738e-05	0.00264623	NA	2.51	5.41	0.95	0	0.97	9.74	3.76	0.91	1.59	2.14	0	1.01	0	4.68	1.66	0.88	0	0	0.89	1	1.13	0	0	0	0	0	0	0	0	0	0	0
ENSG00000263958	NETO1-DT	100505797	18	1.6485	0.4089	0.947338	0.316939	2.98902	0.00279874	0.0362211	NA	1.68	5.41	0.95	3.12	0	1.08	2.82	0	1.59	0	0.91	3.02	3.23	0	0.83	1.75	0	0	0	0	1.13	0	0.99	0	1.16	2.38	0	0	0	0	0.89	0
ENSG00000264058	NA	NA	17	4.1918	1.8403	0.851226	0.281788	3.02081	0.00252102	0.033695	NA	4.19	1.8	6.63	3.12	1.93	10.83	7.52	3.65	3.17	1.07	3.63	3.02	4.31	2.81	4.14	5.25	0.97	3.44	0.89	0	1.13	0	0	2.11	0	3.58	1.18	0	5.37	7.84	0.89	2.05
ENSG00000264577	NA	NA	17	6.2842	2.2038	1.10283	0.286975	3.84296	0.000121558	0.00404651	NA	1.68	2.71	8.53	8.31	21.27	2.17	0.94	2.74	4.76	8.57	7.26	2.01	10.78	8.42	1.66	8.75	0.97	2.58	1.77	1	2.25	2.34	0.99	1.06	0	1.19	5.92	5.53	2.15	5.6	0.89	1.02
ENSG00000265452	MIR3682	100500850	2	12.5111	6.8835	0.753836	0.208227	3.62026	0.000294313	0.00750407	NA	5.87	12.63	9.47	19.73	23.21	12.99	5.64	20.97	14.28	6.43	17.24	7.04	18.32	10.3	9.94	6.13	8.7	6.03	7.08	10.96	11.26	5.84	7.92	5.28	3.47	4.77	8.29	1.38	6.45	15.69	0.89	6.14
ENSG00000265933	LINC00668	400643	18	13.4233	3.73	1.10156	0.312781	3.52182	0.000428603	0.00977592	NA	6.7	21.65	30.32	3.12	12.57	0	38.52	0	2.38	20.36	19.96	6.03	1.08	31.82	13.25	7	2.9	2.58	21.24	1.99	0	3.51	2.97	1.06	2.31	0	7.11	2.77	4.3	2.24	2.66	2.05
ENSG00000265996	MIR3671	100500854	1	24.0229	13.3938	0.76967	0.184042	4.18204	2.88907e-05	0.00142228	NA	26.81	20.75	20.84	25.96	18.37	30.31	22.55	17.32	27.76	17.15	19.05	22.12	35.57	19.66	35.62	24.51	14.5	9.47	17.7	10.96	12.38	7.01	20.78	22.17	19.64	10.73	18.95	13.84	15.04	6.72	6.22	8.19
ENSG00000266588	NA	NA	17	8.4463	3.365	0.905839	0.291022	3.11262	0.00185437	0.0274838	NA	34.35	9.02	6.63	10.38	5.8	19.49	3.76	2.74	2.38	5.36	9.07	5.03	3.23	1.87	10.77	5.25	7.73	0.86	0.89	6.98	2.25	5.84	1.98	1.06	5.78	2.38	0	1.38	5.37	5.6	2.66	3.07
ENSG00000266968	NA	NA	18	38.7176	7.5263	1.57145	0.298465	5.26511	1.40108e-07	2.65472e-05	NA	81.28	16.24	24.63	13.5	10.64	243.6	25.37	4.56	26.97	9.64	30.85	18.1	5.39	29.95	15.74	63.03	4.83	6.03	1.77	7.97	12.38	4.67	11.87	4.22	5.78	16.69	2.37	17.99	7.52	5.6	3.55	7.16
ENSG00000267097	SLC14A2-AS1	NA	18	5.577	1.7976	1.05715	0.302286	3.49718	0.000470212	0.0104573	NA	9.22	5.41	6.63	4.15	0.97	19.49	2.82	0	3.97	1.07	7.26	11.06	2.16	3.74	1.66	9.63	1.93	0	0.89	0	0	1.17	0	0	1.16	4.77	1.18	9.69	2.15	1.12	2.66	2.05
ENSG00000267165	CHMP1B-AS1	NA	18	20.4466	8.4706	1.08815	0.22729	4.78751	1.68864e-06	0.000174655	NA	12.57	22.55	28.42	31.15	29.01	2.17	8.46	2.74	16.66	31.08	29.94	13.07	33.42	29.95	14.08	21.89	6.77	14.63	5.31	5.98	10.13	9.35	3.96	13.72	11.55	8.35	3.55	8.3	12.89	5.6	6.22	9.21
ENSG00000267198	NA	NA	17	13.6914	7.5561	0.721554	0.232722	3.1005	0.00193195	0.0281585	NA	13.41	24.36	7.58	13.5	17.41	18.41	13.15	6.38	19.83	19.29	9.07	10.06	8.62	6.55	16.57	14.88	4.83	6.03	4.43	5.98	12.38	4.67	7.92	4.22	2.31	13.11	3.55	4.15	21.49	3.36	7.1	15.35
ENSG00000267385	NA	NA	19	13.3693	4.1647	0.948579	0.317287	2.98966	0.00279287	0.0361776	NA	7.54	18.04	12.32	8.31	0.97	38.98	4.7	50.14	2.38	2.14	8.16	23.13	4.31	2.81	11.6	18.38	0	21.52	0.89	0	11.26	0	0.99	2.11	2.31	4.77	3.55	5.53	1.07	5.6	0.89	6.14
ENSG00000267404	NA	NA	18	2.0264	0.3667	1.05954	0.31656	3.34703	0.000816817	0.0156197	NA	0	3.61	4.74	4.15	0	1.08	1.88	0	3.17	0	8.16	0	2.16	0.94	1.66	0.88	0.97	0.86	0	1.99	0	0	0	0	0	0	0	0	0	0	0	2.05
ENSG00000267470	ZNF571-AS1	100507433	19	36.6	23.4439	0.604469	0.16661	3.62804	0.000285583	0.00737226	NA	43.57	43.3	49.27	27	26.11	44.39	35.7	45.58	30.93	31.08	33.57	54.3	20.48	27.14	37.28	35.89	26.1	14.63	25.67	39.86	23.64	16.36	20.78	14.78	20.79	44.11	17.76	37.36	15.04	15.69	9.77	32.75
ENSG00000267598	NA	NA	19	3.9823	1.2188	1.04027	0.296217	3.51185	0.000444991	0.010053	NA	0	4.51	4.74	6.23	6.77	2.17	3.76	1.82	1.59	6.43	2.72	9.05	4.31	2.81	3.31	3.5	0.97	3.44	0.89	3.99	1.13	0	0	4.22	0	0	1.18	0	0	0	2.66	1.02
ENSG00000267603	LINC01028	101928141	17	2.149	0.2837	1.23891	0.315391	3.92816	8.55999e-05	0.00316927	NA	0	3.61	1.89	1.04	0	3.25	1.88	3.65	2.38	0	2.72	3.02	1.08	3.74	0	6.13	0.97	0	0	1	0	0	0	0	0	1.19	0	1.38	0	0	0	0
ENSG00000268129	NA	NA	3	15.8816	8.9605	0.728579	0.198465	3.67107	0.00024154	0.00658251	NA	16.76	6.31	26.53	9.35	13.54	22.74	19.73	40.11	6.35	10.72	14.52	28.16	9.7	8.42	12.43	8.75	7.73	14.63	6.2	10.96	7.88	14.02	13.85	9.5	5.78	11.92	7.11	8.3	2.15	10.09	7.1	6.14
ENSG00000268505	NA	NA	16	8.2822	2.7217	0.896549	0.314418	2.85145	0.004352	0.0494926	NA	11.73	2.71	8.53	5.19	5.8	8.66	10.33	0	15.86	5.36	9.07	7.04	10.78	8.42	10.77	12.26	2.9	0	3.54	0	0	1.17	3.96	2.11	5.78	3.58	1.18	11.07	0	0	6.22	2.05
ENSG00000268621	IGFL2-AS1	645553	19	15.6717	4.1477	1.02571	0.317061	3.23505	0.00121622	0.0203687	NA	34.35	22.55	43.58	34.27	6.77	0	10.33	0	0.79	15	24.49	0	49.58	4.68	0.83	3.5	9.67	1.72	5.31	6.98	1.13	0	0	0	5.78	1.19	4.74	4.15	8.6	4.48	4.44	8.19
ENSG00000269186	LINC01082	100506542	16	29.2255	4.3428	1.28161	0.31833	4.02605	5.6721e-05	0.00234571	NA	19.27	2.71	21.79	31.15	39.65	22.74	41.34	0	85.66	33.22	18.14	27.15	49.58	31.82	22.37	21.01	0	1.72	1.77	0	2.25	0	3.96	8.45	0	1.19	0	27.67	0	0	20.43	2.05
ENSG00000269235	ZNF350-AS1	101669766	19	23.2469	10.1633	0.862947	0.28996	2.97609	0.00291952	0.0374334	NA	9.22	5.41	8.53	21.81	7.74	33.56	15.03	167.75	14.28	6.43	6.35	30.17	25.87	3.74	9.94	6.13	8.7	16.35	12.39	12.96	10.13	2.34	5.94	3.17	18.48	21.46	10.66	11.07	8.6	1.12	7.99	11.26
ENSG00000269570	NA	NA	11	66.7839	41.8475	0.623296	0.169652	3.67397	0.00023881	0.00653637	NA	55.3	63.15	79.59	71.65	81.23	32.48	28.18	40.11	74.56	90.02	72.58	65.36	85.15	102.03	57.99	69.16	45.43	35.29	45.14	49.83	38.27	33.89	22.76	40.12	55.45	27.42	42.63	41.51	46.21	69.48	44.41	31.73
ENSG00000269906	NA	NA	14	39.4249	24.7189	0.617875	0.176917	3.49246	0.000478596	0.0105874	NA	43.57	46.01	29.37	47.77	40.61	61.71	50.73	31	27.76	27.86	26.31	48.27	25.87	48.67	46.39	28.89	25.13	40.46	23.9	18.93	28.14	25.71	19.79	10.56	21.95	45.3	27.24	26.29	23.64	22.41	18.65	17.4
ENSG00000269964	MEI4	101928601	6	4.3445	1.716	0.969048	0.281923	3.43727	0.000587601	0.0123708	NA	5.87	6.31	6.63	1.04	1.93	9.74	3.76	1.82	5.55	1.07	5.44	7.04	2.16	2.81	7.46	0.88	2.9	4.3	1.77	2.99	0	0	2.97	2.11	0	2.38	1.18	1.38	1.07	3.36	0	1.02
ENSG00000270640	NA	NA	2	47.8433	20.058	0.998514	0.256425	3.89398	9.86143e-05	0.00350862	NA	64.52	46.01	32.21	38.42	23.21	147.24	66.7	5.47	15.86	18.22	32.66	67.38	34.49	67.39	34.79	70.91	11.6	26.68	34.52	11.96	24.76	5.84	20.78	16.89	18.48	27.42	10.66	53.96	13.97	17.93	14.21	11.26
ENSG00000270876	ZNF30-AS1	NA	19	5.1015	2.6107	0.750115	0.260976	2.87427	0.00404968	0.0471676	NA	5.03	1.8	2.84	6.23	1.93	10.83	2.82	10.03	9.52	4.29	4.54	5.03	4.31	5.62	3.31	3.5	1.93	2.58	0	4.98	2.25	3.51	3.96	1.06	5.78	1.19	3.55	0	4.3	2.24	4.44	0
ENSG00000270983	NA	NA	6	4.8646	2.1489	0.866421	0.266245	3.25423	0.00113702	0.0194237	NA	2.51	2.71	5.68	10.38	8.7	5.41	0.94	0	3.97	7.5	4.54	3.02	4.31	3.74	8.28	6.13	0	1.72	4.43	1	1.13	0	0.99	2.11	3.47	0	2.37	4.15	4.3	2.24	4.44	2.05
ENSG00000271218	NA	NA	6	4.2083	1.0993	1.23908	0.308153	4.02098	5.79572e-05	0.00238662	NA	1.68	0.9	11.37	4.15	1.93	2.17	1.88	6.38	7.14	3.21	4.54	6.03	5.39	3.74	3.31	3.5	2.9	1.72	1.77	0	2.25	0	0	0	0	0	0	1.38	4.3	2.24	0	1.02
ENSG00000271716	NA	NA	3	2.7464	0.6706	1.21584	0.306094	3.9721	7.12429e-05	0.00275377	NA	2.51	0.9	0	2.08	3.87	7.58	7.52	1.82	0	2.14	1.81	4.02	0	3.74	3.31	2.63	0	0	0	1	0	0	0	0	2.31	1.19	1.18	0	2.15	1.12	1.78	0
ENSG00000271828	NA	NA	5	8.1382	3.9562	0.880487	0.238425	3.69294	0.00022168	0.00615744	NA	9.22	7.22	20.84	6.23	3.87	7.58	10.33	3.65	10.31	3.21	7.26	4.02	5.39	14.04	8.28	8.75	2.9	2.58	1.77	1.99	1.13	3.51	6.93	2.11	2.31	2.38	5.92	4.15	5.37	12.33	1.78	6.14
ENSG00000272109	NA	NA	5	5.6916	2.2281	0.879093	0.302665	2.90451	0.00367825	0.0441725	NA	4.19	9.02	0.95	8.31	10.64	6.5	0.94	4.56	3.97	16.07	2.72	4.02	14.01	0.94	2.49	1.75	0.97	4.3	0.89	2.99	0	1.17	5.94	7.39	1.16	2.38	3.55	2.77	2.15	0	0	0
ENSG00000272146	ARF4-AS1	106144532	3	19.9907	12.2737	0.661251	0.15344	4.30951	1.6362e-05	0.000944889	NA	16.76	12.63	22.74	15.58	18.37	16.24	22.55	25.53	30.93	16.07	23.59	22.12	23.71	21.53	15.74	15.76	9.67	9.47	7.08	13.95	6.75	18.7	11.87	12.67	13.86	13.11	8.29	9.69	17.19	14.57	21.31	8.19
ENSG00000272234	NA	NA	5	8.3906	4.5275	0.738084	0.240681	3.06664	0.00216476	0.0303758	NA	6.7	9.02	5.68	10.38	8.7	16.24	6.58	4.56	9.52	9.64	0.91	12.07	9.7	8.42	9.11	7	10.63	0	6.2	3.99	3.38	3.51	1.98	4.22	2.31	10.73	8.29	4.15	2.15	2.24	3.55	5.12
ENSG00000272369	NA	NA	12	6.6452	3.3623	0.792681	0.243466	3.25582	0.00113066	0.0193722	NA	6.7	3.61	5.68	8.31	1.93	5.41	4.7	18.23	3.97	5.36	11.79	7.04	2.16	9.36	3.31	8.75	4.83	2.58	1.77	2.99	4.5	4.67	3.96	5.28	2.31	3.58	1.18	1.38	3.22	2.24	6.22	3.07
ENSG00000272515	NA	NA	13	14.2128	5.0901	1.14082	0.267937	4.2578	2.06451e-05	0.00112712	NA	19.27	22.55	10.42	11.42	5.8	19.49	21.61	7.29	21.42	5.36	8.16	31.17	6.47	10.3	8.28	18.38	4.83	4.3	4.43	10.96	6.75	5.84	0.99	2.11	9.24	11.92	2.37	6.92	1.07	0	3.55	6.14
ENSG00000272574	NA	NA	1	200.55	91.5084	0.945671	0.238222	3.9697	7.19637e-05	0.00277408	NA	223.72	60.44	310.77	279.32	228.22	116.93	213.26	152.25	94.39	207.9	314.81	95.53	250.07	289.23	140.83	231.12	47.36	148.91	155.76	21.92	171.1	19.87	62.34	24.28	140.94	107.3	80.53	200.62	145.07	35.86	40.85	61.41
ENSG00000272701	MESTIT1	NA	7	10.1902	3.5424	0.987882	0.304337	3.24601	0.00117035	0.0198661	NA	12.57	13.53	3.79	7.27	0	62.79	3.76	5.47	8.72	2.14	3.63	7.04	3.23	7.49	4.97	16.63	2.9	6.89	1.77	4.98	4.5	0	0.99	9.5	3.47	3.58	4.74	6.92	0	1.12	5.33	0
ENSG00000272703	NA	NA	18	2.1045	0.4085	1.00642	0.314154	3.20358	0.00135731	0.0218612	NA	1.68	2.71	1.89	0	4.84	1.08	3.76	0	0	2.14	4.54	0	6.47	3.74	0.83	0	0.97	0.86	0.89	0	0	0	0	1.06	0	0	0	2.77	0	0	0	0
ENSG00000272808	NA	105369201	15	39.2987	16.8199	0.888545	0.28894	3.07519	0.00210367	0.02982	NA	11.73	24.36	5.68	34.27	6.77	27.07	15.03	328.21	21.42	10.72	13.61	47.26	28.03	4.68	29.82	20.14	18.37	46.48	14.16	5.98	49.53	15.19	8.91	9.5	11.55	41.73	5.92	6.92	5.37	8.96	6.22	14.33
ENSG00000273055	NA	NA	7	6.231	3.161	0.750901	0.243481	3.08402	0.00204224	0.0292657	NA	3.35	6.31	3.79	11.42	12.57	8.66	3.76	7.29	5.55	7.5	4.54	5.03	7.55	4.68	3.31	4.38	5.8	6.89	5.31	1	1.13	1.17	3.96	4.22	2.31	7.15	4.74	0	1.07	1.12	2.66	2.05
ENSG00000273599	NA	NA	10	67.2393	33.9795	0.858634	0.212043	4.04934	5.13633e-05	0.00216427	NA	71.22	101.04	33.16	41.54	55.12	201.37	45.09	25.53	48.38	67.51	43.55	115.64	40.96	53.35	58.82	73.54	35.77	23.24	31.86	47.84	27.02	15.19	46.51	35.89	25.42	57.23	20.13	38.74	23.64	36.98	23.98	54.24
ENSG00000274080	NA	NA	7	7.5946	1.2272	1.3998	0.316582	4.42162	9.79625e-06	0.000635639	NA	5.03	5.41	2.84	2.08	0.97	22.74	4.7	10.94	8.72	2.14	8.16	10.06	11.86	1.87	9.11	14.88	0.97	0	0.89	0	0	0	0.99	0	0	3.58	0	11.07	2.15	0	0	0
ENSG00000274253	NA	283683	15	11.162	3.5696	1.20475	0.284628	4.2327	2.309e-05	0.00122373	NA	15.92	16.24	6.63	13.5	7.74	35.73	3.76	7.29	9.52	3.21	3.63	14.08	9.7	3.74	17.4	10.51	0	3.44	2.66	5.98	1.13	7.01	6.93	6.33	2.31	2.38	3.55	5.53	2.15	2.24	4.44	1.02
ENSG00000274265	NA	NA	1	88.0519	44.6149	0.828341	0.229261	3.6131	0.000302562	0.00764713	NA	156.69	124.49	64.43	47.77	36.75	265.25	29.12	133.11	43.62	19.29	58.97	173.97	43.12	26.21	84.5	101.55	23.2	29.27	47.79	66.77	45.03	53.76	50.47	47.51	57.76	23.84	10.66	41.51	66.62	14.57	47.07	88.02
ENSG00000275325	PDCD6IPP1	NA	15	3.7936	1.3037	0.930622	0.307549	3.02593	0.00247866	0.0332514	NA	0.84	8.12	0	2.08	2.9	10.83	1.88	3.65	3.17	2.14	0.91	8.04	2.16	1.87	2.49	9.63	1.93	0	0.89	2.99	1.13	1.17	0.99	3.17	3.47	0	0	0	3.22	0	0.89	1.02
ENSG00000275465	NA	158434	9	1.9087	0.1763	1.20071	0.311829	3.85055	0.000117854	0.00396354	NA	0.84	11.73	0.95	2.08	1.93	1.08	0	1.82	6.35	0	0	0	1.08	0.94	0	1.75	0	0.86	0.89	0	0	0	0	0	0	0	0	0	1.07	0	0	0
ENSG00000275476	NA	NA	12	13.3684	6.7198	0.769297	0.267136	2.8798	0.00397931	0.0467163	NA	5.87	19.85	17.05	7.27	12.57	17.32	17.85	30.09	13.48	15	9.98	7.04	6.47	10.3	13.25	10.51	14.5	4.3	11.51	4.98	2.25	2.34	13.85	4.22	4.62	11.92	2.37	9.69	10.75	4.48	2.66	3.07
ENSG00000275532	NA	NA	17	13.6665	8.0547	0.681601	0.205216	3.32138	0.000895742	0.0165398	NA	10.05	8.12	10.42	6.23	7.74	29.23	12.21	24.62	14.28	16.07	15.42	20.11	7.55	8.42	12.43	15.76	7.73	15.49	6.2	7.97	4.5	15.19	4.95	7.39	11.55	7.15	8.29	13.84	6.45	3.36	2.66	6.14
ENSG00000275630	NA	NA	14	2.7841	0.6556	1.15491	0.306636	3.76639	0.000165628	0.00504895	NA	7.54	1.8	1.89	4.15	2.9	2.17	4.7	2.74	3.17	0	0	5.03	3.23	0.94	1.66	2.63	0.97	0	0	2.99	0	1.17	0	2.11	1.16	0	0	0	1.07	0	0	1.02
ENSG00000275927	NA	NA	16	2.8949	0.5035	1.24967	0.316399	3.94967	7.82578e-05	0.00296949	NA	9.22	0	3.79	1.04	0.97	7.58	3.76	0	1.59	0	0	2.01	0	4.68	9.94	1.75	0.97	0	0	0	0	0	0	0	0	1.19	0	2.77	0	2.24	0.89	0
ENSG00000276070	NA	NA	NA	79.6259	13.4617	1.5842	0.305846	5.17975	2.22189e-07	3.68072e-05	NA	237.97	36.99	36	23.88	2.9	285.82	69.52	10.94	26.97	8.57	31.75	305.7	20.48	94.54	36.45	45.52	1.93	17.22	7.97	6.98	27.02	8.18	5.94	9.5	21.95	23.84	3.55	26.29	20.42	13.45	8.88	12.28
ENSG00000276085	NA	NA	NA	22.9274	5.0525	0.991139	0.318158	3.11524	0.00183795	0.0273241	NA	61.17	2.71	5.68	0	0.97	159.15	15.03	1.82	8.72	0	3.63	75.42	1.08	20.59	9.11	1.75	0	15.49	3.54	1.99	6.75	8.18	1.98	2.11	4.62	21.46	0	0	7.52	3.36	1.78	2.05
ENSG00000276778	LINC02227	101927697	5	3.9609	0.3654	1.25698	0.316163	3.97572	7.01667e-05	0.00272672	NA	2.51	0.9	0	5.19	1.93	30.31	5.64	0.91	1.59	2.14	2.72	1.01	3.23	1.87	1.66	1.75	0	0	0.89	1.99	0	0	2.97	0	0	0	0	0	0	0	0	0
ENSG00000276952	NA	NA	20	12.2585	7.5292	0.626134	0.212045	2.95283	0.0031487	0.0395498	NA	10.89	27.06	14.21	10.38	8.7	4.33	11.27	4.56	10.31	5.36	5.44	16.09	23.71	14.98	16.57	12.26	7.73	5.16	9.74	6.98	2.25	8.18	10.88	2.11	8.09	3.58	8.29	15.22	8.6	12.33	6.22	5.12
ENSG00000277052	MIR6763	102465975	12	10.7886	5.4542	0.786204	0.253238	3.10461	0.00190531	0.0279247	NA	3.35	18.04	9.47	29.07	10.64	2.17	6.58	8.21	11.9	8.57	8.16	11.06	25.87	8.42	4.97	6.13	3.87	5.16	3.54	2.99	2.25	5.84	4.95	3.17	4.62	2.38	5.92	2.77	9.67	14.57	5.33	10.23
ENSG00000277632	CCL3	6348	17	44.6094	14.044	0.94518	0.313017	3.01958	0.00253126	0.0337385	NA	142.45	39.69	14.21	7.27	4.84	195.96	31	17.32	10.31	6.43	12.7	138.77	8.62	48.67	22.37	13.13	3.87	13.77	3.54	19.93	31.52	5.84	1.98	5.28	19.64	56.04	1.18	4.15	16.12	5.6	10.66	25.59
ENSG00000277702	NA	NA	1	28.184	10.2237	1.05739	0.284309	3.71915	0.000199898	0.00574335	NA	45.25	21.65	15.16	12.46	23.21	56.3	24.43	14.59	72.97	12.86	20.87	28.16	19.4	13.1	37.28	33.27	2.9	6.03	2.66	22.92	2.25	4.67	6.93	11.61	3.47	53.65	1.18	8.3	5.37	14.57	8.88	8.19
ENSG00000277737	NA	NA	9	17.903	3.2556	1.14925	0.318	3.61401	0.000301498	0.0076434	NA	5.03	2.71	8.53	20.77	2.9	127.75	5.64	8.21	11.1	9.64	11.79	10.06	26.95	0	9.11	26.26	0.97	1.72	2.66	4.98	0	0	5.94	0	6.93	0	0	23.52	5.37	0	0	0
ENSG00000277758	NA	102724488	10	105.846	66.0399	0.598727	0.205315	2.91614	0.00354389	0.0430404	NA	162.56	69.46	84.33	103.84	112.17	148.32	107.1	72.02	71.39	121.1	75.3	193.07	106.71	112.32	81.19	72.66	75.4	84.36	93.81	55.81	68.66	64.28	56.4	55.95	64.69	75.11	54.48	74.72	68.77	59.39	57.73	47.08
ENSG00000278389	NA	NA	16	13.7855	7.6562	0.721892	0.229937	3.13952	0.00169222	0.0257926	NA	21.79	16.24	24.63	8.31	7.74	9.74	15.97	4.56	21.42	10.72	19.05	18.1	7.55	16.85	8.28	9.63	11.6	0.86	5.31	4.98	3.38	4.67	12.86	12.67	8.09	9.54	4.74	12.45	5.37	6.72	7.99	11.26
ENSG00000278484	NA	NA	10	3.186	0.8108	1.03854	0.316713	3.27912	0.00104131	0.018298	NA	0	12.63	2.84	2.08	0	7.58	7.52	0	0.79	5.36	2.72	2.01	1.08	3.74	0	2.63	0	0	0.89	3.99	0	1.17	0	0	2.31	1.19	0	1.38	0	0	0	2.05
ENSG00000279031	NA	NA	16	6.2571	2.7797	0.924497	0.254459	3.63319	0.000279944	0.00730475	NA	4.19	10.83	6.63	4.15	6.77	7.58	5.64	10.94	4.76	10.72	1.81	9.05	6.47	1.87	0.83	7.88	4.83	1.72	1.77	1.99	4.5	2.34	4.95	0	0	3.58	4.74	2.77	4.3	1.12	1.78	4.09
ENSG00000279092	NA	NA	15	10.0525	2.6093	1.21587	0.311377	3.90481	9.42988e-05	0.00339784	NA	3.35	3.61	3.79	6.23	14.51	4.33	0.94	2.74	2.38	21.43	6.35	3.02	4.31	0	80.36	3.5	0.97	2.58	2.66	1	2.25	1.17	1.98	3.17	3.47	2.38	7.11	6.92	2.15	0	0.89	3.07
ENSG00000279233	NA	NA	12	265.78	158.3	0.646625	0.218669	2.95709	0.00310556	0.0391435	NA	89.66	211.1	206.55	342.66	215.65	63.88	693.33	268.95	130.87	215.4	239.51	115.64	357.87	789.07	157.4	154.95	118.9	256.51	201.78	108.63	198.11	47.92	226.6	175.24	182.53	76.3	181.19	167.42	147.21	152.4	185.61	106.44
ENSG00000279716	NA	NA	19	13.2654	7.1609	0.785858	0.221979	3.54024	0.000399758	0.00933843	NA	5.03	15.34	10.42	16.61	11.6	7.58	1.88	20.06	17.45	15	13.61	13.07	16.17	24.34	7.46	16.63	6.77	8.61	3.54	4.98	4.5	5.84	3.96	6.33	8.09	8.35	4.74	16.6	9.67	7.84	10.66	4.09
ENSG00000280010	NA	NA	11	89.6862	48.7796	0.803262	0.180541	4.44921	8.61881e-06	0.000578378	NA	160.04	39.69	40.74	73.72	71.56	128.84	100.52	27.35	92.8	60.01	55.34	116.65	77.61	143.21	154.09	92.8	27.07	49.06	53.1	49.83	54.03	24.54	56.4	52.78	40.43	83.46	50.92	55.34	30.09	59.39	47.96	46.06
ENSG00000280061	NA	NA	19	8.3054	4.0989	0.796532	0.26182	3.04229	0.00234789	0.0321364	NA	14.24	6.31	4.74	10.38	6.77	16.24	10.33	0.91	5.55	3.21	8.16	16.09	4.31	9.36	6.63	9.63	4.83	3.44	1.77	4.98	2.25	2.34	1.98	0	4.62	4.77	5.92	6.92	4.3	4.48	8.88	4.09
ENSG00000280200	NA	NA	12	15.3048	3.9615	1.22534	0.309631	3.9574	7.57693e-05	0.00289783	NA	14.24	0	12.32	15.58	12.57	15.16	19.73	3.65	6.35	6.43	12.7	8.04	6.47	28.08	54.68	28.89	0	9.47	2.66	1	2.25	0	0.99	0	0	3.58	1.18	24.91	4.3	8.96	0	4.09
ENSG00000280241	NA	NA	4	101.746	57.6271	0.696064	0.228315	3.0487	0.00229836	0.031638	NA	85.47	55.93	78.64	122.53	22.24	296.65	108.04	20.06	121.35	36.44	93.44	93.52	126.12	108.58	96.1	162.83	59.93	52.51	43.37	96.67	42.77	31.56	59.37	54.9	91.27	67.96	36.71	49.81	80.59	34.74	59.5	60.39
ENSG00000280339	NA	NA	11	384.887	219.577	0.687515	0.229175	2.99996	0.00270013	0.0353713	NA	459.18	306.72	259.61	193.14	211.78	1407.45	312.85	373.79	496.52	187.54	216.83	406.26	183.24	333.23	318.94	491.12	257.12	173.88	164.61	241.17	165.47	236.08	207.8	157.3	298.06	360.05	91.19	272.57	287.98	174.82	198.93	226.19
ENSG00000280560	LINC01374	105378425	10	3.9231	1.3318	0.898848	0.312994	2.87177	0.00408178	0.0473703	NA	2.51	3.61	0	1.04	2.9	22.74	4.7	4.56	0.79	2.14	1.81	11.06	2.16	1.87	0	0.88	0.97	0	0	1.99	0	3.51	1.98	1.06	0	2.38	1.18	1.38	0	1.12	2.66	3.07
ENSG00000280639	LINC02204	101929151	15	5.9709	3.2458	0.712131	0.248282	2.86824	0.00412768	0.0476738	NA	7.54	9.92	6.63	6.23	2.9	9.74	3.76	5.47	11.1	4.29	3.63	4.02	5.39	4.68	4.97	5.25	0.97	0.86	1.77	3.99	3.38	0	1.98	3.17	10.4	0	3.55	1.38	5.37	1.12	8.88	5.12
ENSG00000280660	NA	NA	10	12.8456	1.9076	1.7599	0.296104	5.9435	2.78993e-09	1.52669e-06	NA	14.24	11.73	7.58	22.84	8.7	23.82	10.33	0	10.31	3.21	7.26	7.04	30.18	14.98	14.91	18.38	2.9	1.72	3.54	1.99	0	0	3.96	4.22	2.31	1.19	1.18	1.38	1.07	2.24	1.78	1.02
ENSG00000281780	NA	NA	2	5.152	2.1475	0.877329	0.28003	3.13298	0.00173041	0.026223	NA	6.7	0.9	4.74	7.27	6.77	3.25	8.46	0	3.97	4.29	5.44	6.03	9.7	5.62	5.8	3.5	1.93	6.89	2.66	0	2.25	3.51	3.96	0	0	1.19	5.92	1.38	0	1.12	3.55	0
ENSG00000281852	LINC00891	NA	X	11.4975	4.5475	1.0158	0.270628	3.75349	0.000174389	0.0052607	NA	16.76	4.51	10.42	5.19	7.74	21.65	3.76	10.94	12.69	2.14	4.54	16.09	9.7	19.66	21.54	16.63	0.97	3.44	2.66	4.98	2.25	7.01	0	2.11	8.09	7.15	3.55	5.53	8.6	1.12	7.1	8.19
ENSG00000283122	HYMAI	NA	6	19.458	10.5759	0.735216	0.236695	3.10618	0.00189522	0.027819	NA	36.87	17.14	6.63	19.73	15.47	60.63	23.49	7.29	10.31	9.64	13.61	27.15	10.78	25.27	12.43	14.88	12.57	14.63	9.74	1.99	14.63	0	12.86	15.84	5.78	16.69	14.21	15.22	5.37	10.09	12.43	7.16
ENSG00000283196	NA	NA	NA	98.8976	62.8109	0.610951	0.163277	3.74182	0.000182693	0.00542095	NA	161.72	77.58	85.27	83.07	88	182.97	77.04	82.05	151.49	81.44	60.78	97.54	114.26	67.39	105.21	66.53	85.06	36.15	65.49	77.73	38.27	71.29	39.58	53.84	58.92	135.91	49.74	74.72	58.03	51.55	52.4	56.29
ENSG00000283408	MIR548A1HG	NA	6	2.8974	0.5869	0.978569	0.312024	3.1362	0.00171152	0.0260184	NA	5.87	0.9	0	3.12	0	22.74	0	0	3.17	2.14	0.91	0	3.23	0	1.66	2.63	0	0.86	0	1.99	0	0	0	1.06	0	2.38	1.18	0	0	0	0.89	1.02
ENSG00000284862	CCDC39	339829	3	5.6108	2.5168	0.845971	0.274804	3.07845	0.00208078	0.0296276	NA	5.03	1.8	2.84	12.46	6.77	6.5	0.94	2.74	4.76	2.14	5.44	12.07	4.31	9.36	9.11	3.5	1.93	6.03	0.89	3.99	2.25	0	1.98	0	2.31	4.77	3.55	2.77	3.22	1.12	4.44	1.02
ENSG00000284966	NA	NA	13	9.9247	4.443	0.966254	0.242281	3.98815	6.6591e-05	0.00263366	NA	7.54	7.22	12.32	8.31	9.67	11.91	6.58	7.29	12.69	5.36	15.42	9.05	12.93	19.66	4.97	7.88	3.87	0.86	2.66	4.98	2.25	1.17	8.91	12.67	5.78	2.38	3.55	4.15	3.22	6.72	1.78	6.14
ENSG00000285329	NA	NA	16	11.6465	6.4135	0.73191	0.238372	3.07045	0.00213738	0.0301668	NA	5.03	18.94	3.79	8.31	8.7	17.32	8.46	34.64	19.04	6.43	5.44	12.07	6.47	13.1	11.6	7	5.8	8.61	3.54	5.98	5.63	2.34	7.92	6.33	8.09	8.35	3.55	12.45	4.3	5.6	7.99	6.14
ENSG00000285336	NA	101928882	3	51.0988	21.6294	1.03366	0.236185	4.3765	1.20599e-05	0.000748642	NA	67.87	35.18	48.32	34.27	21.27	132.08	50.73	27.35	49.97	27.86	39.92	76.43	49.58	30.89	65.45	60.41	22.23	13.77	22.13	18.93	14.63	30.39	35.62	28.5	24.26	23.84	10.66	19.37	30.09	6.72	14.21	30.7
ENSG00000285444	NA	NA	13	9.2146	5.2609	0.713171	0.198991	3.58393	0.000338463	0.00823157	NA	5.03	9.92	12.32	6.23	8.7	9.74	11.27	10.94	8.72	17.15	9.07	7.04	8.62	6.55	9.11	7	6.77	2.58	3.54	6.98	7.88	5.84	2.97	5.28	3.47	2.38	1.18	5.53	7.52	7.84	6.22	8.19
ENSG00000285665	TOP1P1	NA	1	16.0315	10.232	0.611619	0.176911	3.45721	0.000545794	0.0117054	NA	12.57	27.97	10.42	10.38	14.51	23.82	15.97	16.41	16.66	9.64	17.24	17.1	6.47	21.53	16.57	19.26	12.57	6.89	11.51	5.98	7.88	7.01	10.88	9.5	20.79	17.88	7.11	9.69	16.12	4.48	6.22	9.21
ENSG00000285816	NA	NA	11	10.553	5.8207	0.724631	0.235456	3.07757	0.00208698	0.0296866	NA	10.05	6.31	15.16	7.27	3.87	24.9	12.21	9.12	10.31	7.5	9.98	5.03	3.23	6.55	20.71	16.63	8.7	2.58	6.2	3.99	12.38	3.51	11.87	2.11	3.47	5.96	5.92	5.53	9.67	4.48	2.66	4.09
ENSG00000285971	NA	NA	8	2.3397	0.4062	1.27477	0.313394	4.06764	4.74916e-05	0.00203666	NA	0.84	0.9	0.95	5.19	1.93	0	0.94	0.91	3.97	1.07	0	8.04	3.23	0.94	4.14	4.38	0.97	0	0.89	0	0	2.34	0	0	2.31	0	0	0	0	0	0	0
ENSG00000286125	NA	NA	19	14.3612	7.0538	0.904199	0.220295	4.10449	4.05207e-05	0.0018269	NA	17.6	18.94	8.53	9.35	3.87	29.23	11.27	25.53	15.07	12.86	8.16	16.09	7.55	9.36	22.37	14.01	4.83	6.03	5.31	6.98	3.38	10.52	2.97	2.11	10.4	10.73	5.92	9.69	12.89	8.96	0.89	11.26
ENSG00000286145	NA	NA	2	4.337	1.903	0.920669	0.27264	3.37687	0.000733161	0.0145279	NA	3.35	4.51	5.68	5.19	3.87	1.08	3.76	1.82	9.52	4.29	5.44	4.02	4.31	6.55	2.49	3.5	4.83	1.72	0	1.99	1.13	1.17	0.99	2.11	2.31	1.19	4.74	0	3.22	2.24	1.78	1.02
ENSG00000286251	NA	NA	4	2.0711	0.1259	0.989976	0.289271	3.42231	0.00062092	0.0129128	NA	4.19	0.9	1.89	2.08	1.93	0	6.58	0	3.17	0	0.91	1.01	0	4.68	5.8	0	0	0	0	0	1.13	0	0	0	0	0	0	0	0	0	0.89	0
ENSG00000286282	NA	NA	8	28.1989	13.7988	0.845056	0.24839	3.40213	0.000668624	0.0136215	NA	41.9	10.83	15.16	21.81	19.34	87.7	29.12	8.21	53.94	18.22	12.7	29.16	12.93	31.82	20.71	37.64	15.47	8.61	9.74	26.91	6.75	5.84	5.94	3.17	15.02	40.54	3.55	17.99	16.12	8.96	17.76	18.42
ENSG00000286443	NA	NA	17	7.9028	4.7492	0.642347	0.222997	2.88051	0.00397027	0.0466551	NA	12.57	11.73	8.53	7.27	4.84	10.83	4.7	4.56	8.72	10.72	3.63	10.06	7.55	5.62	10.77	4.38	2.9	2.58	4.43	12.96	1.13	0	1.98	3.17	6.93	8.35	9.47	6.92	5.37	4.48	5.33	0
ENSG00000286452	NA	NA	6	3.2891	1.2875	0.879209	0.305938	2.87381	0.00405547	0.0472161	NA	4.19	6.31	1.89	0	0	3.25	2.82	0	8.72	3.21	4.54	3.02	2.16	4.68	0.83	7	2.9	1.72	0	2.99	0	0	1.98	2.11	2.31	2.38	0	0	1.07	2.24	0.89	0
ENSG00000286478	NA	NA	7	2.03	0	1.12169	0.296675	3.78087	0.000156279	0.00483	NA	2.51	1.8	0	5.19	1.93	7.58	0	0	0	10.72	0.91	1.01	0	0	0.83	0	0	0	0	0	0	0	0	0	0	0	0	0	0	0	0	0
ENSG00000286608	NA	NA	12	3.2988	0.9924	1.12282	0.304072	3.69262	0.000221957	0.00615744	NA	4.19	2.71	2.84	2.08	2.9	6.5	3.76	4.56	3.17	0	0.91	6.03	0	3.74	4.14	5.25	1.93	0	0	1.99	6.75	0	1.98	0	0	0	0	0	1.07	1.12	0	1.02
ENSG00000286625	NA	NA	5	5.6836	1.1963	1.39509	0.30714	4.54218	5.56742e-06	0.000426461	NA	5.87	5.41	4.74	3.12	0	24.9	1.88	6.38	7.93	4.29	2.72	9.05	3.23	2.81	2.49	6.13	0.97	0	0	1.99	2.25	0	0	2.11	0	1.19	0	1.38	4.3	1.12	1.78	2.05
ENSG00000287294	NA	NA	6	2.6162	0.8764	0.903781	0.314409	2.87454	0.00404617	0.0471676	NA	5.03	2.71	0	4.15	1.93	9.74	2.82	0.91	3.17	0	0	1.01	3.23	3.74	1.66	1.75	0	0.86	0	0	2.25	0	1.98	1.06	0	2.38	0	1.38	1.07	1.12	0.89	1.02
ENSG00000287299	NA	NA	2	10.8086	4.4607	0.933006	0.287161	3.24907	0.00115784	0.0196867	NA	12.57	0.9	10.42	14.54	3.87	42.22	10.33	18.23	9.52	4.29	6.35	12.07	3.23	4.68	7.46	12.26	2.9	3.44	3.54	1	4.5	5.84	5.94	0	10.4	2.38	2.37	6.92	13.97	4.48	2.66	1.02
ENSG00000287357	NA	NA	13	38.3214	11.9524	0.986829	0.310472	3.17848	0.00148051	0.023371	NA	29.33	114.57	19.9	31.15	9.67	8.66	39.46	0	59.49	6.43	23.59	85.48	31.26	34.63	68.76	50.78	14.5	1.72	20.36	2.99	2.25	2.34	0.99	20.06	10.4	11.92	1.18	40.12	6.45	4.48	24.87	26.61
ENSG00000287385	NA	107984016	14	7.6677	2.1951	1.13201	0.306203	3.69694	0.000218213	0.0061154	NA	12.57	4.51	2.84	5.19	2.9	29.23	6.58	8.21	7.14	4.29	5.44	12.07	3.23	3.74	2.49	12.26	4.83	0.86	1.77	1	3.38	0	0.99	2.11	0	5.96	0	8.3	1.07	0	1.78	3.07
ENSG00000287387	NA	NA	2	19.8281	10.6252	0.762375	0.239842	3.17865	0.00147963	0.023371	NA	11.73	12.63	53.06	23.88	24.18	8.66	10.33	22.79	14.28	25.72	27.22	18.1	20.48	30.89	12.43	0.88	10.63	6.03	10.62	10.96	11.26	14.02	7.92	7.39	6.93	29.81	1.18	22.14	5.37	5.6	8.88	11.26
ENSG00000287423	NA	NA	1	8.4263	2.4773	0.954117	0.315799	3.02128	0.00251706	0.0336578	NA	2.51	18.04	0	11.42	20.31	0	8.46	0	9.52	18.22	0.91	7.04	10.78	8.42	16.57	2.63	0.97	6.89	1.77	0	3.38	3.51	0	1.06	3.47	0	9.47	0	0	2.24	1.78	5.12
ENSG00000287553	NA	NA	17	32.5876	15.6549	0.860884	0.250365	3.43851	0.00058492	0.0123233	NA	20.95	36.08	27.48	66.46	21.27	48.72	31.94	8.21	7.93	25.72	30.85	15.08	75.45	40.25	42.25	22.76	7.73	22.38	33.63	3.99	19.14	9.35	4.95	5.28	12.71	28.61	15.4	20.75	5.37	33.62	7.1	20.47
ENSG00000287620	NA	NA	3	12.4958	6.5292	0.792811	0.217465	3.64569	0.000266678	0.00709047	NA	11.73	15.34	10.42	12.46	8.7	35.73	7.52	9.12	19.83	6.43	9.07	19.11	7.55	14.04	4.14	8.75	5.8	9.47	5.31	7.97	6.75	4.67	4.95	8.45	3.47	7.15	2.37	6.92	11.82	4.48	9.77	5.12
ENSG00000287706	NA	NA	3	2.8491	1.002	0.948749	0.309148	3.06892	0.00214836	0.0302263	NA	0	2.71	4.74	5.19	1.93	3.25	9.39	1.82	3.97	1.07	0.91	2.01	0	1.87	4.97	1.75	0.97	1.72	0.89	2.99	0	2.34	0	0	0	0	3.55	1.38	1.07	1.12	0	0
ENSG00000287955	NA	NA	9	13.958	6.2422	0.896158	0.268635	3.33597	0.000850017	0.0160253	NA	7.54	3.61	6.63	30.11	14.51	12.99	14.09	1.82	8.72	8.57	9.98	7.04	30.18	10.3	40.59	16.63	7.73	3.44	8.85	3.99	7.88	4.67	3.96	4.22	0	8.35	9.47	11.07	7.52	11.21	4.44	3.07
ENSG00000288013	NA	NA	11	1.6501	0.2805	0.917675	0.308416	2.97545	0.00292562	0.0374785	NA	5.03	0	0	2.08	0	4.33	1.88	0	0.79	1.07	0	1.01	3.23	1.87	2.49	2.63	0	0	0	0	1.13	0	1.98	0	0	0	0	1.38	0	0	0	0
ENSG00000288018	NA	NA	11	19.5726	11.1448	0.717918	0.208505	3.44318	0.000574926	0.0121747	NA	22.62	15.34	10.42	14.54	11.6	54.13	15.03	12.76	22.21	20.36	13.61	35.2	12.93	14.04	18.23	20.14	10.63	8.61	18.59	7.97	12.38	8.18	13.85	2.11	15.02	11.92	7.11	26.29	13.97	4.48	7.99	9.21
ENSG00000288235	FAM106C	NA	17	27.5694	10.5063	1.00562	0.279936	3.59233	0.000327736	0.00805174	NA	25.14	22.55	22.74	5.19	17.41	136.41	24.43	14.59	7.14	32.15	23.59	22.12	2.16	18.72	26.51	40.27	24.17	15.49	13.28	21.92	6.75	2.34	4.95	13.72	3.47	4.77	14.21	1.38	7.52	15.69	13.32	5.12
ENSG00000288543	NA	NA	1	4.2243	1.5851	0.937155	0.299947	3.12441	0.00178165	0.0266925	NA	5.03	2.71	1.89	7.27	2.9	5.41	0.94	10.03	8.72	3.21	0.91	4.02	2.16	5.62	4.14	2.63	3.87	1.72	0	1	0	0	0.99	2.11	2.31	2.38	3.55	0	4.3	2.24	0.89	0
ENSG00000288557	NA	NA	3	8.5105	2.591	1.23472	0.278975	4.4259	9.60425e-06	0.000627089	NA	10.05	5.41	12.32	8.31	3.87	12.99	8.46	24.62	4.76	4.29	5.44	7.04	7.55	7.49	7.46	6.13	0	6.03	2.66	5.98	2.25	0	0.99	4.22	4.62	0	1.18	1.38	6.45	1.12	3.55	1.02
ENSG00000288611	NPBWR1	2831	8	14.5041	5.2614	0.927629	0.307266	3.01898	0.00253629	0.03379	NA	6.7	19.85	19.9	3.12	17.41	2.17	26.31	4.56	18.24	9.64	19.05	5.03	1.08	35.57	36.45	7	7.73	0.86	2.66	1.99	1.13	3.51	5.94	17.95	2.31	0	3.55	17.99	3.22	2.24	7.99	5.12

## Sheet: up_A vs P_191
gene_id	gene_symbol	entrezgene	chromosome_name	normMean.ad	normMean.pd	log2FoldChange	lfcSE	stat	pvalue	padj	spacer	ad10_.norm	ad11_.norm	ad12_.norm	ad13_.norm	ad14_.norm	ad15_.norm	ad16_.norm	ad1_.norm	ad2_.norm	ad3_.norm	ad4_.norm	ad5c_.norm	ad6_.norm	ad7_.norm	ad8_.norm	ad9_.norm	pd10_.norm	pd11_.norm	pd12_.norm	pd13_.norm	pd14_.norm	pd15_.norm	pd16_.norm	pd1_.norm	pd2_.norm	pd3b_.norm	pd3c_.norm	pd5_.norm	pd6_.norm	pd7_.norm	pd8_.norm	pd9_.norm		normMean.as	normMean.ps	log2FoldChange	lfcSE	stat
ENSG00000002745	WNT16	51384	7	2526.08	341.94	1.82218	0.302894	6.01589	1.78906e-09	1.10351e-06	NA	3923.96	2421.28	2004.87	1671.79	1815.1	1718.17	2477.4	45.58	4867.67	1739.27	1939.64	4503.07	1608.24	2512.3	3102.43	4066.43	96.66	143.75	133.64	305.95	172.22	104.02	449.25	404.32	389.32	555.58	156.32	1402.98	416.93	127.75	420.96	191.39		2197.85	802.393	0.964656	0.302873	3.18502
ENSG00000004799	PDK4	5166	7	1920.83	770.607	0.953495	0.283678	3.36119	0.000776074	0.0151544	NA	3706.1	2092.01	1029.91	1041.49	764.91	8457.7	1117.04	501.42	1138.99	700.85	948.04	3073.11	962.57	989.38	1825.01	2384.7	392.45	1084.58	372.59	667.7	1167.29	1174.57	818.35	426.49	845.65	1342.46	298.44	1447.26	933.79	517.73	476.02	364.36		2155.84	815.771	1.02095	0.28367	3.59908
ENSG00000006059	KRT33A	3883	17	16.8675	8.1792	0.790339	0.271944	2.90626	0.00365783	0.043982	NA	15.08	21.65	22.74	3.12	25.14	0	28.18	0	22.21	26.79	26.31	8.04	4.31	28.08	20.71	17.51	5.8	7.75	4.43	3.99	2.25	2.34	5.94	19	4.62	5.96	5.92	11.07	6.45	8.96	23.09	13.31		20.9799	6.6483	1.25809	0.27215	4.62277
ENSG00000006611	USH1C	10083	11	6.0034	2.3076	0.995107	0.297488	3.34503	0.000822741	0.0156725	NA	5.87	7.22	2.84	0	4.84	5.41	1.88	8.21	5.55	5.36	14.52	11.06	4.31	4.68	9.94	4.38	0.97	0.86	4.43	2.99	3.38	0	0.99	1.06	0	7.15	0	9.69	4.3	1.12	0	0		4.8491	1.1526	1.24654	0.302631	4.119
ENSG00000009694	TENM1	10178	X	681.513	313.977	0.985488	0.206489	4.77259	1.81872e-06	0.00018371	NA	1428.65	580.06	469.95	458.96	250.46	1902.23	588.11	257.09	608.36	192.9	425.49	804.48	421.46	553.19	815.99	1146.83	287.09	253.07	285.86	419.56	238.64	189.33	260.25	325.15	344.27	356.48	242.77	336.22	391.14	320.5	372.11	401.2		551.139	298.486	0.777771	0.206548	3.76556
ENSG00000009950	MLXIPL	51085	7	244.395	46.6503	1.44652	0.310611	4.657	3.20844e-06	0.000276622	NA	299.97	103.74	276.66	164.06	48.35	893.19	89.25	251.62	242.71	60.01	258.56	208.16	174.62	134.79	264.27	440.35	10.63	92.1	33.63	31.89	73.17	10.52	29.69	9.5	42.74	60.8	8.29	276.72	27.94	5.6	10.66	22.52		190.578	53.1102	1.10682	0.310598	3.5635
ENSG00000034971	MYOC	4653	1	390.979	95.5919	1.29445	0.308673	4.19361	2.74555e-05	0.00137705	NA	505.26	98.33	181.92	143.3	101.54	2120.92	240.51	373.79	184.81	118.95	198.68	868.84	126.12	217.16	279.18	496.38	45.43	161.83	26.55	127.56	193.61	15.19	79.16	12.67	187.15	143.07	5.92	257.35	208.46	17.93	16.87	30.7		302.884	45.4991	1.60809	0.308758	5.20827
ENSG00000053438	NNAT	4826	20	304.647	81.376	1.46499	0.266849	5.48995	4.02043e-08	1.03144e-05	NA	589.06	192.15	262.45	158.87	125.71	1436.68	134.35	123.99	214.16	139.31	273.98	375.09	136.89	168.48	301.54	241.62	55.1	158.38	38.06	104.64	135.08	35.06	39.58	30.61	63.54	145.45	72.24	207.54	90.26	52.67	32.86	40.94		275.474	113.494	0.990939	0.266652	3.71623
ENSG00000053524	MCF2L2	23101	3	32.8393	20.1858	0.611694	0.213776	2.86137	0.00421811	0.0483523	NA	29.33	49.62	38.85	30.11	39.65	19.49	49.79	31	27.76	27.86	36.29	29.16	20.48	44.93	24.85	26.26	22.23	25.82	23.01	16.94	22.51	7.01	15.83	19	16.17	19.08	21.32	29.06	37.61	13.45	12.43	21.49		37.2368	20.5266	0.749091	0.212767	3.52071
ENSG00000056998	GYG2	8908	X	410.259	121.809	1.29926	0.279018	4.65654	3.21565e-06	0.000276622	NA	609.17	149.75	241.61	187.95	60.92	2334.21	264.93	523.31	291.89	67.51	233.16	427.38	129.35	223.71	202.13	617.19	116.96	239.3	65.49	152.48	209.37	121.55	57.39	86.57	61.23	184.8	46.19	290.56	80.59	50.43	102.13	83.93		305.842	137.386	0.851016	0.279005	3.05018
ENSG00000069535	MAOB	4129	X	1315.61	642.225	0.944229	0.180098	5.24287	1.58097e-07	2.83619e-05	NA	1549.31	1061.79	1129.4	491.15	1390.58	2327.71	1472.16	971.85	791.58	1423.14	1156.71	943.25	537.88	1346.94	2879.58	1576.67	537.45	814.29	785	434.51	870.12	392.69	452.22	544.73	817.93	678.38	823.07	806.65	867.17	476.26	592.36	382.78		1164.65	642.737	0.781941	0.180104	4.34162
ENSG00000073792	IGF2BP2	10644	3	304.51	116.766	1.19684	0.218498	5.47759	4.31149e-08	1.06829e-05	NA	475.1	144.34	185.71	146.41	249.49	501.27	242.39	788.6	191.95	231.47	191.42	385.14	173.54	233.07	394.33	337.92	138.23	234.99	69.03	55.81	229.63	88.82	56.4	98.18	132.86	123.99	86.45	164.65	116.05	51.55	103.91	117.7		231.791	102.996	1.00559	0.218732	4.59738
ENSG00000078328	RBFOX1	54715	16	51.9328	15.4937	1.35103	0.269168	5.01929	5.18623e-07	7.09192e-05	NA	45.25	109.16	22.74	19.73	21.27	38.98	25.37	100.28	62.66	33.22	19.96	135.76	14.01	30.89	104.38	47.27	10.63	37.01	9.74	8.97	30.39	8.18	5.94	5.28	12.71	29.81	5.92	13.84	26.86	14.57	10.66	17.4		43.4729	9.0553	1.68976	0.271116	6.23261
ENSG00000079435	LIPE	3991	19	668.838	173.583	1.36272	0.291322	4.67772	2.9008e-06	0.000258751	NA	788.48	244.47	462.37	325.01	147.95	4405.32	264.93	340.06	367.24	177.89	526.19	570.17	366.49	293.91	384.39	1036.52	49.3	278.03	121.25	174.4	284.79	64.28	115.78	78.12	196.4	226.52	69.87	666.9	184.82	122.15	57.73	87		569.41	190.892	1.10122	0.291309	3.78024
ENSG00000080224	EPHA6	285220	3	35.8876	12.3028	1.18081	0.273346	4.31984	1.56139e-05	0.000912594	NA	59.49	56.83	45.48	23.88	27.08	18.41	46.03	7.29	23	21.43	42.64	39.22	15.09	49.61	65.45	33.27	7.73	12.91	17.7	6.98	10.13	1.17	7.92	2.11	5.78	27.42	14.21	47.04	15.04	3.36	7.1	10.23		34.6198	9.7682	1.36186	0.273988	4.97053
ENSG00000095637	SORBS1	10580	10	4894.63	1775.72	1.19572	0.246656	4.84771	1.24894e-06	0.000140336	NA	7063.63	2071.26	2585.68	3202.36	1868.29	25598.3	3335.14	4003.19	3336.86	1838.94	2507.56	5533.81	3000.89	2853.01	3099.12	6416.11	1257.59	2521.21	997.4	1726.06	2576.58	1161.72	1308.17	1250.97	2267.79	2043.49	2674.07	3082.69	2266.25	1005.19	1206.93	1065.44		3949.39	1734.17	0.966688	0.246659	3.91913
ENSG00000099194	SCD	6319	10	11720.6	3785.85	1.37606	0.231758	5.93747	2.89459e-09	1.52669e-06	NA	14837.8	4453.76	11589.6	12428.3	8592.96	38723.3	8705.19	9215.27	5409.4	8588.13	11548.9	9464.7	12132.9	8345.62	6769.01	16725.3	1384.21	7030.82	3318.76	2942.88	6954.19	4339.49	3048.76	2968.56	3527.03	2315.32	4483.63	7172.64	3482.65	1964.44	2854.36	2785.91		8381.49	3972.26	0.906141	0.231759	3.90984
ENSG00000101098	RIMS4	140730	20	209.098	33.8499	1.66222	0.305388	5.44297	5.23998e-08	1.24514e-05	NA	326.79	129.91	128.86	65.42	101.54	450.38	168.17	89.34	92.8	153.24	165.11	542.02	90.54	164.74	293.26	383.44	7.73	21.52	13.28	25.91	15.76	21.04	11.87	2.11	70.47	65.57	13.03	164.65	66.62	29.14	2.66	10.23		198.294	37.0952	1.53391	0.305342	5.02359
ENSG00000102678	FGF9	2254	13	55.7881	19.7302	1.07661	0.286334	3.75997	0.000169931	0.00515302	NA	91.33	108.25	46.43	41.54	17.41	36.81	36.64	29.17	92.8	28.93	42.64	119.67	44.19	43.99	33.14	79.67	12.57	23.24	15.05	18.93	22.51	3.51	2.97	22.17	16.17	53.65	20.13	42.89	6.45	11.21	18.65	25.59		58.742	19.3591	1.1482	0.286214	4.01167
ENSG00000103449	SALL1	6299	16	12.961	6.195	0.810376	0.270529	2.99552	0.00273978	0.0356753	NA	35.19	9.02	11.37	15.58	1.93	33.56	4.7	13.68	13.48	2.14	9.07	17.1	14.01	9.36	5.8	11.38	2.9	12.05	3.54	5.98	9.01	2.34	3.96	7.39	6.93	11.92	0	11.07	8.6	2.24	7.1	4.09		13.8516	6.3685	0.845265	0.269497	3.13646
ENSG00000104332	SFRP1	6422	8	7076.11	3370.94	0.942933	0.205962	4.57818	4.69034e-06	0.000374394	NA	7950.15	6558.4	6557.53	3253.24	3778.16	14524.9	5181.22	7287.98	4293.42	3920.06	6468.48	18073.6	3287.62	4856.11	9934.4	7292.43	3213.08	3747.82	3923.22	2639.92	3705.6	5392.51	1655.49	2130.35	3319.08	5741.8	2219.32	4563.15	3370.9	2677.16	2166.08	3469.59		6101.11	3731.62	0.624906	0.205959	3.03413
ENSG00000107295	SH3GL2	6456	9	43.8763	7.6553	1.83936	0.281872	6.52552	6.77664e-11	9.16546e-08	NA	93.01	41.5	23.69	9.35	14.51	96.36	63.88	13.68	25.38	16.07	28.12	83.46	9.7	55.23	41.42	86.67	6.77	1.72	1.77	5.98	7.88	10.52	4.95	8.45	11.55	1.19	13.03	22.14	4.3	7.84	6.22	8.19		33.2024	10.2303	1.24013	0.280981	4.41355
ENSG00000108405	P2RX1	5023	17	319.87	130.088	1.05648	0.247084	4.27578	1.90472e-05	0.00106393	NA	250.54	191.25	125.07	258.56	134.42	1359.82	262.11	103.93	207.02	144.67	146.06	716.99	237.14	310.76	264.27	405.33	266.79	74.03	115.05	136.53	65.29	73.63	147.44	92.9	216.03	120.42	149.22	109.31	212.76	97.49	81.71	122.82		315.892	144.925	0.916683	0.246988	3.71145
ENSG00000109072	VTN	7448	17	11.3773	6.5239	0.696057	0.226792	3.06914	0.00214679	0.0302263	NA	14.24	5.41	18	14.54	5.8	21.65	9.39	10.03	6.35	7.5	11.79	19.11	8.62	7.49	11.6	10.51	6.77	6.03	6.2	8.97	10.13	2.34	5.94	4.22	9.24	7.15	2.37	16.6	2.15	6.72	4.44	5.12		10.3106	5.7126	0.709728	0.22896	3.09979
ENSG00000109846	CRYAB	1410	11	5056.53	3046.31	0.639907	0.211102	3.03127	0.00243531	0.0328729	NA	4336.22	2211.09	2577.15	6133.7	3531.57	21034.9	4082.03	1986.55	3747.72	3391.74	2596.46	6386.56	6074.01	4079.21	3572.14	5163.36	2336.34	3283.86	2638.19	2451.57	3328.51	2893.77	2409.52	1769.31	2210.02	4826.16	8459.21	3827.07	2113.66	2195.29	1794.85	2203.55		4445.36	2593.09	0.679019	0.211113	3.21638
ENSG00000111087	GLI1	2735	12	146.898	92.5669	0.589648	0.204195	2.88767	0.00388105	0.0459418	NA	250.54	93.82	101.38	95.53	107.34	311.8	98.65	99.37	154.67	133.96	101.61	280.56	99.17	106.71	183.08	132.19	107.3	44.76	95.58	118.59	50.65	64.28	70.26	110.85	115.53	170.49	59.21	125.91	112.83	69.48	83.48	81.88		152.677	83.6135	0.764529	0.204256	3.743
ENSG00000112175	BMP5	653	6	107.955	36.2587	1.14393	0.285348	4.00891	6.10009e-05	0.00247331	NA	134.9	176.82	90.01	85.15	39.65	290.15	78.92	44.67	91.21	40.72	65.32	221.23	80.84	43.06	147.46	97.17	21.27	45.62	18.59	28.9	31.52	44.41	37.6	13.72	77.4	56.04	13.03	69.18	73.07	28.02	11.55	10.23		80.623	32.8759	0.922486	0.285513	3.23098
ENSG00000112837	TBX18	9096	6	718.028	269.402	1.21066	0.224088	5.40263	6.56709e-08	1.49906e-05	NA	869.76	515.11	433.95	705.06	478.68	2155.57	730.91	260.74	469.56	453.3	400.08	883.92	659.68	734.78	870.67	866.69	125.66	247.04	366.39	238.18	246.51	95.84	316.65	169.96	323.47	472.12	138.56	363.89	379.32	234.21	181.17	411.44		535.021	289.719	0.755374	0.224096	3.37076
ENSG00000112964	GHR	2690	5	1235.84	691.621	0.772324	0.170762	4.52282	6.10221e-06	0.000453509	NA	1623.04	884.08	1208.04	840.05	831.64	3430.94	1099.19	376.52	1156.44	865.89	1171.22	1530.52	765.31	1034.31	1329.61	1626.57	603.18	680.87	479.67	717.53	696.77	660.33	645.18	577.45	857.21	935.9	506.87	1015.57	825.26	604.01	629.66	630.46		1176.12	704.585	0.68111	0.17075	3.98894
ENSG00000114279	FGF12	2257	3	156.95	72.1872	0.993097	0.203881	4.87098	1.11048e-06	0.00012907	NA	155.01	171.4	142.12	62.3	201.14	164.56	176.62	247.98	123.73	216.47	130.64	115.64	48.51	209.67	192.19	153.2	39.63	113.62	70.8	25.91	121.57	92.33	49.48	65.45	88.96	97.76	31.98	102.39	104.23	21.29	76.38	53.22		129.169	62.9024	0.913729	0.204326	4.47193
ENSG00000114638	UPK1B	7348	3	21.5835	3.2403	1.54699	0.317434	4.87343	1.09679e-06	0.000128799	NA	15.92	21.65	2.84	3.12	54.15	0	30.06	134.93	5.55	32.15	2.72	3.02	1.08	21.53	15.74	0.88	1.93	3.44	2.66	0	11.26	1.17	0.99	1.06	3.47	4.77	5.92	6.92	5.37	1.12	1.78	0		11.2912	0.9281	1.50895	0.317861	4.7472
ENSG00000115380	EFEMP1	2202	2	5140.06	2878.48	0.745272	0.19882	3.74849	0.000177905	0.005339	NA	6590.21	5158.31	3310.5	2796.35	2984.23	13417.4	4596.86	4022.34	5566.45	2950.23	3174.36	8316.3	2690.46	4307.6	6093.02	6266.41	2848.66	2508.3	1751.42	4129.79	2506.8	2833	1908.81	2592.74	3485.44	4599.64	1339.41	3310.98	3437.52	3373.06	2500.89	2929.2		4521.62	2791.8	0.619129	0.198824	3.11396
ENSG00000118733	OLFM3	118427	1	337.296	15.6861	2.31933	0.314523	7.37412	1.6544e-13	6.85159e-10	NA	159.2	626.07	284.24	230.52	332.66	125.59	282.78	1.82	1126.3	321.49	235.88	567.16	169.23	256.47	405.93	271.39	8.7	4.3	2.66	36.87	0	8.18	15.83	6.33	34.66	22.65	15.4	24.91	39.76	11.21	6.22	13.31		216.661	61.6102	1.06202	0.314419	3.37771
ENSG00000119927	GPAM	57678	10	3323.69	822.282	1.63025	0.250821	6.49966	8.05029e-11	1.01469e-07	NA	4806.29	1470.45	2845.29	2119.33	757.18	18283.9	2227.5	1366.61	2063.03	758.72	2712.59	2106.73	2009.22	2116.36	2359.34	5176.49	515.21	1298.91	643.4	787.29	1472.33	613.58	749.08	692.52	718.58	797.6	567.26	1952.28	761.86	467.3	687.39	431.91		2337.95	909.157	1.09761	0.250818	4.37614
ENSG00000120049	KCNIP2	30819	10	404.646	189.579	0.960857	0.208051	4.61837	3.86766e-06	0.000322194	NA	464.21	350.92	405.52	310.47	134.42	1565.52	245.2	346.44	333.13	184.32	393.73	375.09	255.46	282.68	279.18	548.03	241.66	197.12	158.42	196.32	181.23	77.14	247.38	164.69	145.56	196.72	194.22	416.47	139.69	122.15	198.93	155.57		371.75	214.956	0.694054	0.207951	3.33758
ENSG00000120903	CHRNA2	1135	8	10.9336	3.0895	1.14844	0.305292	3.7618	0.000168697	0.00513172	NA	6.7	10.83	27.48	4.15	19.34	1.08	8.46	0	10.31	22.5	31.75	2.01	6.47	8.42	5.8	9.63	0.97	2.58	1.77	1	3.38	0	6.93	2.11	4.62	2.38	1.18	11.07	7.52	1.12	1.78	1.02		11.9198	3.8941	1.04529	0.304198	3.43622
ENSG00000123689	G0S2	50486	1	1583.63	262.469	1.54769	0.310394	4.98619	6.15802e-07	8.00543e-05	NA	1922.18	706.36	1122.77	774.63	387.78	9792.62	618.18	500.51	1211.96	398.65	1204.79	1136.33	795.5	733.85	1253.4	2778.65	65.73	575.86	100.89	292.99	494.15	7.01	182.07	71.79	277.26	343.36	112.51	1241.1	206.32	105.34	85.26	37.87		1379.25	388.517	1.11658	0.310385	3.59741
ENSG00000124253	PCK1	5105	20	456.95	82.4717	1.41062	0.314481	4.48554	7.27285e-06	0.000508048	NA	671.17	218.31	318.35	231.56	79.3	2654.67	205.75	172.31	504.45	79.3	280.33	380.12	222.05	178.78	364.5	750.25	11.6	293.52	15.93	95.67	279.16	7.01	21.77	13.72	73.94	82.26	5.92	303.01	63.4	17.93	27.53	7.16		403.501	82.0482	1.29744	0.31448	4.12568
ENSG00000124440	HIF3A	64344	19	780.865	282.512	1.20788	0.243534	4.95982	7.05588e-07	8.89348e-05	NA	1193.19	1310.78	420.68	332.28	476.74	2241.1	563.69	516.92	698.78	460.81	407.34	924.15	316.9	598.12	886.41	1145.95	154.66	261.68	221.25	283.03	213.87	132.07	292.9	238.58	417.05	474.51	124.35	507.79	340.64	301.45	230.91	325.47		627.838	274.71	0.977567	0.243556	4.01373
ENSG00000124701	APOBEC2	10930	6	14.1732	7.1887	0.789436	0.255254	3.09275	0.0019831	0.0286877	NA	24.3	9.02	20.84	6.23	25.14	3.25	13.15	2.74	8.72	33.22	14.52	12.07	10.78	20.59	9.94	12.26	5.8	10.33	14.16	1.99	10.13	7.01	5.94	2.11	6.93	14.31	7.11	13.84	4.3	5.6	4.44	1.02		15.3191	5.6579	1.12358	0.256574	4.37916
ENSG00000125848	FLRT3	23767	20	823.9	458.344	0.734396	0.216427	3.39328	0.000690619	0.0139714	NA	669.5	439.33	1047.92	959.46	916.74	357.28	1470.28	57.44	982.73	859.46	950.77	919.12	894.66	1341.33	637.05	679.34	225.22	457.93	809.78	314.92	504.29	452.3	496.75	488.78	351.2	420.86	272.38	1059.85	364.28	197.23	478.69	439.07		801.485	348.278	1.03998	0.21651	4.80339
ENSG00000126500	FLRT1	23769	11	28.8346	15.8435	0.703039	0.246807	2.84854	0.00439202	0.0497705	NA	42.73	13.53	13.26	36.34	15.47	72.54	11.27	30.09	17.45	9.64	10.89	81.45	21.56	21.53	36.45	27.14	16.43	18.08	15.05	6.98	20.26	30.39	10.88	14.78	15.02	16.69	2.37	11.07	24.71	13.45	16.87	20.47		27.7528	14.2392	0.772522	0.247219	3.12485
ENSG00000128383	NA	NA	NA	210.173	37.1711	1.49043	0.311173	4.78971	1.6702e-06	0.000174655	NA	67.87	2071.26	33.16	151.6	49.32	115.84	63.88	15.5	99.15	28.93	27.22	360	120.73	70.2	36.45	51.65	23.2	13.77	54.87	22.92	24.76	3.51	29.69	9.5	40.43	15.5	131.45	20.75	45.13	91.89	7.99	59.36		157.614	52.8001	0.95004	0.311131	3.0535
ENSG00000129514	FOXA1	3169	14	371.974	161.34	1.45277	0.290648	4.99838	5.78142e-07	7.62002e-05	NA	43.57	139.83	108.01	66.46	58.99	3.25	182.26	4781.77	44.42	84.66	89.81	26.15	74.38	164.74	13.25	70.04	4.83	1140.53	9.74	12.96	1207.81	8.18	8.91	11.61	16.17	83.46	15.4	19.37	9.67	12.33	13.32	7.16		44.7662	15.1421	1.07264	0.291156	3.68409
ENSG00000130173	ANGPTL8	55908	19	13.6533	2.2677	1.55118	0.310641	4.99348	5.93002e-07	7.74375e-05	NA	20.95	3.61	4.74	5.19	0	77.95	12.21	29.17	13.48	1.07	3.63	11.06	3.23	11.23	1.66	19.26	3.87	1.72	1.77	1.99	2.25	1.17	1.98	1.06	1.16	1.19	1.18	6.92	2.15	1.12	2.66	4.09		11.1692	2.0612	1.40542	0.310893	4.52059
ENSG00000130176	CNN1	1264	19	1426.1	648.915	0.849611	0.28004	3.03389	0.00241423	0.0327355	NA	1206.6	273.34	428.26	635.49	582.15	5342.9	887.81	4678.75	463.21	617.27	443.63	1915.67	687.7	1030.57	1959.21	1665.09	300.62	1337.65	365.51	562.07	1305.74	546.96	344.36	280.81	1222.27	1078.97	323.3	655.83	1144.41	294.72	233.57	385.85		1056.17	364.065	1.1135	0.280093	3.97544
ENSG00000131738	KRT33B	3884	17	20.5489	3.01	1.65054	0.309651	5.33032	9.80423e-08	2.0596e-05	NA	17.6	14.43	18.95	9.35	21.27	0	57.31	0	7.14	32.15	17.24	8.04	4.31	51.48	55.5	14.01	0.97	0.86	3.54	3.99	2.25	0	2.97	3.17	4.62	0	2.37	4.15	8.6	6.72	0.89	3.07		20.5962	3.439	1.57008	0.309293	5.07634
ENSG00000131771	PPP1R1B	84152	17	366.698	121.573	0.934058	0.295204	3.16411	0.00155559	0.0241545	NA	71.22	95.62	37.9	21.81	10.64	188.38	31	4933.11	59.49	21.43	36.29	88.49	36.65	19.66	183.08	32.39	10.63	802.24	14.16	16.94	821.72	3.51	12.86	15.84	10.4	121.61	3.55	58.11	15.04	17.93	12.43	8.19		76.0713	17.7728	1.36571	0.295849	4.61625
ENSG00000132874	SLC14A2	8170	18	70.3028	10.6387	1.74465	0.303155	5.75499	8.66493e-09	3.30522e-06	NA	140.77	42.4	36.95	21.81	17.41	485.03	48.85	7.29	34.11	11.79	35.38	46.26	12.93	24.34	27.34	132.19	5.8	6.03	7.97	11.96	11.26	9.35	13.85	7.39	25.42	11.92	2.37	17.99	19.34	7.84	3.55	8.19		51.2894	17.5046	1.01064	0.30277	3.33799
ENSG00000133317	LGALS12	85329	11	135.702	28.6607	1.31101	0.313854	4.17713	2.95211e-05	0.0014432	NA	149.15	45.11	128.86	122.53	26.11	642.01	65.76	92.08	87.25	12.86	112.5	162.91	112.1	76.75	77.87	257.38	3.87	87.8	7.08	29.9	90.05	1.17	10.88	10.56	16.17	26.23	8.29	127.29	20.42	3.36	12.43	3.07		118.693	22.5825	1.34825	0.313885	4.29536
ENSG00000134548	SPX	80763	12	51.5956	15.6062	1.06172	0.311518	3.40822	0.000653873	0.0134058	NA	20.95	9.92	16.11	42.57	1.93	371.35	25.37	43.76	57.11	7.5	19.96	22.12	52.82	34.63	6.63	92.8	1.93	73.17	2.66	4.98	86.67	5.84	6.93	6.33	5.78	13.11	2.37	9.69	12.89	5.6	3.55	8.19		39.3268	9.1207	1.2044	0.311815	3.86254
ENSG00000134962	KLB	152831	4	314.672	60.3465	1.6779	0.289842	5.789	7.08083e-09	3.01872e-06	NA	478.45	86.6	229.29	227.4	79.3	2300.64	108.98	66.55	203.84	86.8	222.27	222.24	175.7	91.73	159.06	295.9	21.27	54.23	53.1	52.82	58.53	32.72	57.39	66.51	82.02	66.77	22.5	202.01	99.93	21.29	62.17	12.28		228.628	78.186	1.08925	0.289768	3.75905
ENSG00000135447	PPP1R1A	5502	12	335.519	45.8401	1.51372	0.31709	4.77378	1.80799e-06	0.000183265	NA	367.01	145.24	151.6	159.91	81.23	2375.35	163.47	108.49	264.12	58.94	164.21	327.83	183.24	148.83	200.48	468.36	5.8	79.19	13.28	53.81	95.68	9.35	34.63	19	42.74	78.69	4.74	229.68	52.65	2.24	8.88	3.07		278.356	61.7797	1.16336	0.317081	3.66897
ENSG00000136842	TMOD1	7111	9	319.846	153.872	0.868927	0.243691	3.56569	0.000362899	0.0087306	NA	457.5	215.61	139.28	130.84	190.5	1298.1	278.09	145.87	214.16	187.54	142.43	481.68	141.21	238.69	310.66	545.4	145.96	148.05	84.08	132.54	175.6	133.23	120.72	145.68	262.25	242.02	66.32	184.02	237.48	123.27	122.56	138.17		301.605	132.878	0.968654	0.243768	3.97367
ENSG00000137441	FGFBP2	83888	4	264.281	80.4566	1.25742	0.280324	4.48561	7.27052e-06	0.000508048	NA	219.53	271.54	180.02	433	210.81	478.53	120.25	19.15	256.99	183.25	156.04	543.02	423.62	102.03	347.94	282.77	49.3	117.07	51.33	82.72	85.55	26.88	92.03	131.96	71.63	116.84	39.08	103.77	79.52	52.67	129.66	57.31		261.696	96.9477	1.05689	0.280219	3.77165
ENSG00000137766	UNC13C	440279	15	40.7403	22.2045	0.723428	0.242648	2.98139	0.0028694	0.0369542	NA	51.95	15.34	22.74	23.88	21.27	141.83	35.7	18.23	23.8	27.86	11.79	78.44	29.1	40.25	42.25	67.41	22.23	22.38	21.24	49.83	30.39	5.84	8.91	21.11	27.73	31	13.03	29.06	25.79	17.93	12.43	16.38		41.4388	14.5506	1.22964	0.244357	5.03215
ENSG00000138039	LHCGR	3973	2	17.2278	3.7211	1.64826	0.280235	5.88169	4.06102e-09	1.9954e-06	NA	8.38	2.71	18	3.12	1.93	47.64	16.91	4.56	22.21	5.36	25.4	29.16	6.47	30.89	24.02	28.89	0.97	0.86	3.54	1	6.75	1.17	4.95	6.33	2.31	9.54	5.92	4.15	3.22	3.36	4.44	1.02		10.3735	3.5436	1.09215	0.282068	3.87192
ENSG00000138207	RBP4	5950	10	442.495	98.3697	1.39659	0.304195	4.5911	4.40912e-06	0.00035804	NA	590.73	215.61	339.2	235.71	88	2706.64	159.71	154.07	366.44	88.95	336.58	530.96	242.53	141.34	321.43	562.03	61.86	130.84	32.75	235.19	135.08	43.24	31.67	48.56	84.33	244.41	15.4	303.01	77.37	57.15	44.41	28.66		339.601	123.579	0.938322	0.304175	3.08481
ENSG00000138696	BMPR1B	658	4	315.453	183.235	0.717538	0.178583	4.01796	5.87037e-05	0.0024071	NA	339.36	214.7	392.26	260.63	343.29	173.22	305.33	728.43	244.3	352.57	348.37	293.63	255.46	307.02	259.3	229.37	125.66	250.49	231.87	119.59	308.42	120.38	125.67	169.96	164.05	193.14	177.64	325.15	200.94	109.82	182.06	126.91		263.914	158.3	0.674393	0.178866	3.77039
ENSG00000138798	EGF	1950	4	114.915	51.3032	0.938797	0.254044	3.69541	0.000219532	0.00613716	NA	73.74	82.99	163.91	106.95	255.29	8.66	125.89	223.36	33.31	211.11	141.53	39.22	111.02	75.82	119.29	66.53	23.2	108.46	52.22	14.95	117.07	28.05	58.38	25.34	69.32	23.84	26.05	110.69	49.43	29.14	41.74	42.99		90.8047	34.7081	1.10355	0.254811	4.33086
ENSG00000140538	NTRK3	4916	15	1150.05	550.82	0.893285	0.233872	3.81955	0.000133693	0.00430575	NA	1628.07	903.92	598.81	692.6	815.2	2715.3	1064.43	712.93	797.13	735.15	489.9	2103.71	674.77	1069.88	1871.4	1527.65	488.15	790.19	291.17	394.64	810.46	480.35	438.36	366.32	832.95	674.8	299.62	718.09	845.68	512.12	381	489.22		916.288	491.244	0.752606	0.233911	3.2175
ENSG00000146197	SCUBE3	222663	6	180.2	75.5534	0.957611	0.27186	3.52244	0.000427588	0.00976815	NA	282.38	102.84	52.11	90.34	70.59	745.95	163.47	216.07	99.94	69.66	83.46	368.05	56.05	160.06	106.87	215.36	54.13	41.32	52.22	117.6	40.52	47.92	54.42	29.56	164.05	118.03	21.32	152.2	161.18	56.03	32.86	65.5		177.48	55.6323	1.26227	0.27204	4.64001
ENSG00000147234	FRMPD3	84443	X	88.0124	33.5174	1.12685	0.252304	4.46623	7.96086e-06	0.000545591	NA	141.61	77.58	57.8	34.27	33.85	79.03	58.25	395.67	78.52	35.36	38.1	81.45	45.27	57.1	92.78	101.55	33.83	86.08	13.28	42.85	74.29	16.36	7.92	29.56	39.28	26.23	26.05	24.91	50.5	16.81	18.65	29.68		59.7313	29.1287	0.824596	0.252974	3.2596
ENSG00000147257	GPC3	2719	X	2532.17	497.248	1.6166	0.293339	5.51105	3.56709e-08	9.50612e-06	NA	4122.55	2697.33	875.47	1103.8	727.2	9799.11	1259.84	951.8	2544.48	698.71	843.71	5958.17	1061.74	1088.6	3189.41	3592.81	348.95	932.22	225.68	658.73	1007.45	217.38	204.83	240.69	387.01	1231.58	187.11	996.2	443.79	285.76	221.14	367.43		2248.93	629.702	1.2731	0.293328	4.3402
ENSG00000147588	PMP2	5375	8	833.246	377.046	0.973395	0.227213	4.28406	1.83517e-05	0.00103593	NA	1622.21	479.93	402.68	675.98	532.83	1211.49	1004.3	178.69	770.96	536.89	364.7	1727.62	710.34	988.45	1061.2	1063.66	346.05	315.9	411.53	569.04	359.08	220.89	433.42	310.37	368.53	764.22	361.2	325.15	369.65	294.72	338.37	244.61		718.458	377.632	0.787835	0.227221	3.46726
ENSG00000149968	MMP3	4314	11	809.993	43.4017	1.56885	0.313874	4.99834	5.7827e-07	7.62002e-05	NA	253.89	688.32	360.04	468.31	186.64	132.08	17.85	58.35	257.78	221.83	355.63	6847.12	493.68	12.17	1757.91	848.3	1.93	138.59	3.54	0	166.59	1.17	52.45	9.5	78.56	3.58	33.16	47.04	128.95	8.96	7.1	13.31		524.847	66.6795	1.10903	0.313876	3.53333
ENSG00000149970	CNKSR2	22866	X	75.7663	33.1215	1.05393	0.206654	5.1	3.39655e-07	5.07556e-05	NA	129.04	35.18	47.37	51.92	47.38	178.64	64.82	55.61	69.01	52.51	53.53	106.59	50.66	71.14	90.3	108.55	35.77	30.99	33.63	36.87	31.52	22.21	29.69	31.67	54.3	47.69	17.76	42.89	33.31	26.89	30.2	24.56		63.0029	29.2241	0.965192	0.207431	4.65307
ENSG00000150471	ADGRL3	23284	4	524.873	287.988	0.771373	0.198647	3.88314	0.000103115	0.00362781	NA	901.6	340.1	369.52	223.25	322.99	1855.67	481.95	349.17	439.41	305.42	340.21	678.78	205.88	505.45	385.21	693.35	301.59	278.89	298.25	206.29	231.88	245.43	422.53	286.09	226.43	358.86	152.77	542.38	192.35	192.75	329.49	341.84		516.312	291.596	0.73398	0.198617	3.69545
ENSG00000152270	PDE3B	5140	11	583.15	139.729	1.51665	0.279607	5.42424	5.82024e-08	1.33912e-05	NA	716.42	225.53	564.7	388.35	118.94	3483.99	372.03	197.83	302.99	125.38	480.83	440.45	341.7	346.33	397.64	827.29	107.3	243.6	54.87	160.45	246.51	100.51	132.6	90.79	149.03	140.68	60.4	348.67	185.9	52.67	94.14	67.55		470.572	191.861	0.956721	0.27954	3.42249
ENSG00000152785	BMP3	651	4	265.158	48.9955	1.74401	0.289403	6.02623	1.67827e-09	1.05767e-06	NA	418.12	66.76	325.93	38.42	96.7	1166.02	216.08	224.27	115.01	87.87	371.96	153.86	63.6	271.45	175.62	450.85	25.13	79.19	22.13	37.87	74.29	77.14	20.78	30.61	54.3	78.69	7.11	132.83	51.58	21.29	31.08	39.92		147.277	42.5071	1.24018	0.28956	4.28298
ENSG00000153234	NR4A2	4929	2	18381.1	10336.2	0.734768	0.203792	3.60548	0.000311573	0.00780911	NA	21039.2	16255.3	21886.8	23383.2	15543.9	17474.1	22679	4267.58	14784.6	15115.5	22148.9	13210.5	23345.3	22498.4	15831.9	24634.1	7589.01	12345.3	14946.8	7580.92	12486.7	4673.74	9225.44	9292.05	10201	18474.9	6005.41	19178.2	10139.5	5216.48	8861.48	9162.19		15946.5	9827.27	0.61704	0.203794	3.02777
ENSG00000154258	ABCA9	10350	17	880.964	367.07	1.08203	0.223312	4.84537	1.26379e-06	0.000141457	NA	1013.88	798.37	491.74	536.84	399.38	2569.14	645.42	989.17	706.71	344	469.94	1676.33	535.72	594.38	1247.6	1076.79	422.42	416.62	351.35	427.53	366.96	161.28	412.64	294.53	448.24	369.59	234.48	610.17	528.68	203.95	279.75	344.91		732.41	401.506	0.741948	0.223297	3.32269
ENSG00000154263	ABCA10	10349	17	1288.31	565.951	1.0542	0.201008	5.24454	1.56673e-07	2.83619e-05	NA	1390.1	1491.2	722.93	934.54	703.99	2555.07	1132.07	1311	1369.8	681.56	699.47	2166.06	818.13	1197.18	1892.94	1546.91	678.57	550.04	523.92	557.08	518.92	216.21	534.35	450.77	733.59	494.78	329.23	907.65	902.63	610.74	539.08	507.65		1064.85	566.69	0.807299	0.201022	4.01597
ENSG00000157103	SLC6A1	6529	3	297.509	59.7978	1.76567	0.270741	6.52161	6.95551e-11	9.16546e-08	NA	251.37	845.28	140.23	174.45	137.32	409.24	201.99	69.29	443.38	204.68	177.82	657.66	162.76	162.87	501.19	220.61	31.9	38.73	35.4	80.72	38.27	72.46	49.48	44.34	99.35	70.34	34.34	96.85	103.16	73.96	37.3	50.15		222.752	69.5528	1.27581	0.270657	4.71376
ENSG00000157502	PWWP3B	139221	X	30.2502	3.9591	1.7769	0.308262	5.76426	8.20161e-09	3.21304e-06	NA	15.92	47.81	23.69	48.8	45.45	89.86	5.64	1.82	16.66	40.72	29.94	24.13	24.79	14.98	24.02	29.77	1.93	3.44	2.66	3.99	2.25	3.51	0	2.11	3.47	5.96	20.13	5.53	2.15	0	6.22	0		31.5252	4.132	1.78754	0.308006	5.80358
ENSG00000158571	PFKFB1	5207	X	53.1835	20.8313	1.0681	0.260426	4.10137	4.10704e-05	0.00184308	NA	73.74	22.55	66.32	33.23	18.37	217.61	40.4	21.88	57.9	22.5	49.9	36.2	52.82	35.57	24.02	77.91	5.8	36.15	19.47	19.93	25.89	15.19	30.68	9.5	24.26	11.92	10.66	67.8	13.97	8.96	17.76	15.35		45.6391	21.1695	0.86678	0.260431	3.32825
ENSG00000159251	ACTC1	70	15	99.5146	38.4759	0.915794	0.300848	3.04404	0.00233423	0.0320122	NA	93.85	18.04	46.43	39.46	38.68	572.72	81.73	19.15	38.07	36.44	56.25	201.12	34.49	71.14	115.98	128.69	20.3	34.43	34.52	49.83	50.65	7.01	24.74	16.89	108.6	26.23	68.69	38.74	98.86	8.96	9.77	17.4		105.608	24.9752	1.3533	0.301006	4.4959
ENSG00000159307	SCUBE1	80274	22	56.644	28.4828	0.81688	0.243125	3.35991	0.000779675	0.0152002	NA	122.34	32.48	32.21	29.07	24.18	131	44.16	24.62	39.66	17.15	43.55	105.59	34.49	49.61	103.55	72.66	16.43	32.71	25.67	50.83	27.02	31.56	20.78	24.28	38.12	41.73	20.13	19.37	35.46	14.57	28.42	28.66		56.6933	24.893	0.968668	0.24338	3.98006
ENSG00000160111	CPAMD8	27151	19	1511.33	377.919	1.40399	0.289589	4.84821	1.24579e-06	0.000140336	NA	2391.41	1418.13	758.93	782.94	798.76	4718.21	851.17	458.58	1307.14	885.18	904.5	1747.73	876.34	921.05	2314.6	3046.54	212.66	533.68	183.2	219.25	556.07	227.9	447.27	152.02	741.68	450.66	188.3	849.54	644.74	313.77	137.66	188.32		1618.56	425.564	1.36435	0.289574	4.71157
ENSG00000160307	S100B	6285	21	826.049	332.384	1.13232	0.219543	5.15761	2.5012e-07	4.00607e-05	NA	1313.85	404.15	398.89	533.73	413.89	2964.31	714	729.35	954.97	436.16	342.02	1047.83	437.63	666.45	830.9	1028.64	336.39	420.06	249.57	412.58	443.5	140.25	313.68	231.19	309.61	686.73	144.48	499.48	287.98	337.31	277.09	228.24		732.405	366.769	0.859636	0.219507	3.91621
ENSG00000162878	PKDCC	91461	2	596.765	319.661	0.763546	0.229163	3.3319	0.00086256	0.0161954	NA	732.34	322.96	370.47	500.5	334.59	1709.51	442.49	348.26	539.35	372.93	402.81	820.57	487.21	453.97	900.49	809.78	274.52	314.18	275.24	278.04	305.05	341.27	279.05	280.81	408.96	631.88	248.7	340.37	382.54	305.93	243.34	204.7		546.987	309.257	0.695655	0.229176	3.03546
ENSG00000163710	PCOLCE2	26577	3	249.472	62.9983	1.46736	0.279292	5.25387	1.48934e-07	2.80363e-05	NA	439.07	62.25	188.55	173.41	43.52	1239.64	114.62	80.23	146.74	73.94	226.8	370.06	178.93	105.77	123.43	424.59	30.93	115.34	41.6	70.76	108.06	59.61	68.28	43.28	46.21	81.07	52.11	139.74	53.73	30.26	50.62	16.38		196.982	74.1809	1.03797	0.27922	3.71738
ENSG00000163817	SLC6A20	54716	3	18.9361	6.3712	1.27131	0.252672	5.03147	4.86727e-07	6.71915e-05	NA	36.03	10.83	4.74	18.69	9.67	28.15	15.03	40.11	17.45	16.07	14.52	19.11	15.09	15.91	23.2	18.38	5.8	11.19	6.2	11.96	11.26	7.01	1.98	3.17	2.31	10.73	10.66	12.45	2.15	1.12	0.89	3.07		17.2869	6.5881	1.10503	0.25206	4.38398
ENSG00000164107	HAND2	9464	4	33.13	8.1005	1.47756	0.283445	5.21286	1.85951e-07	3.18978e-05	NA	51.11	22.55	17.05	23.88	16.44	72.54	16.91	7.29	15.07	18.22	26.31	90.5	30.18	29.02	27.34	65.66	11.6	7.75	0	3.99	7.88	15.19	4.95	13.72	6.93	11.92	3.55	17.99	6.45	5.6	7.99	4.09		30.2089	8.0997	1.36691	0.283278	4.82533
ENSG00000164764	SBSPON	157869	8	481.677	267.24	0.747936	0.207975	3.59628	0.000322802	0.00798467	NA	637.65	244.47	285.19	307.36	285.27	1238.56	463.16	412.08	405.31	277.55	272.17	927.16	306.13	427.76	691.73	525.27	166.26	350.34	249.57	255.12	329.81	154.27	238.48	178.41	361.6	460.2	177.64	280.87	397.59	233.09	205.15	237.45		389.206	224.691	0.694354	0.208138	3.33603
ENSG00000164879	CA3	761	8	1383.86	170.445	1.80593	0.311854	5.79095	6.9989e-09	3.01872e-06	NA	1558.52	597.2	547.64	1051.88	223.38	9783.96	504.5	540.63	1377.73	187.54	507.14	1379.68	1010	582.21	563.32	1726.37	48.33	269.42	75.23	183.37	278.03	16.36	81.14	44.34	85.49	357.67	29.61	1047.39	89.19	32.5	60.39	28.66		852.413	190.556	1.25767	0.311854	4.03289
ENSG00000165269	NA	NA	NA	686.952	180.409	1.43521	0.277183	5.17783	2.24484e-07	3.69762e-05	NA	1053.26	400.54	529.64	462.08	136.35	3832.6	310.97	349.17	516.35	144.67	549.78	673.75	474.28	352.88	303.2	901.71	200.09	230.69	66.38	191.34	195.86	169.47	246.39	63.34	234.52	258.71	68.69	448.29	209.54	101.98	89.7	111.56		567.297	224.94	0.99457	0.277142	3.58867
ENSG00000165478	HEPACAM	220296	11	102.907	21.7457	1.44089	0.305157	4.72178	2.33784e-06	0.000217923	NA	159.2	35.18	56.85	46.73	27.08	714.55	47.91	46.5	54.73	22.5	54.43	92.52	42.04	58.03	45.56	142.7	9.67	47.34	7.97	16.94	43.9	5.84	17.81	5.28	31.19	53.65	7.11	52.58	25.79	7.84	8.88	6.14		76.9247	22.2702	1.12751	0.305171	3.69468
ENSG00000165495	PKNOX2	63876	11	129.31	65.1227	0.881583	0.200566	4.39547	1.10531e-05	0.000696587	NA	200.26	87.51	80.54	106.95	81.23	515.34	90.19	60.17	107.87	84.66	71.67	186.04	63.6	111.39	106.87	114.68	49.3	49.06	59.3	71.75	65.29	68.95	57.39	80.23	63.54	98.96	72.24	106.54	55.88	54.91	49.73	38.89		104.18	59.5435	0.714212	0.201011	3.5531
ENSG00000165730	STOX1	219736	10	119.639	70.9654	0.672747	0.197193	3.41162	0.000645776	0.0132585	NA	100.55	57.74	98.54	107.99	118.94	376.76	108.98	34.64	103.9	121.1	94.35	129.72	78.69	144.15	76.21	161.96	90.86	74.03	86.73	94.67	87.8	53.76	58.38	65.45	65.85	129.95	43.82	101	50.5	28.02	65.72	38.89		99.9783	59.5101	0.665262	0.197866	3.36219
ENSG00000166292	TMEM100	55273	17	1218.05	488.365	1.08161	0.244098	4.43105	9.37762e-06	0.000617858	NA	1410.21	2567.43	855.58	522.3	613.09	2556.15	785.4	414.82	1519.71	574.4	760.25	2485.84	489.37	851.78	1665.12	1417.34	545.18	413.17	289.4	544.13	425.49	397.37	337.43	693.58	472.5	709.38	355.28	588.03	557.7	316.01	702.49	466.71		1146.08	553.357	0.862449	0.244073	3.53358
ENSG00000166473	PKD1L2	114780	16	21.248	9.3356	0.915357	0.267141	3.42649	0.000611437	0.0127522	NA	27.65	13.53	33.16	19.73	23.21	48.72	18.79	4.56	10.31	6.43	33.57	16.09	19.4	12.17	13.25	39.39	12.57	6.03	8.85	4.98	12.38	3.51	14.84	7.39	8.09	10.73	8.29	19.37	18.27	3.36	3.55	7.16		26.3591	8.6929	1.23336	0.266491	4.62813
ENSG00000166819	PLIN1	5346	15	4217.18	603.657	1.40596	0.318174	4.41883	9.92359e-06	0.0006393	NA	6196.39	1639.15	2585.68	1851.43	630.5	29551.1	1918.41	1207.07	2834.78	637.63	2567.43	3580.94	2016.76	2010.59	2245.84	6001.15	91.83	1278.25	154.88	847.09	1252.83	9.35	468.05	153.07	620.38	830.99	66.32	3055.01	598.53	72.84	144.76	14.33		3384.67	803.755	1.05267	0.318174	3.30849
ENSG00000167588	GPD1	2819	12	1670.71	286.119	1.44373	0.314623	4.58875	4.45911e-06	0.000360082	NA	2430.8	573.75	1474.28	963.61	244.66	9556.6	934.78	743.93	1225.44	238.98	1584.91	1180.57	987.36	934.16	758	2899.46	46.4	648.16	82.31	398.63	640.49	9.35	186.03	91.84	287.66	325.48	62.77	1332.42	308.4	43.7	89.7	24.56		1440.41	320.636	1.22756	0.314621	3.90171
ENSG00000167676	PLIN4	729359	19	3859.84	661.335	1.37146	0.316427	4.33422	1.46277e-05	0.000860159	NA	5136.43	1028.41	2454.93	2400.73	349.1	26360.5	1490.01	1446.84	2144.72	397.58	2982.03	3605.07	2557.87	1790.62	1823.35	5789.3	100.53	1714.67	169.92	854.06	1839.29	37.4	678.82	222.75	724.35	711.76	159.88	2383.96	624.32	159.13	161.63	38.89		3785.02	797.18	1.23408	0.316426	3.90007
ENSG00000167941	SOST	50964	17	23.5128	6.9359	0.905626	0.317374	2.85349	0.00432412	0.0492559	NA	15.08	11.73	6.63	10.38	20.31	82.28	19.73	0	7.93	22.5	4.54	27.15	10.78	22.46	30.65	84.04	2.9	0.86	3.54	7.97	1.13	1.17	5.94	1.06	19.64	0	9.47	26.29	24.71	3.36	0.89	2.05		35.1689	8.2956	1.14835	0.317266	3.61953
ENSG00000168004	PLAAT5	117245	11	127.938	28.2721	1.5143	0.292525	5.17666	2.25893e-07	3.6998e-05	NA	174.29	41.5	60.64	62.3	19.34	809.83	62.94	54.7	88.04	32.15	88.91	169.95	54.97	64.59	72.9	189.97	9.67	43.04	13.28	45.84	51.78	14.02	16.82	24.28	19.64	53.65	10.66	67.8	24.71	14.57	15.99	26.61		98.0083	33.8841	1.06113	0.292424	3.62874
ENSG00000168079	SCARA5	286133	8	2955.56	1234.2	0.977723	0.265216	3.68651	0.000227348	0.00627697	NA	4587.59	2079.38	1876.96	1284.47	1623.63	7707.42	2020.81	1789.63	2193.9	1666.4	1972.3	6616.84	1435.77	2191.24	4668.97	3573.55	1164.79	1606.21	1021.29	603.92	1669.32	1282.09	931.15	800.2	1824.17	2039.91	369.49	2263.59	1903.05	600.65	730.91	936.48		2766.3	1332.24	0.818261	0.265212	3.08531
ENSG00000169181	GSG1L	146395	16	15.4961	2.3097	1.722	0.300018	5.73965	9.48717e-09	3.52606e-06	NA	36.03	17.14	3.79	8.31	8.7	43.31	1.88	1.82	31.73	7.5	5.44	22.12	8.62	6.55	24.85	20.14	2.9	4.3	2.66	4.98	2.25	0	0.99	0	1.16	3.58	0	4.15	2.15	2.24	3.55	2.05		15.6196	5.1644	1.09604	0.296748	3.69351
ENSG00000170323	FABP4	2167	8	4299.16	920.848	1.61223	0.284569	5.6655	1.46593e-08	4.72193e-06	NA	4384.82	1922.41	3659.18	4670.62	1451.5	25482.5	2043.36	1344.73	3341.61	1467.08	2927.6	3569.88	4353.67	1626.82	1718.97	4821.93	556.78	1200.78	351.35	923.82	1160.53	1089.25	1145.88	484.55	1073.24	1610.71	333.96	2515.41	1161.6	314.89	508.88	301.93		2691.31	1138.38	0.892811	0.284566	3.13744
ENSG00000171246	NPTX1	4884	17	39.1024	21.6914	0.717931	0.233021	3.08097	0.00206328	0.0294507	NA	25.14	38.79	10.42	46.73	35.78	53.05	63.88	6.38	18.24	26.79	18.14	50.28	70.06	62.71	56.33	42.9	15.47	18.08	26.55	24.91	18.01	29.22	10.88	17.95	5.78	1.19	43.82	47.04	11.82	25.77	10.66	39.92		41.0981	19.2205	0.920326	0.233238	3.94586
ENSG00000171819	ANGPTL7	10218	1	245.738	93.9183	1.08797	0.262303	4.14777	3.35731e-05	0.00157489	NA	494.37	101.04	162.97	71.65	130.55	573.81	245.2	103.02	100.73	135.03	196.87	328.83	84.08	198.44	566.64	438.6	72.5	82.63	115.05	189.35	81.05	108.69	41.56	33.78	158.27	183.6	69.87	65.03	123.57	79.56	40.85	57.31		227.515	90.897	1.03424	0.262309	3.94284
ENSG00000172602	RND1	27289	12	410.248	130.469	1.15201	0.290224	3.9694	7.20553e-05	0.00277408	NA	561.4	581.87	270.03	190.02	207.91	1099.98	574.02	104.84	81.7	249.69	246.76	649.62	208.04	599.06	560.84	378.19	18.37	257.37	143.37	31.89	219.5	29.22	60.36	68.62	131.7	216.99	61.58	345.9	140.77	162.49	55.06	144.31		453.734	180.801	0.943498	0.290146	3.2518
ENSG00000172901	LVRN	206338	5	430.206	141.198	1.23393	0.268813	4.5903	4.42618e-06	0.000358422	NA	727.31	229.14	228.34	274.13	81.23	2267.08	263.99	103.02	384.69	75.01	207.75	443.47	264.09	248.98	347.94	737.12	132.43	120.51	46.91	214.26	124.95	119.21	108.85	99.23	202.17	174.07	75.79	224.15	210.61	172.58	93.25	140.22		370.753	154.381	0.968519	0.268784	3.60334
ENSG00000173376	NDNF	79625	4	497.745	264.9	0.750358	0.242502	3.09424	0.00197318	0.0285727	NA	701.34	448.35	229.29	206.64	234.99	1341.41	367.34	403.87	617.88	223.97	196.87	1150.4	185.4	319.19	675.16	661.83	378.92	169.57	146.91	391.65	158.71	416.07	144.47	141.46	333.87	447.09	119.61	244.9	341.71	234.21	206.93	362.31		499.069	241.417	0.861931	0.242517	3.55411
ENSG00000173714	WFIKKN2	124857	17	33.2866	14.2641	0.916932	0.275316	3.33047	0.000867001	0.0162339	NA	15.92	26.16	39.79	37.38	37.71	14.07	26.31	22.79	36.49	30.01	37.2	48.27	37.73	29.02	60.47	33.27	20.3	6.89	13.28	17.94	9.01	28.05	8.91	3.17	12.71	31	5.92	19.37	15.04	13.45	8.88	14.33		44.7943	12.1719	1.40684	0.275129	5.11337
ENSG00000174697	LEP	3952	7	358.203	32.3809	1.80737	0.316558	5.70944	1.13348e-08	4.05132e-06	NA	344.38	192.15	67.27	112.14	58.02	3257.71	129.65	42.85	342.65	37.51	56.25	270.51	97.01	134.79	106.87	481.49	13.53	62.84	7.97	106.63	65.29	8.18	18.8	8.45	35.81	27.42	5.92	123.14	19.34	1.12	4.44	9.21		267.041	68.2957	1.08671	0.316532	3.43318
ENSG00000175084	DES	1674	2	497.774	119.78	1.27204	0.309061	4.11583	3.85782e-05	0.0017502	NA	625.92	165.09	102.33	126.68	172.13	3876.99	189.77	251.62	159.43	213.26	109.77	917.11	149.83	200.31	195.51	508.63	39.63	151.5	53.1	73.75	136.2	56.1	86.09	43.28	313.08	238.45	111.32	193.71	282.61	52.67	39.96	45.03		474.846	100.496	1.36226	0.309068	4.40765
ENSG00000176165	FOXG1	2290	14	38.8489	14.9991	0.930035	0.301687	3.08278	0.00205074	0.029355	NA	13.41	80.29	34.11	42.57	18.37	0	22.55	177.78	20.62	41.79	29.03	22.12	32.34	32.76	23.2	30.64	18.37	24.1	12.39	8.97	14.63	1.17	0.99	2.11	9.24	16.69	5.92	77.48	8.6	11.21	3.55	24.56		30.0847	8.5496	1.14591	0.302468	3.78853
ENSG00000176194	CIDEA	1149	18	97.0829	26.5953	1.13661	0.310769	3.65742	0.000254762	0.00685753	NA	113.96	22.55	88.12	48.8	12.57	606.29	24.43	53.79	43.62	22.5	88.91	102.57	49.58	31.82	23.2	220.61	1.93	33.57	9.74	49.83	29.27	0	23.75	50.67	30.04	17.88	8.29	92.7	16.12	19.05	35.52	7.16		82.2128	25.7589	1.00313	0.31078	3.22777
ENSG00000176485	PLAAT3	11145	11	704.591	240.831	1.22009	0.260585	4.68214	2.83899e-06	0.000254806	NA	953.55	302.21	464.27	337.47	176.97	3521.88	417.13	774.93	525.87	165.03	483.55	873.87	352.48	416.53	535.99	971.74	176.89	335.7	171.69	268.08	312.93	163.62	148.43	166.8	283.04	388.67	120.8	442.76	347.08	184.9	174.07	167.85		571.232	262.503	0.880896	0.260573	3.38061
ENSG00000176678	FOXL1	2300	16	108.844	56.0586	0.785761	0.245832	3.19633	0.00139187	0.0223176	NA	118.15	73.07	55.9	107.99	76.39	285.82	90.19	31	94.39	63.23	59.88	236.32	107.79	91.73	135.86	113.81	52.2	52.51	28.32	49.83	50.65	73.63	47.5	29.56	85.49	96.57	22.5	66.41	118.2	45.95	34.64	42.99		96.5129	45.4674	0.882066	0.246207	3.58262
ENSG00000179520	SLC17A8	246213	12	13.1542	4.2166	1.10647	0.299226	3.69778	0.00021749	0.0061154	NA	15.08	12.63	10.42	3.12	12.57	56.3	8.46	3.65	20.62	12.86	9.07	8.04	1.08	12.17	17.4	7	0.97	0	2.66	12.96	2.25	4.67	0	2.11	5.78	11.92	0	6.92	4.3	1.12	9.77	2.05		12.0912	3.3003	1.21242	0.300003	4.04136
ENSG00000179546	HTR1D	3352	1	4.5748	0.8397	1.48768	0.308553	4.82147	1.42505e-06	0.00015302	NA	10.05	2.71	1.89	1.04	6.77	15.16	2.82	0	2.38	2.14	3.63	8.04	0	4.68	6.63	5.25	0	0.86	0	0	2.25	2.34	0.99	0	1.16	2.38	1.18	1.38	0	0	0.89	0		3.9587	0.5599	1.49718	0.310087	4.82824
ENSG00000180318	ALX1	8092	12	243.815	38.0564	1.94322	0.281529	6.90238	5.11384e-12	1.05893e-08	NA	339.36	339.2	189.5	128.76	136.35	545.66	155.01	34.64	271.26	109.31	166.93	645.59	151.98	140.4	186.39	360.68	47.36	24.96	22.13	38.87	28.14	43.24	48.49	31.67	45.06	34.57	9.47	113.46	41.91	8.96	47.07	23.54		209.982	60.5613	1.31933	0.281198	4.69183
ENSG00000181092	ADIPOQ	9370	3	6692.63	1093.32	1.23392	0.318248	3.87723	0.00010565	0.00367684	NA	11522.2	2335.58	5188.41	3029.99	929.31	41279.5	3135.97	2034.87	4361.63	939.83	5199.28	5457.38	3083.89	2955.97	2761.95	12866.4	134.36	2738.99	246.03	1297.54	2877.13	2.34	761.94	249.14	883.78	1435.45	76.98	5634.07	766.16	108.7	254.89	25.59		5670.69	1127.16	1.08157	0.318248	3.3985
ENSG00000181195	PENK	5179	8	26.1751	9.3176	1.19431	0.250755	4.76286	1.90867e-06	0.000189494	NA	15.08	25.26	38.85	28.04	16.44	15.16	15.03	3.65	15.86	30.01	33.57	52.29	38.8	15.91	53.85	21.01	11.6	10.33	7.08	21.92	10.13	3.51	7.92	4.22	8.09	16.69	7.11	12.45	4.3	10.09	4.44	9.21		27.4389	13.1208	0.865501	0.247861	3.49188
ENSG00000181234	TMEM132C	92293	12	307.817	100.48	1.20635	0.276555	4.36208	1.28833e-05	0.000779725	NA	503.59	207.49	162.02	97.61	76.39	1348.99	151.26	169.57	228.43	100.73	217.73	440.45	105.63	163.8	451.49	499.88	108.26	151.5	69.92	98.66	140.7	45.58	59.37	129.85	82.02	139.49	37.9	225.53	54.8	84.05	101.24	78.81		281.099	107.228	1.03705	0.276519	3.75037
ENSG00000183783	KCTD8	386617	4	18.4419	4.4597	1.48269	0.285184	5.19906	2.003e-07	3.37598e-05	NA	30.16	18.04	8.53	18.69	23.21	61.71	13.15	5.47	9.52	8.57	7.26	11.06	11.86	13.1	7.46	47.27	1.93	4.3	0.89	0	12.38	7.01	2.97	1.06	5.78	3.58	4.74	13.84	5.37	5.6	0.89	1.02		19.8646	4.1206	1.62693	0.284879	5.71094
ENSG00000184601	C14orf180	400258	14	160.071	21.2719	1.30354	0.317789	4.1019	4.09772e-05	0.00184175	NA	217.86	75.78	119.38	83.07	29.01	1076.16	80.8	36.47	88.04	15	126.1	122.68	83	98.28	68.76	240.75	1.93	20.66	5.31	22.92	31.52	2.34	16.82	1.06	35.81	42.92	2.37	130.06	20.42	0	6.22	0		136.039	24.933	1.09756	0.317793	3.4537
ENSG00000184611	KCNH7	90134	2	2.244	0.3827	0.914298	0.313703	2.91453	0.00356227	0.0432274	NA	3.35	0	0	1.04	0	6.5	2.82	0	0.79	2.14	0.91	5.03	1.08	2.81	3.31	6.13	0	0	0	0	1.13	0	0	0	1.16	0	0	2.77	1.07	0	0	0		3.8857	0.2363	1.48491	0.314342	4.72389
ENSG00000184811	TRARG1	286753	17	426.174	84.6806	1.24319	0.317179	3.9195	8.87318e-05	0.00326439	NA	736.53	91.11	403.63	138.1	81.23	2503.1	165.35	180.51	222.88	66.44	449.07	338.89	158.45	173.17	180.6	929.72	14.5	143.75	31.86	94.67	128.32	3.51	93.02	19	60.07	115.65	11.84	539.61	63.4	10.09	13.32	12.28		392.211	91.2625	1.12159	0.317177	3.53616
ENSG00000185271	KLHL33	123103	14	51.8058	20.4176	1.02141	0.274015	3.72757	0.000193338	0.00562332	NA	78.76	37.89	35.06	29.07	27.08	188.38	27.24	57.44	29.35	30.01	37.2	80.45	36.65	41.19	24.85	68.28	21.27	12.91	7.08	12.96	22.51	7.01	13.85	22.17	41.59	54.84	7.11	31.82	35.46	15.69	7.1	13.31		42.2986	17.5473	0.944138	0.27446	3.43998
ENSG00000186205	MTARC1	64757	1	213.26	103.308	0.908173	0.2156	4.21231	2.5277e-05	0.00129695	NA	220.37	192.15	161.07	103.84	90.9	786.01	175.68	343.7	168.15	70.73	169.65	235.31	116.41	141.34	123.43	313.41	142.09	155.8	68.15	112.61	132.83	79.47	80.15	64.4	131.7	133.53	65.13	141.13	127.87	61.63	81.71	74.71		180.103	102.861	0.699152	0.215667	3.24181
ENSG00000186466	AQP7P1	NA	9	17.0305	5.171	1.09122	0.306053	3.56548	0.000363198	0.0087306	NA	10.05	17.14	18.95	8.31	0	116.93	5.64	10.94	7.14	4.29	18.14	7.04	7.55	7.49	6.63	26.26	0.97	4.3	4.43	7.97	2.25	2.34	5.94	3.17	12.71	3.58	9.47	2.77	8.6	2.24	1.78	10.23		14.7809	4.9477	0.987248	0.306155	3.22467
ENSG00000186766	FOXI2	399823	10	36.9839	19.7825	0.751015	0.23982	3.13158	0.00173871	0.0262255	NA	69.55	30.67	33.16	19.73	11.6	77.95	32.88	53.79	34.11	23.58	39.92	59.33	19.4	20.59	33.97	31.52	9.67	42.18	8.85	17.94	33.77	22.21	21.77	7.39	17.33	22.65	14.21	31.82	22.57	21.29	17.76	5.12		35.069	18.9662	0.730485	0.239928	3.04461
ENSG00000187123	LYPD6	130574	2	119.329	59.0058	0.942924	0.169574	5.56054	2.68938e-08	7.64363e-06	NA	160.88	138.93	109.91	86.19	90.9	87.7	173.8	78.4	113.42	91.09	128.83	217.21	84.08	141.34	123.43	83.17	43.5	42.18	84.08	60.79	58.53	59.61	68.28	46.45	35.81	46.5	68.69	136.98	69.85	29.14	36.41	57.31		111.932	56.849	0.900549	0.169661	5.30795
ENSG00000187151	ANGPTL5	253935	11	197.492	86.6626	0.975581	0.24443	3.99125	6.57264e-05	0.00261732	NA	257.24	215.61	142.12	195.22	142.15	376.76	171.92	31.91	328.37	131.81	113.4	267.49	163.84	156.32	262.61	203.1	54.13	97.27	41.6	105.64	90.05	24.54	72.24	76.01	140.94	224.14	34.34	70.56	138.62	52.67	79.93	83.93		172.487	92.0897	0.741208	0.24439	3.03289
ENSG00000187288	CIDEC	63924	3	956.339	138.245	1.26868	0.318013	3.9894	6.624e-05	0.00262737	NA	1369.16	312.13	627.23	454.81	128.61	6353.02	510.14	303.59	585.36	129.67	685.86	767.27	455.95	486.73	567.47	1564.41	15.47	321.07	21.24	217.25	354.58	0	97.96	26.39	105.13	160.95	4.74	694.57	146.14	15.69	26.64	4.09		803.378	177.15	1.00561	0.318014	3.16217
ENSG00000187672	ERC2	26059	3	482.83	139.863	1.34734	0.274428	4.90962	9.12519e-07	0.000111151	NA	426.5	458.28	757.04	316.71	706.89	317.22	732.79	20.97	352.17	654.77	700.37	468.61	308.28	603.74	383.56	517.39	78.3	78.33	101.78	33.88	83.3	38.57	198.9	190.02	289.97	44.11	26.05	518.85	261.12	33.62	181.17	79.83		473.561	125.794	1.43421	0.274441	5.22592
ENSG00000187758	ADH1A	124	4	55.0404	10.5611	1.33999	0.315669	4.24492	2.18669e-05	0.0011709	NA	75.41	36.08	29.37	12.46	7.74	230.61	19.73	11.85	57.9	16.07	19.05	150.84	22.64	43.99	33.97	112.93	1.93	18.94	4.43	13.95	13.51	0	5.94	0	5.78	63.19	0	26.29	5.37	6.72	0.89	2.05		49.5985	8.3122	1.39252	0.315715	4.4107
ENSG00000188107	EYS	346007	6	6.8407	2.2447	0.935288	0.315269	2.96663	0.00301081	0.038165	NA	17.6	2.71	5.68	1.04	0.97	35.73	5.64	0.91	5.55	1.07	8.16	7.04	2.16	5.62	0.83	8.75	0.97	0	0	2.99	0	1.17	3.96	2.11	0	3.58	3.55	12.45	0	3.36	1.78	0		6.2027	1.7504	0.972031	0.315558	3.08036
ENSG00000188338	SLC38A3	10991	3	59.7934	30.1443	0.776837	0.262288	2.96177	0.00305879	0.0386887	NA	31	53.22	7.58	169.26	108.31	17.32	43.22	32.82	27.76	114.67	22.68	37.21	157.37	54.29	40.59	39.39	24.17	5.16	21.24	28.9	9.01	19.87	28.7	41.17	48.52	26.23	27.24	55.34	35.46	43.7	39.96	27.63		57.0155	24.0301	0.975605	0.26274	3.7132
ENSG00000189182	KRT77	374454	12	14.9429	6.2255	0.956855	0.277856	3.44371	0.000573789	0.0121683	NA	15.08	17.14	14.21	9.35	26.11	0	17.85	0	26.97	15	18.14	13.07	18.32	22.46	15.74	9.63	5.8	2.58	6.2	4.98	2.25	7.01	8.91	4.22	5.78	1.19	1.18	29.06	1.07	10.09	6.22	3.07		14.0031	6.4333	0.848017	0.277578	3.05505
ENSG00000189221	MAOA	4128	X	1835.84	1022.43	0.772736	0.17766	4.34953	1.3643e-05	0.000820562	NA	1963.24	1458.72	1536.82	1009.3	1482.45	6787.17	1501.28	675.56	1280.97	1415.64	1578.56	1628.06	917.3	1464.88	2027.97	2645.59	731.74	1105.24	855.8	1109.18	1144.77	1048.35	1030.11	674.58	1234.98	1111.16	824.25	1447.26	1275.5	1196.82	710.48	858.7		1708.6	1032.19	0.665229	0.177657	3.74445
ENSG00000196353	CPNE4	131034	3	58.6375	25.9936	0.93781	0.258963	3.6214	0.000293015	0.00747755	NA	89.66	31.57	41.69	21.81	16.44	138.58	46.97	236.13	41.24	19.29	43.55	94.53	20.48	35.57	25.68	35.02	28.03	46.48	15.05	11.96	52.9	12.86	26.72	23.22	13.86	65.57	9.47	30.44	27.94	10.09	17.76	23.54		40.1102	17.6445	0.916117	0.26055	3.51608
ENSG00000196600	SLC22A25	387601	11	1.8131	0.3425	0.890621	0.312432	2.85061	0.00436357	0.0495315	NA	1.68	0	1.89	1.04	0	10.83	0	0	0.79	0	0.91	0	2.16	2.81	1.66	5.25	0.97	0.86	0.89	0	0	0	0	0	0	0	0	2.77	0	0	0	0		2.2702	0.1463	1.27444	0.312021	4.08449
ENSG00000196616	ADH1B	125	4	11960.9	1577.12	1.613	0.315113	5.1188	3.07483e-07	4.69155e-05	NA	21130.6	7336.02	4950.6	4359.11	2226.09	62668.4	6329.26	3231.91	11773	2062.91	4683.98	22814	4130.54	5995.26	6684.51	20997.5	286.12	2181.21	477.02	2651.88	2319.94	94.67	767.88	554.23	724.35	6274.73	170.53	6370.15	745.74	318.26	561.28	735.88		9956.47	2421.08	1.15823	0.315112	3.67562
ENSG00000197165	SULT1A2	6799	16	24.8309	10.5406	1.02517	0.242427	4.22877	2.34968e-05	0.0012385	NA	37.71	19.85	19.9	10.38	8.7	67.12	14.09	31	23	10.72	13.61	38.21	11.86	15.91	47.22	28.01	10.63	8.61	7.08	18.93	4.5	16.36	8.91	14.78	10.4	5.96	9.47	9.69	10.75	8.96	6.22	17.4		21.8445	7.815	1.20444	0.245159	4.91289
ENSG00000197320	NA	NA	7	15.7605	2.862	1.24163	0.318021	3.90425	9.45164e-05	0.00339784	NA	20.95	9.92	18	6.23	18.37	48.72	1.88	0.91	8.72	4.29	17.24	10.06	18.32	4.68	31.48	32.39	0.97	3.44	0.89	1.99	7.88	0	1.98	0	4.62	0	0	20.75	2.15	1.12	0	0		15.8659	3.2603	1.16631	0.317982	3.66786
ENSG00000197585	NA	NA	2	10.8095	2.1739	1.61953	0.290705	5.57105	2.53209e-08	7.41466e-06	NA	20.11	17.14	8.53	14.54	9.67	1.08	13.15	0	5.55	16.07	11.79	5.03	8.62	14.04	22.37	5.25	0.97	0.86	1.77	0	0	3.51	1.98	2.11	2.31	0	1.18	9.69	3.22	3.36	1.78	2.05		9.5279	2.6333	1.29368	0.289091	4.47498
ENSG00000197614	MFAP5	8076	12	1049.92	363.34	1.21778	0.257371	4.73162	2.22733e-06	0.000209251	NA	1420.27	391.52	648.08	540.99	709.79	4005.83	764.73	397.49	1063.64	645.13	588.79	1593.87	521.71	764.73	1121.68	1620.44	220.39	439.86	192.05	490.31	426.62	172.97	251.34	238.58	690.85	605.65	133.82	570.05	727.48	161.37	236.24	255.87		918.433	339.74	1.13595	0.257384	4.41347
ENSG00000198336	MYL4	4635	17	14.7631	4.8376	1.13305	0.289748	3.91045	9.21238e-05	0.00334251	NA	26.81	4.51	2.84	8.31	14.51	93.11	7.52	4.56	4.76	8.57	9.98	8.04	7.55	12.17	11.6	11.38	3.87	4.3	4.43	5.98	4.5	2.34	2.97	5.28	10.4	11.92	2.37	6.92	2.15	3.36	3.55	3.07		13.6581	4.8267	1.04612	0.28956	3.61279
ENSG00000198959	TGM2	7052	20	850.012	331.308	0.998062	0.280543	3.55761	0.000374241	0.00891173	NA	1084.26	261.61	211.29	572.15	303.65	3848.84	569.32	800.46	277.61	364.36	232.25	1707.51	618.72	620.59	936.11	1191.48	231.99	331.4	143.37	318.9	364.71	216.21	303.79	202.69	660.81	336.21	350.54	314.08	715.66	191.63	230.02	388.92		859.472	359.228	0.927101	0.280526	3.30487
ENSG00000204889	KRT40	125115	17	10.9858	2.9151	0.987753	0.317941	3.10672	0.00189176	0.0277964	NA	16.76	42.4	16.11	13.5	9.67	0	8.46	3.65	8.72	6.43	19.05	5.03	2.16	11.23	9.11	3.5	0.97	3.44	11.51	1	2.25	0	0	0	1.16	0	1.18	20.75	0	3.36	0	1.02		11.5068	3.0202	1.00969	0.317909	3.17603
ENSG00000205221	VIT	5212	2	2051.16	870.285	1.0894	0.20618	5.28374	1.26576e-07	2.47934e-05	NA	2988.01	1448.8	1505.55	1077.84	1227.15	5230.31	1825.4	665.53	2021.78	1156.3	1349.94	3465.29	1094.08	1712.93	2984.79	3064.92	888.33	724.77	728.36	1391.21	676.51	541.12	915.32	706.25	992.37	1300.73	348.17	1228.65	945.61	1085.88	705.15	746.12		1850.15	1028.24	0.746702	0.206152	3.6221
ENSG00000206567	NA	NA	3	52.495	22.9108	0.996095	0.238724	4.17257	3.01177e-05	0.00145762	NA	53.63	40.6	40.74	34.27	16.44	178.64	44.16	134.02	37.28	19.29	36.29	43.24	36.65	41.19	24.85	58.65	24.17	36.15	23.01	26.91	40.52	12.86	27.71	21.11	12.71	21.46	10.66	37.36	16.12	21.29	15.1	19.45		40.2978	20.1523	0.81935	0.239667	3.4187
ENSG00000214456	PLIN5	440503	19	89.9736	26.8259	1.17009	0.301991	3.87458	0.00010681	0.00369943	NA	80.44	115.47	71.06	38.42	9.67	354.03	27.24	223.36	42.04	10.72	57.15	111.62	36.65	35.57	87.81	138.32	3.87	76.61	9.74	26.91	75.42	2.34	16.82	4.22	28.88	38.15	7.11	63.65	20.42	38.1	2.66	14.33		59.0309	19.1623	1.03347	0.302294	3.41877
ENSG00000226482	ADIPOQ-AS1	100874095	3	11.9325	1.8169	1.41826	0.318095	4.45859	8.25023e-06	0.000558818	NA	22.62	4.51	10.42	4.15	0	56.3	4.7	1.82	11.9	1.07	8.16	11.06	15.09	11.23	2.49	25.39	0	0.86	0.89	4.98	0	0	0.99	0	1.16	5.96	0	8.3	2.15	1.12	2.66	0		7.5773	1.1614	1.20321	0.318229	3.78095
ENSG00000227591	HSD11B1-AS1	101930114	1	25.6672	4.9534	1.65529	0.291761	5.67344	1.39959e-08	4.55888e-06	NA	28.49	12.63	25.58	9.35	11.6	174.31	16.91	6.38	11.1	10.72	14.52	23.13	12.93	14.98	8.28	29.77	3.87	3.44	2.66	11.96	1.13	4.67	2.97	1.06	5.78	7.15	7.11	13.84	3.22	6.72	2.66	1.02		16.9804	6.6218	0.939508	0.291162	3.22675
ENSG00000227914	NA	NA	9	5.5594	1.4692	1.03357	0.315961	3.2712	0.00107092	0.0186351	NA	0	2.71	5.68	7.27	0	21.65	14.09	0	3.97	2.14	2.72	4.02	8.62	8.42	4.14	3.5	3.87	2.58	4.43	1	1.13	1.17	1.98	0	1.16	2.38	0	0	0	0	1.78	2.05		4.8283	1.3152	0.993604	0.316234	3.14199
ENSG00000228035	NGF-AS1	112840934	1	28.0043	2.6389	1.81099	0.317069	5.71166	1.11877e-08	4.05132e-06	NA	41.9	7.22	18.95	8.31	8.7	221.94	15.03	4.56	11.9	2.14	11.79	17.1	10.78	14.04	9.94	43.77	0	7.75	2.66	3.99	4.5	0	0	0	0	4.77	5.92	8.3	1.07	2.24	0	1.02		14.9976	3.3181	1.1068	0.317119	3.49016
ENSG00000232079	LINC01697	284825	21	24.9249	6.6732	1.32438	0.295071	4.48834	7.17805e-06	0.000506306	NA	31	10.83	21.79	28.04	7.74	108.27	15.97	51.05	10.31	6.43	14.52	11.06	23.71	11.23	7.46	39.39	0.97	10.33	2.66	14.95	11.26	0	3.96	0	18.48	1.19	7.11	17.99	8.6	5.6	2.66	1.02		18.3739	5.0875	1.23605	0.296142	4.17384
ENSG00000234511	C5orf58	133874	5	12.9577	3.4156	1.3915	0.287985	4.83186	1.35267e-06	0.000148975	NA	2.51	26.16	14.21	4.15	6.77	25.98	7.52	6.38	5.55	13.93	12.7	26.15	9.7	6.55	21.54	17.51	0.97	3.44	3.54	2.99	2.25	0	4.95	1.06	12.71	3.58	2.37	4.15	8.6	1.12	0.89	2.05		8.1024	2.8369	1.02599	0.290737	3.52892
ENSG00000234840	LINC01239	441389	9	38.1703	14.1064	1.03767	0.284604	3.64603	0.000266322	0.0070897	NA	12.57	18.04	25.58	45.69	16.44	223.03	11.27	34.64	25.38	21.43	26.31	22.12	58.21	20.59	24.02	25.39	7.73	28.41	2.66	11.96	16.88	7.01	16.82	5.28	6.93	19.08	10.66	26.29	7.52	44.82	4.44	9.21		38.7679	13.1426	1.12216	0.28458	3.94322
ENSG00000235436	DPY19L2P4	442523	7	10.1144	5.6462	0.737237	0.230813	3.19408	0.00140276	0.0224338	NA	4.19	13.53	11.37	8.31	11.6	19.49	5.64	10.94	5.55	8.57	9.98	9.05	9.7	14.98	5.8	13.13	4.83	2.58	0.89	3.99	7.88	3.51	3.96	2.11	3.47	13.11	8.29	8.3	11.82	6.72	8.88	0		7.3922	3.9253	0.736314	0.240765	3.05823
ENSG00000236333	TRHDE-AS1	NA	12	340.747	76.9154	1.49903	0.291012	5.15111	2.58943e-07	4.11082e-05	NA	608.33	333.78	174.34	235.71	90.9	1770.14	163.47	116.7	356.13	88.95	181.44	391.18	189.71	169.42	161.54	420.21	101.5	92.96	40.71	114.61	96.8	14.02	96.97	45.39	72.78	132.34	37.9	188.17	67.7	28.02	50.62	50.15		300.651	95.7067	1.15888	0.290943	3.9832
ENSG00000236849	LINC01474	101927258	9	6.8507	2.8626	0.932627	0.279772	3.33353	0.000857519	0.0161425	NA	3.35	3.61	4.74	4.15	1.93	15.16	5.64	20.06	11.9	1.07	1.81	12.07	3.23	4.68	7.46	8.75	0.97	2.58	0	1.99	5.63	3.51	6.93	2.11	8.09	0	1.18	1.38	3.22	3.36	1.78	3.07		6.7194	2.7287	0.930013	0.279532	3.32704
ENSG00000237125	HAND2-AS1	79804	4	39.8604	10.5477	1.44243	0.275831	5.22938	1.70076e-07	2.97018e-05	NA	56.14	18.04	18	40.5	24.18	90.94	61.07	11.85	17.45	22.5	13.61	56.31	29.1	37.44	36.45	104.18	3.87	6.89	5.31	7.97	3.38	15.19	13.85	7.39	25.42	8.35	2.37	17.99	29.01	5.6	7.99	8.19		33.5321	9.8847	1.30171	0.27605	4.71548
ENSG00000240241	NA	NA	3	2.7634	0.4959	1.04201	0.31699	3.2872	0.00101189	0.0179165	NA	0	0.9	7.58	1.04	0.97	1.08	7.52	0	1.59	3.21	8.16	0	2.16	6.55	0.83	2.63	0	0	1.77	0	1.13	0	0	0	0	0	0	4.15	0	0	0.89	0		3.2118	0.5737	1.12281	0.317455	3.53691
ENSG00000242366	UGT1A8	54576	2	13.1078	3.2273	1.09688	0.316528	3.46533	0.000529575	0.011457	NA	13.41	56.83	10.42	4.15	25.14	0	12.21	0	3.97	10.72	10.89	5.03	2.16	9.36	32.31	13.13	0.97	0.86	4.43	1	0	4.67	1.98	1.06	8.09	3.58	0	8.3	10.75	1.12	1.78	3.07		15.9452	2.628	1.39823	0.3165	4.4178
ENSG00000243323	PTPRVP	148713	1	51.069	29.2376	0.704617	0.21151	3.33136	0.000864233	0.0162078	NA	74.57	92.02	50.22	33.23	33.85	48.72	32.88	42.85	61.87	32.15	57.15	70.39	32.34	49.61	57.99	47.27	38.67	16.35	16.82	60.79	9.01	7.01	26.72	26.39	28.88	54.84	20.13	22.14	38.68	26.89	28.42	46.06		48.1335	27.0944	0.722588	0.211859	3.41071
ENSG00000243543	WFDC6	140870	20	3.3032	0.9708	0.997824	0.307775	3.24206	0.00118668	0.0200454	NA	1.68	4.51	0.95	3.12	9.67	0	6.58	1.82	1.59	3.21	5.44	1.01	2.16	1.87	6.63	2.63	0.97	1.72	0.89	1.99	2.25	0	0.99	0	0	0	0	0	2.15	0	3.55	1.02		4.0698	1.2843	1.03686	0.304944	3.40015
ENSG00000243955	GSTA1	2938	6	129.443	30.5596	1.23781	0.313265	3.9513	7.77263e-05	0.00295319	NA	196.91	294.09	24.63	23.88	229.18	0	256.48	318.18	26.97	197.18	19.05	19.11	34.49	258.34	136.69	35.89	7.73	36.15	11.51	11.96	33.77	33.89	62.34	12.67	90.11	42.92	0	47.04	75.22	8.96	4.44	10.23		98.4339	24.865	1.12891	0.31331	3.60317
ENSG00000245685	FRG1-DT	728339	4	39.2554	17.3027	0.947708	0.255639	3.70721	0.000209558	0.00596767	NA	76.25	21.65	21.79	19.73	12.57	187.3	25.37	48.32	27.76	10.72	26.31	23.13	22.64	26.21	23.2	55.15	9.67	11.19	26.55	13.95	10.13	7.01	20.78	13.72	25.42	19.08	4.74	45.66	23.64	15.69	7.1	22.52		34.2537	16.6521	0.821838	0.25585	3.21219
ENSG00000246022	ALDH1L1-AS2	100862662	3	16.1388	2.1522	1.33322	0.318266	4.18902	2.80167e-05	0.00139533	NA	25.98	13.53	7.58	1.04	3.87	86.61	5.64	15.5	12.69	1.07	3.63	17.1	9.7	7.49	8.28	38.52	0.97	6.89	0	0	1.13	0	0	0	5.78	4.77	0	13.84	1.07	0	0	0		13.499	3.3111	0.969025	0.318328	3.04411
ENSG00000248144	ADH1C	126	4	60.3104	9.2673	1.73276	0.306823	5.64743	1.62868e-08	5.18852e-06	NA	66.2	32.48	40.74	7.27	14.51	205.7	27.24	267.12	42.83	19.29	40.82	59.33	18.32	20.59	44.73	57.78	3.87	20.66	7.97	6.98	16.88	1.17	5.94	3.17	10.4	22.65	1.18	34.59	5.37	3.36	0	4.09		31.8806	8.5017	1.15184	0.307104	3.75066
ENSG00000248515	NA	NA	4	5.7367	1.1392	1.12679	0.317494	3.54902	0.00038667	0.00909867	NA	0	4.51	4.74	16.61	5.8	18.41	5.64	4.56	2.38	6.43	2.72	7.04	4.31	1.87	4.14	2.63	0	5.16	0	0	3.38	0	0	0	0	0	0	9.69	0	0	0	0		8.3083	1.7525	1.22977	0.316954	3.87996
ENSG00000253361	NA	NA	8	4.8454	0.5457	1.68876	0.310352	5.44143	5.28548e-08	1.24574e-05	NA	2.51	9.92	0.95	6.23	0	9.74	0.94	4.56	7.14	2.14	1.81	13.07	2.16	2.81	8.28	5.25	1.93	0.86	1.77	0	0	1.17	0.99	0	0	0	0	0	0	1.12	0.89	0		3.3681	1.0606	0.988933	0.310264	3.18739
ENSG00000254366	NA	NA	8	38.1976	4.4195	1.66255	0.3172	5.24131	1.59441e-07	2.83619e-05	NA	134.07	12.63	38.85	5.19	2.9	134.25	53.55	46.5	14.28	3.21	22.68	10.06	3.23	52.42	9.94	67.41	0	7.75	2.66	4.98	3.38	0	2.97	0	10.4	0	0	22.14	12.89	0	3.55	0		25.5187	4.3939	1.28925	0.317237	4.06399
ENSG00000254943	NA	NA	11	4.616	0.7887	1.35907	0.315638	4.30579	1.66394e-05	0.000958997	NA	8.38	2.71	0	0	1.93	12.99	4.7	3.65	3.17	0	1.81	9.05	1.08	0.94	3.31	20.14	0	0.86	0	1	0	0	0	0	0	1.19	0	4.15	4.3	1.12	0	0		3.8495	1.1239	0.980495	0.315574	3.10702
ENSG00000255282	WTAPP1	100288077	11	13.1751	3.3186	1.50183	0.273959	5.48196	4.20646e-08	1.06039e-05	NA	10.89	15.34	10.42	14.54	6.77	2.17	6.58	3.65	13.48	7.5	10.89	43.24	8.62	2.81	37.28	16.63	1.93	6.89	0.89	1	3.38	2.34	0.99	4.22	3.47	5.96	0	6.92	5.37	2.24	4.44	3.07		10.3818	3.6364	1.12148	0.273722	4.09715
ENSG00000258819	LINC02289	102724190	14	20.4195	10.6179	0.815387	0.218442	3.73273	0.000189414	0.00555218	NA	28.49	16.24	15.16	9.35	10.64	64.96	23.49	12.76	24.59	8.57	13.61	30.17	10.78	22.46	23.2	12.26	13.53	16.35	6.2	16.94	6.75	17.53	9.9	11.61	11.55	20.27	3.55	12.45	4.3	6.72	7.1	5.12		20.8258	9.7849	0.932286	0.218564	4.26551
ENSG00000258986	TMEM179	388021	14	6.3958	1.6365	1.35334	0.302506	4.47375	7.68589e-06	0.000531775	NA	16.76	9.02	7.58	1.04	1.93	11.91	3.76	13.68	1.59	2.14	12.7	5.03	1.08	4.68	3.31	6.13	0	1.72	0.89	0	0	0	0.99	3.17	2.31	3.58	0	8.3	3.22	1.12	0.89	0		3.8405	1.1661	0.988892	0.306358	3.2279
ENSG00000259134	LINC00924	145820	15	116.307	53.7685	0.848967	0.271084	3.13174	0.00173771	0.0262255	NA	233.78	49.62	46.43	54	57.05	587.88	116.5	54.7	49.97	46.08	34.47	147.82	53.9	149.76	86.16	92.8	39.63	80.05	25.67	51.82	72.04	31.56	29.69	21.11	84.33	120.42	34.34	92.7	78.44	25.77	39.96	32.75		117.587	50.046	0.936138	0.27109	3.45324
ENSG00000260880	HCCAT5	283902	16	4.2677	1.4428	1.02682	0.306766	3.34725	0.000816164	0.0156175	NA	3.35	0	0.95	4.15	4.84	11.91	7.52	0	0.79	2.14	4.54	9.05	4.31	2.81	5.8	6.13	0.97	0.86	0	1.99	1.13	0	1.98	0	3.47	2.38	3.55	1.38	5.37	0	0	0		3.3267	0.6698	1.21736	0.310614	3.91923
ENSG00000264006	AKR1C8P	340811	10	8.1154	1.2849	1.47046	0.313522	4.69013	2.7303e-06	0.000247348	NA	16.76	7.22	4.74	9.35	1.93	38.98	2.82	1.82	1.59	4.29	6.35	14.08	4.31	3.74	6.63	5.25	0	0.86	2.66	0	2.25	0	0.99	0	0	1.19	3.55	2.77	1.07	1.12	0	4.09		6.6635	2.049	0.995514	0.312868	3.1819
ENSG00000267069	NA	NA	18	2.6342	0.8651	0.909405	0.310927	2.92481	0.00344661	0.0422158	NA	0.84	2.71	2.84	2.08	0.97	6.5	2.82	7.29	0.79	2.14	2.72	2.01	3.23	0	0.83	4.38	0	3.44	1.77	1	3.38	0	0	2.11	0	0	0	0	0	1.12	0	1.02		2.5419	0.652	1.07748	0.312044	3.45297
ENSG00000267272	LINC01140	339524	1	95.0379	45.3449	0.952086	0.200789	4.74171	2.1192e-06	0.000204105	NA	143.28	65.85	127.91	80.99	50.29	238.18	65.76	119.43	76.94	49.3	92.54	73.41	68.99	87.99	72.07	107.68	20.3	60.25	48.68	41.86	63.04	39.74	39.58	45.39	40.43	66.77	21.32	96.85	67.7	20.17	18.65	34.8		79.6927	44.2962	0.746951	0.201037	3.71549
ENSG00000267361	SEC24AP1	NA	17	45.2338	20.8936	0.884945	0.259011	3.41663	0.000634019	0.0130913	NA	41.06	46.91	20.84	24.92	33.85	106.1	48.85	1.82	35.69	22.5	21.77	65.36	32.34	57.1	91.95	72.66	17.4	19.8	12.39	28.9	19.14	9.35	28.7	17.95	35.81	11.92	17.76	23.52	48.36	22.41	10.66	10.23		40.7079	17.7424	0.941469	0.259561	3.62716
ENSG00000267653	NA	NA	17	27.8451	7.8552	1.15027	0.308592	3.7275	0.000193392	0.00562332	NA	33.52	9.02	26.53	12.46	25.14	131	27.24	4.56	19.04	19.29	15.42	16.09	5.39	13.1	12.43	75.29	5.8	16.35	0.89	10.96	21.39	7.01	3.96	1.06	12.71	10.73	0	12.45	16.12	4.48	1.78	0		22.4473	5.6936	1.1818	0.309	3.82458
ENSG00000270792	NA	NA	20	11.2935	6.2914	0.702459	0.239323	2.93519	0.00333344	0.0411744	NA	14.24	13.53	9.47	9.35	9.67	37.89	9.39	1.82	5.55	10.72	6.35	16.09	4.31	6.55	9.11	16.63	1.93	4.3	7.08	1	7.88	3.51	2.97	8.45	6.93	11.92	3.55	4.15	10.75	6.72	6.22	13.31		10.6342	4.1442	1.08158	0.245305	4.40915
ENSG00000274021	NA	NA	12	51.888	24.2925	0.8748	0.258542	3.38359	0.000715448	0.0143242	NA	54.46	20.75	42.64	29.07	27.08	151.57	29.12	137.66	28.55	28.93	45.36	58.32	23.71	38.38	48.05	66.53	5.8	71.44	12.39	14.95	49.53	19.87	14.84	19	21.95	39.34	8.29	59.5	15.04	13.45	15.1	8.19		43.1991	16.7721	1.06181	0.259818	4.08674
ENSG00000274312	NA	NA	15	22.2345	8.5437	1.02728	0.279884	3.67038	0.000242193	0.00659265	NA	15.92	18.04	22.74	7.27	48.35	21.65	40.4	4.56	7.93	51.44	22.68	16.09	6.47	26.21	22.37	23.64	9.67	6.03	2.66	6.98	2.25	8.18	7.92	0	27.73	9.54	5.92	16.6	20.42	2.24	4.44	6.14		19.5281	7.9964	0.951787	0.280216	3.39662
ENSG00000281655	NA	NA	11	9.9021	2.1102	1.39423	0.310038	4.49696	6.89321e-06	0.000494639	NA	10.89	1.8	6.63	9.35	0	16.24	4.7	16.41	8.72	1.07	9.98	14.08	16.17	1.87	26.51	14.01	0	3.44	0	1.99	5.63	0	0	1.06	1.16	7.15	1.18	6.92	3.22	1.12	0.89	0		7.3087	1.4055	1.31531	0.311278	4.22551
ENSG00000285550	NA	NA	18	20.6118	1.1067	2.05459	0.317028	6.48079	9.12463e-11	1.10218e-07	NA	63.68	10.83	24.63	13.5	6.77	31.4	31.94	0.91	6.35	2.14	18.14	30.17	7.55	33.7	16.57	31.52	0	0.86	1.77	1	3.38	1.17	0	2.11	0	2.38	0	4.15	0	0	0.89	0		17.2765	1.7236	1.69975	0.316886	5.3639
ENSG00000286044	NA	NA	11	10.4089	2.0296	1.53944	0.305326	5.04197	4.60771e-07	6.48435e-05	NA	17.6	19.85	13.26	10.38	4.84	8.66	11.27	0.91	9.52	8.57	6.35	32.18	5.39	7.49	4.14	6.13	2.9	1.72	0	1.99	0	0	0.99	0	5.78	3.58	1.18	6.92	3.22	1.12	0	3.07		6.1956	1.7104	1.08659	0.306991	3.5395
ENSG00000286153	NA	NA	21	5.5031	0.8007	1.32687	0.317833	4.17474	2.98331e-05	0.00145111	NA	5.03	2.71	0.95	5.19	2.9	34.64	1.88	2.74	4.76	0	0.91	4.02	7.55	2.81	4.97	7	0	0.86	0	0	0	0	0	2.11	1.16	2.38	0	4.15	2.15	0	0	0		5.0022	1.1684	1.05189	0.317894	3.30892
ENSG00000286214	NA	NA	7	278.22	101.486	1.18634	0.247892	4.78571	1.70386e-06	0.000175159	NA	776.75	217.41	169.6	132.91	87.03	1083.74	114.62	362.85	218.12	71.8	170.56	210.17	109.95	144.15	174.8	407.08	140.16	92.96	80.54	99.66	94.55	26.88	101.92	124.57	83.18	118.03	136.19	166.03	114.98	65	120.78	58.34		209.987	104.175	0.819964	0.247936	3.30716
ENSG00000286322	NA	NA	9	24.9278	4.2682	1.38156	0.316897	4.35967	1.30259e-05	0.000786709	NA	25.98	9.92	16.11	12.46	1.93	168.89	6.58	7.29	11.1	3.21	24.49	27.15	19.4	6.55	15.74	42.02	0	4.3	1.77	12.96	2.25	0	0.99	3.17	5.78	7.15	3.55	23.52	1.07	0	1.78	0		17.8447	4.6837	1.01423	0.316912	3.20034
ENSG00000287148	LINCADL	107986443	5	58.2154	6.6817	1.59539	0.318128	5.01492	5.30547e-07	7.18718e-05	NA	77.93	13.53	28.42	35.3	2.9	413.57	17.85	24.62	46.8	10.72	24.49	45.25	42.04	17.78	19.05	111.18	0.97	17.22	0.89	9.97	10.13	0	1.98	1.06	11.55	19.08	0	23.52	9.67	0	0.89	0		39.5331	6.461	1.26681	0.31814	3.98194
[truncated: 35 more columns]

## Sheet: up_AS vs PS_208
gene_id	gene_symbol	entrezgene	chromosome_name	normMean.as	normMean.ps	log2FoldChange	lfcSE	stat	pvalue	padj	spacer	as10_.norm	as11_.norm	as12_.norm	as13_.norm	as14_.norm	as15_.norm	as16_.norm	as1b_.norm	as2b_.norm	as3_.norm	as4_.norm	as5_.norm	as6_.norm	as7_.norm	as8_.norm	as9_.norm	ps10_.norm	ps11_.norm	ps12_.norm	ps13_.norm	ps14_.norm	ps15_.norm	ps16_.norm	ps1_.norm	ps2_.norm	ps3_.norm	ps4_.norm	ps5_.norm	ps6_.norm	ps7_.norm	ps8_.norm	ps9_.norm
ENSG00000004776	HSPB6	126393	19	364.101	169.856	0.845703	0.265968	3.17971	0.0014742	0.036434	NA	521.12	582.49	189.26	430.64	862.26	927.24	372.77	110.04	70.06	151.15	197.23	337.93	425.61	227.6	234.1	186.11	399.46	57.92	145.39	166.18	157.51	131.01	145.1	150.43	332.31	9.99	19.81	47.29	256.79	65.3	112.99	520.21
ENSG00000009765	IYD	389434	6	49.8884	16.0325	1.09104	0.299453	3.64344	0.000269016	0.0122627	NA	81.01	43.69	89.65	47.96	14.97	19.49	50.04	4.95	8.9	30.05	26.65	23.16	35.68	127.42	87.79	106.82	31.02	47.7	5.82	5.11	0.96	1.77	1.06	2.82	16.49	19.97	37.28	6.17	0	49.28	23.58	7.5
ENSG00000016082	ISL1	3670	5	140.222	58.3446	1.07078	0.229059	4.6747	2.94386e-06	0.000578993	NA	134.76	115.38	158.38	121.9	112.77	91.29	193.47	129.82	88.96	110.49	124.73	83.17	107.04	248.99	282.54	139.86	63.91	53.38	72.7	23.01	34.57	49.57	27.54	86.5	111.06	55.47	81.56	67.84	50.38	40.66	42.25	73.11
ENSG00000021300	PLEKHB1	58473	11	167.341	74.6542	0.899338	0.26301	3.41941	0.000627582	0.020938	NA	312.36	191.55	113.56	167.86	238.52	237.97	164.29	65.53	74.51	185.63	124.73	161.07	153.76	198.42	189.7	98.01	98.69	21.58	104.68	113.35	162.31	44.26	68.84	84.62	131.88	7.77	3.5	50.37	117.83	29.57	53.06	102.17
ENSG00000069206	ADAM7	8756	8	3.6517	0.6432	1.15107	0.316989	3.63127	0.00028203	0.0126711	NA	2.34	10.08	8.96	5	2.99	2.05	5.84	0	3.34	4.42	0	1.05	0.85	3.89	1.01	6.61	0.94	2.27	0	0	0	0	0	0	0	2.22	1.17	0	0	3.7	0	0
ENSG00000072182	ASIC4	55515	2	11.7683	5.5901	0.852322	0.249885	3.41086	0.000647588	0.0212891	NA	10.91	14.56	12.95	24.98	8.98	5.13	18.35	4.95	1.11	2.65	12.79	13.69	8.5	18.48	18.16	12.11	5.64	3.41	3.88	4.26	3.84	2.66	9.53	11.28	9.54	3.33	1.17	1.03	9.75	3.7	10.81	5.62
ENSG00000076555	ACACB	32	12	2344.22	1450.39	0.618135	0.196705	3.14244	0.00167547	0.0396258	NA	2247.27	2468.87	1537.97	3464.08	3608.74	4771.62	1963.94	1219.05	1271.06	1885.44	2164.16	2729.8	2631.83	2135.91	2043.34	1364.46	2142.03	881.28	1476.24	1420.67	1392.59	1326.07	1437.26	1820.2	1677.17	808.8	376.33	689.75	2628.89	905.51	1321.51	2901.94
ENSG00000078401	EDN1	1906	6	649.832	407.557	0.604022	0.192372	3.13987	0.00169021	0.0397467	NA	715.08	790.84	538.89	470.6	834.32	626.71	1150.84	440.14	485.96	472.02	906.18	612.7	537.75	614.7	648.82	551.73	574.28	482.66	325.68	354.53	357.27	165.54	264.79	437.19	817.33	205.25	369.34	276.52	276.3	492.79	335.04	786.41
ENSG00000079308	TNS1	7145	2	12577.2	7960.53	0.591469	0.193705	3.05346	0.00226222	0.0471296	NA	13473.5	11743.9	9310.52	15647.8	19633.5	23668.3	16078.4	6776.5	6733.4	11808.6	12235.5	11916.1	11153.4	11340.9	10926.1	8788.05	12868.1	4106.6	7736.92	9478.49	9813.41	9294.03	8372.57	10345.8	9392.35	2460.79	2626.15	4909.46	11069	3893.06	5626.98	15374.8
ENSG00000090006	LTBP4	8425	19	8546.56	4752.23	0.760747	0.191894	3.96442	7.35742e-05	0.00538874	NA	8450.84	8210.89	7201.79	14087.1	17728.3	16984.8	11624.3	4354.46	3337.23	4722.89	6131.09	7186.11	7378.14	5855.26	5735.48	7756.17	7601.89	2351.98	3949.88	6055.94	4473.56	5238.79	5535.11	5389.15	6673.99	2515.15	2289.43	2913.19	5730.74	2417.15	3655.03	9244.77
ENSG00000091513	TF	7018	3	387.115	151.547	0.967399	0.282431	3.42526	0.000614212	0.0207131	NA	525.01	561.21	267.95	509.57	434.13	520.04	356.93	119.93	130.11	984.71	182.3	289.51	276.95	401.7	367.3	266.5	298.89	82.9	150.24	148.29	33.61	156.69	134.51	204.02	158.78	66.57	36.12	121.3	260.04	64.06	137.55	371.18
ENSG00000101204	CHRNA4	1137	20	13.4072	3.4797	0.969841	0.317436	3.05524	0.00224884	0.0470275	NA	7.01	21.28	4.98	29.97	20.96	77.95	11.68	2.47	3.34	3.54	9.59	7.37	5.95	2.92	0	5.51	29.14	2.27	0.97	0	2.88	2.66	1.06	0.94	5.21	0	0	1.03	5.69	0	1.97	1.87
ENSG00000101542	CDH20	28316	18	53.4993	19.547	1.07765	0.276922	3.89153	9.96152e-05	0.00641116	NA	16.36	14.56	38.85	50.96	23.95	75.9	110.08	32.15	36.7	12.38	11.73	35.79	31.43	155.62	165.49	44.05	15.04	31.8	16.48	6.82	23.05	7.97	9.53	18.8	65.94	6.66	5.83	11.31	20.32	18.48	28.49	26.24
ENSG00000101977	MCF2	4168	X	51.4059	24.3638	0.919908	0.222806	4.12874	3.64763e-05	0.00333083	NA	28.82	29.12	30.88	41.96	40.92	93.34	60.04	71.71	67.83	27.4	37.31	40	51.82	89.48	77.7	34.14	17.86	27.26	22.29	7.67	28.81	16.82	18.01	15.98	56.4	14.42	17.48	16.45	21.94	14.78	18.67	74.99
ENSG00000104368	PLAT	5327	8	794.446	456.818	0.68484	0.221207	3.09593	0.00196199	0.0432114	NA	1286.83	746.04	679.34	1144.04	1327.33	1473.95	880.64	257.16	270.23	411.92	562.9	1058.02	959.12	566.07	487.37	600.19	805.49	201.01	321.81	709.05	436.02	474.48	341.05	592.32	598.68	108.73	224.87	241.57	612.73	192.19	366.49	1082.6
ENSG00000105549	THEG	51298	19	2.8989	0.7369	0.987125	0.316084	3.12298	0.00179028	0.0411033	NA	1.56	1.12	2.99	2	0	1.03	0	2.47	5.56	5.3	0	3.16	5.95	6.81	4.04	4.41	3.76	1.14	0	0	0	0.89	1.06	0.94	0.87	0	2.33	0	0.81	0	0	0
ENSG00000109193	SULT1E1	6783	4	29.6816	9.3511	1.02174	0.310397	3.29173	0.000995718	0.0284383	NA	60.76	48.17	11.95	5	15.97	20.51	117.59	17.31	11.12	6.19	6.4	29.48	29.73	35.01	45.41	14.32	8.46	43.16	1.94	2.56	0	12.39	0	0.94	15.62	11.09	2.33	14.39	3.25	20.94	7.86	4.69
ENSG00000115266	APC2	10297	19	16.6998	8.8838	0.743871	0.240659	3.09098	0.001995	0.0435137	NA	10.13	13.44	14.94	11.99	19.96	61.54	24.18	6.18	3.34	10.61	17.06	13.69	15.29	17.51	14.13	13.22	8.46	6.81	9.69	21.31	8.64	6.2	14.83	11.28	7.81	3.33	4.66	11.31	10.56	4.93	2.95	9.37
ENSG00000117425	PTCH2	8643	1	357.528	227.228	0.601345	0.171066	3.51528	0.000439292	0.0171123	NA	281.2	208.35	317.76	458.61	637.72	545.68	241.84	284.36	284.68	446.39	390.19	362.15	337.26	352.09	306.75	265.4	318.63	104.48	236.51	290.61	240.1	221.31	330.45	222.82	413.87	107.62	95.54	142.88	284.42	133.05	149.35	344
ENSG00000119938	PPP1R3C	5507	10	5417.43	3190.41	0.66319	0.215532	3.07699	0.00209104	0.0446364	NA	3812.18	2534.96	11105.5	2458.93	4279.39	3842.32	7715.64	4527.55	4846.27	2872.81	3931.74	3320.39	3399.81	8574.75	8525.53	10931.1	4118.63	3378.63	4781.54	2680.26	2946.52	2888.5	3117.07	3579.29	3919.19	755.54	3407.93	2664.43	2628.08	3614.64	4060.82	2505.45
ENSG00000124134	KCNS1	3787	20	29.2103	11.2804	1.10899	0.253614	4.37275	1.22689e-05	0.00148095	NA	33.49	36.97	72.72	26.98	29.94	11.28	38.36	11.13	4.45	17.68	12.79	15.79	14.44	23.34	34.31	83.7	32.9	24.98	2.91	4.26	6.72	7.97	4.24	3.76	13.88	15.53	8.16	7.2	8.13	16.02	8.84	15
ENSG00000126218	F10	2159	13	345.815	170.074	0.858197	0.233539	3.67474	0.000238093	0.01124	NA	397.26	443.59	285.88	481.59	644.7	515.93	409.47	297.96	265.78	167.95	307.03	308.46	310.08	206.2	216.95	274.21	221.82	165.81	141.52	84.37	271.79	175.28	151.46	179.58	293.27	17.75	23.3	38.03	287.67	150.3	80.57	438.67
ENSG00000128692	EIF2S2P4	NA	2	22.2988	13.7813	0.634312	0.202916	3.12598	0.00177215	0.0408848	NA	20.25	24.64	34.86	10.99	6.99	7.18	12.51	28.44	22.24	30.05	14.93	28.42	28.03	27.23	30.27	29.73	16.92	20.44	16.48	7.67	11.52	7.08	16.95	4.7	11.28	18.86	25.63	22.61	5.69	17.25	11.79	5.62
ENSG00000128918	ALDH1A2	8854	15	288.104	141.012	0.839712	0.246106	3.412	0.000644886	0.0212382	NA	257.83	206.11	255	535.55	619.75	617.48	307.72	85.31	95.64	145.85	366.74	266.35	269.3	169.24	169.52	242.28	350.58	36.34	114.38	242.03	201.68	186.78	97.44	102.48	209.97	24.41	24.47	55.51	117.02	51.74	99.24	342.12
ENSG00000129204	USP6	9098	17	162.431	117.886	1.13488	0.314888	3.60409	0.000313249	0.0135125	NA	39.73	30.24	73.71	81.93	55.89	44.11	851.46	16.07	21.13	40.66	25.59	585.33	582.78	46.69	47.43	56.16	93.05	6.81	8.72	28.12	9.6	18.59	31.77	14.1	26.03	928.62	16.31	7.2	629.8	6.16	7.86	53.43
ENSG00000130368	MAS1	4142	6	2.9723	0.5493	1.0141	0.317779	3.19123	0.00141671	0.0356714	NA	7.01	0	0	5	4.99	9.23	2.5	0	0	0.88	2.13	3.16	4.25	0.97	3.03	4.41	0.94	0	0	0	0	1.77	0	0	3.47	0	0	0	1.63	0	0.98	0
ENSG00000130600	NA	NA	NA	6468.06	2475.52	1.04432	0.274949	3.79823	0.000145733	0.00834774	NA	3171.11	5568.39	17854	5566.31	4404.14	2145.79	4529.14	6986.68	6319.72	2696.9	4754.76	3547.79	3642.77	7022.42	6885.81	18393.2	3915.61	3213.96	2431.96	841.15	932.55	1462.4	2382.03	1226.94	5979	2673.81	2847.51	686.67	1923.52	3034.37	3621.62	2435.15
ENSG00000131737	KRT34	3885	17	25.0521	11.4554	0.858215	0.272033	3.15482	0.00160596	0.0384733	NA	53.75	26.88	44.82	18.98	6.99	11.28	28.35	7.42	14.46	14.14	20.26	13.69	10.19	49.6	28.25	51.76	10.34	11.36	14.54	2.56	4.8	6.2	7.41	11.28	16.49	19.97	20.97	10.28	4.06	16.02	16.7	10.31
ENSG00000132938	MTUS2	23281	13	60.6115	27.404	0.896932	0.259062	3.46223	0.000535729	0.01928	NA	49.07	38.09	72.72	42.96	34.93	28.72	56.71	40.8	51.15	65.41	58.63	42.11	40.78	132.28	137.23	78.19	24.44	26.12	57.19	15.34	11.52	14.16	29.66	25.39	59.87	28.85	17.48	30.84	17.88	39.42	20.63	19.68
ENSG00000133433	GSTT2B	653689	22	165.927	65.753	1.00009	0.279252	3.58133	0.000341854	0.0143502	NA	21.81	31.36	742.09	83.93	52.89	85.13	85.9	24.73	52.27	84.86	511.72	60.01	50.97	39.88	43.39	683.88	32.9	39.75	44.59	81.81	48.02	96.49	74.14	95.9	100.65	80.99	122.34	30.84	82.08	43.12	34.39	44.05
ENSG00000133800	LYVE1	10894	11	618.359	289.828	0.837534	0.268367	3.12086	0.00180327	0.0412332	NA	870.09	364.06	321.74	918.23	1377.23	1318.04	522.05	134.76	151.24	231.59	1268.65	570.59	529.26	490.21	481.32	344.69	672.97	149.91	246.2	657.92	157.51	448.81	510.51	215.3	224.72	14.42	87.38	113.07	404.69	131.82	107.1	494.9
ENSG00000134240	HMGCS2	3158	1	36.4027	5.5878	1.17624	0.300036	3.92035	8.84211e-05	0.00605215	NA	5.45	16.8	26.89	28.98	2.99	11.28	15.84	27.2	20.02	284.63	2.13	6.32	0.85	60.3	59.53	13.22	0	9.09	0.97	0.85	4.8	1.77	12.71	7.52	5.21	11.09	1.17	11.31	2.44	9.86	6.88	3.75
ENSG00000134323	MYCN	4613	2	33.0016	16.502	0.822425	0.238311	3.45106	0.000558391	0.0196149	NA	24.15	7.84	20.92	48.96	94.81	56.41	25.85	12.36	7.78	37.13	35.18	37.9	37.38	30.15	18.16	33.04	18.8	5.68	20.36	24.71	20.17	15.05	15.89	21.62	19.96	24.41	2.33	8.22	18.69	7.39	9.83	30.93
ENSG00000136099	PCDH8	5100	13	14.1687	5.4388	0.926357	0.299418	3.09386	0.00197571	0.0433438	NA	13.24	5.6	6.97	19.98	36.93	45.13	15.01	6.18	4.45	26.52	11.73	9.47	4.25	3.89	3.03	14.32	5.64	5.68	7.75	3.41	2.88	1.77	4.24	11.28	6.07	1.11	4.66	2.06	0	1.23	3.93	25.31
ENSG00000136158	SPRY2	10253	13	2225.99	1447.54	0.592549	0.132417	4.47489	7.64517e-06	0.00106446	NA	2279.99	1984.95	1863.7	2402.97	2597.77	2351.96	3159.81	2028.87	2043.93	1648.55	1911.5	1723.36	1753.42	3064.77	3002.96	1797.26	1972.85	1323.06	1461.7	1499.92	1414.68	1050.77	1254.03	1379.25	2528.34	594.67	997.33	1509.02	1307.54	1341.63	1295.96	2229.88
ENSG00000137558	PI15	51050	8	388.239	124.57	1.18291	0.281838	4.19714	2.70308e-05	0.00264797	NA	564.74	327.09	160.37	270.77	233.53	177.45	893.15	147.13	143.45	215.68	142.86	260.03	244.66	1016.4	1223.99	190.52	247.19	222.59	61.07	214.76	70.11	90.29	31.77	57.35	144.03	8.88	27.96	143.91	189.35	225.45	95.31	163.09
ENSG00000139874	SSTR1	6751	14	88.0031	53.8475	0.628074	0.197331	3.18285	0.00145835	0.0362215	NA	88.8	71.69	59.77	166.86	151.69	170.27	114.25	61.82	45.59	33.59	101.28	60.01	71.36	71.97	68.62	70.48	60.15	56.78	63	67.33	62.43	46.03	43.43	77.1	84.16	6.66	16.31	35.98	62.57	30.8	36.35	112.48
ENSG00000140403	DNAJA4	55466	15	1586.43	945.329	0.686138	0.17461	3.92953	8.51112e-05	0.00593983	NA	1004.85	1212.03	4491.4	851.28	902.18	852.37	813.09	1853.31	1882.68	1301.16	1026.65	1249.62	1250.5	1067.95	1111.98	4511.86	926.74	1358.27	671.72	679.23	622.34	655.96	1008.31	770.01	999.54	1496.67	1247.83	674.33	789.89	1305.9	1035.59	882.95
ENSG00000140527	WDR93	56964	15	6.5691	3.0489	0.83945	0.269506	3.11478	0.00184083	0.0416948	NA	7.79	8.96	0	3	4.99	11.28	10.84	6.18	7.78	7.07	8.53	8.42	5.1	6.81	5.05	3.3	2.82	9.09	2.91	0.85	1.92	2.66	1.06	3.76	4.34	1.11	0	4.11	2.44	1.23	3.93	6.56
ENSG00000143355	LHX9	56956	1	18.2212	4.4921	1.00456	0.317232	3.16665	0.00154206	0.037453	NA	21.03	14.56	25.9	28.98	25.95	51.29	10.01	6.18	5.56	8.84	29.85	10.53	14.44	2.92	9.08	26.43	5.64	7.95	0	10.23	0.96	1.77	0	1.88	18.22	0	2.33	0	13	1.23	4.91	3.75
ENSG00000144908	ALDH1L1	10840	3	171.706	47.4201	1.03644	0.31246	3.31704	0.000909757	0.0267646	NA	183.83	221.79	77.7	274.77	333.33	525.17	90.9	25.96	37.81	180.32	99.15	165.28	170.75	125.47	139.25	95.81	151.32	19.31	32.96	26.42	24.97	28.33	20.12	25.39	96.31	2.22	9.32	5.14	125.15	20.94	25.55	145.28
ENSG00000145147	SLIT2	9353	4	748.218	455.196	0.641766	0.193841	3.31078	0.000930358	0.0272034	NA	891.12	660.9	598.65	1016.14	1450.08	1184.7	1165.85	420.36	439.26	385.4	680.17	575.86	594.67	626.38	674.05	607.9	826.17	236.22	463.32	559.91	605.05	531.14	596.3	356.33	543.15	130.92	257.49	337.17	572.1	209.44	330.13	728.3
ENSG00000146677	RPL32P18	NA	7	15.798	8.2019	0.841816	0.203251	4.14175	3.44663e-05	0.00316785	NA	20.25	17.92	22.91	5.99	8.98	7.18	8.34	13.6	28.91	11.49	12.79	13.69	11.04	21.4	26.24	22.03	6.58	9.09	9.69	6.82	8.64	8.85	5.3	3.76	9.54	2.22	11.65	5.14	8.94	14.78	11.79	8.44
ENSG00000148180	GSN	2934	9	25726.4	15153.3	0.665613	0.21256	3.13141	0.0017397	0.0403941	NA	25418.7	31661.8	22316.6	41095.4	47441.5	49285.5	25220.9	14800.5	13083.1	13880.5	20981.7	26021	26351.5	16704	15582.9	21777.4	29298.5	7781.64	10703.9	14585.9	16146.3	19147.5	12531.9	16360.2	24965.9	4355.75	4336.52	5854.14	19910.5	8090.43	11571.3	36813.2
ENSG00000148357	HMCN2	256158	9	166.519	52.6295	1.15308	0.291861	3.9508	7.78903e-05	0.00560272	NA	229.01	91.85	155.39	156.87	526.94	268.74	200.98	8.65	4.45	106.96	102.34	142.12	156.31	193.55	160.44	159.68	91.17	23.85	32.96	62.21	43.22	35.41	34.95	88.38	99.78	13.31	18.64	14.39	81.26	20.94	35.37	146.22
ENSG00000152137	HSPB8	26353	12	2604.37	1264.09	0.870592	0.235046	3.70391	0.000212298	0.0106244	NA	2249.61	3005.43	6796.37	1704.56	1703.57	1393.94	1955.6	1467.56	1414.51	1431.98	2271.84	1898.12	1942.87	2943.19	2904.07	6586.63	1276.38	1587.67	697.89	739.73	824.03	646.22	1133.29	681.64	2698.4	1675.29	2101.85	955.99	466.46	1564.62	2066.27	1109.78
ENSG00000154553	PDLIM3	27295	4	660.571	347.375	0.758931	0.243171	3.12097	0.00180256	0.0412332	NA	722.87	510.8	804.85	556.53	1193.6	934.42	1210.05	174.33	192.38	455.23	723.88	557.96	564.94	574.83	573.14	819.34	541.38	73.82	403.23	562.47	427.38	388.62	470.26	418.38	315.83	53.25	107.19	270.35	453.45	101.02	291.81	679.56
ENSG00000156150	ALX3	257	1	3.4055	0.7116	1.06265	0.318018	3.3415	0.000833285	0.0254741	NA	1.56	1.12	1.99	4	9.98	2.05	9.17	0	0	0.88	2.13	5.26	0.85	2.92	7.06	5.51	0	0	0	0	0.96	3.54	0	0.94	0	1.11	1.17	0	0.81	0	0.98	1.87
ENSG00000156486	KCNS2	3788	8	6.5873	1.909	1.05027	0.312868	3.3569	0.000788212	0.0244955	NA	15.58	8.96	3.98	4	10.98	4.1	10.84	0	0	0.88	4.26	13.69	6.8	8.75	7.06	5.51	6.58	1.14	0.97	0	2.88	2.66	0	0	8.68	0	1.17	0	0.81	0	0.98	4.69
ENSG00000156689	GLYATL2	219970	11	81.4718	26.8188	0.959992	0.263163	3.64789	0.000264401	0.012131	NA	72.44	44.81	45.82	121.9	184.63	55.39	34.19	40.8	30.03	334.13	38.38	80.01	85.8	36.96	45.41	52.86	41.36	4.54	29.08	33.24	20.17	12.39	70.96	15.04	16.49	18.86	25.63	18.5	44.7	7.39	9.83	60.93
ENSG00000158008	EXTL1	2134	1	117.508	67.4453	0.733828	0.170957	4.29248	1.76691e-05	0.00189673	NA	157.35	152.34	66.74	113.9	106.79	100.52	140.94	122.4	133.44	96.35	147.12	123.17	146.12	114.77	88.8	69.38	81.77	32.93	75.61	69.03	66.27	58.43	62.49	98.72	122.34	64.35	25.63	57.56	99.14	22.18	45.2	97.48
ENSG00000158258	CLSTN2	64084	3	635.055	329.821	0.784047	0.238466	3.28788	0.00100946	0.028736	NA	626.28	593.69	689.3	898.24	1015.96	1011.35	929.85	244.8	298.03	242.2	614.07	757.98	707.66	474.65	437.93	618.91	613.75	233.95	255.89	272.71	211.29	239.9	383.41	382.66	485.89	77.66	78.06	77.1	533.9	209.44	187.66	1033.86
ENSG00000159556	ISL2	64843	15	211.068	56.5388	1.12426	0.31217	3.60145	0.000316448	0.0135485	NA	158.91	95.21	256.99	178.85	146.7	126.16	266.03	75.42	55.6	474.68	167.38	102.12	110.44	471.73	405.64	285.23	96.81	78.36	13.57	18.75	3.84	8.85	19.06	22.56	260.3	11.09	10.49	1.03	14.63	78.85	86.46	179.97
ENSG00000162267	ITIH3	3699	3	252.928	125.841	0.790775	0.259907	3.04253	0.00234601	0.0483736	NA	408.17	215.07	176.31	274.77	495	412.34	572.08	51.93	52.27	153.81	252.66	228.45	231.92	175.07	191.72	155.28	204.9	30.66	183.2	131.24	159.43	152.26	186.41	225.64	161.38	16.64	22.14	71.96	142.21	13.55	95.31	216.52
ENSG00000163017	ACTG2	72	2	683.85	236.939	1.03123	0.293769	3.51036	0.000447502	0.0172175	NA	1427.82	646.34	425.33	576.51	1937.1	1007.25	1362.66	126.11	124.55	406.61	541.57	420.05	413.72	582.61	546.91	396.45	494.39	37.48	228.75	294.87	252.59	335.5	248.9	422.14	254.22	9.99	34.95	176.81	294.18	45.58	139.52	521.15
ENSG00000163815	CLEC3B	7123	3	1356.77	667.808	0.863332	0.230439	3.74647	0.000179343	0.00953502	NA	786.74	1296.04	1535.98	2873.58	3096.77	2072.97	1470.24	702.25	530.44	749.58	1033.04	948.53	1035.57	998.9	932.37	1645.28	1279.2	286.19	787.07	839.45	935.43	786.97	1021.02	723.94	542.28	83.21	144.47	287.82	864.65	316.62	408.73	1377.86
ENSG00000164161	HHIP	64399	4	22.2581	6.4013	1.15219	0.300125	3.83901	0.00012353	0.00745162	NA	14.8	13.44	6.97	37.97	79.84	34.87	57.54	1.24	7.78	15.03	8.53	11.58	19.54	16.53	16.14	14.32	19.74	0	7.75	9.37	0.96	6.2	8.47	3.76	4.34	0	5.83	3.08	15.44	4.93	7.86	4.69
ENSG00000164185	ZNF474	133923	5	19.0058	9.8661	0.840923	0.214753	3.91578	9.01141e-05	0.00610365	NA	16.36	16.8	17.93	9.99	10.98	9.23	27.52	12.36	5.56	29.17	26.65	13.69	15.29	41.82	35.32	15.42	14.1	7.95	4.85	6.82	6.72	2.66	13.77	13.16	12.15	6.66	6.99	19.53	9.75	22.18	5.9	4.69
ENSG00000164379	FOXQ1	94234	6	2303.08	1432.94	0.631835	0.169721	3.7228	0.000197029	0.0101742	NA	2055.65	2504.71	2152.57	3219.29	2018.94	2033.99	2939.65	2645.81	2152.91	1850.09	1561.82	1893.91	1912.28	2769.09	2867.74	2270.8	2643.93	1697.83	1085.61	647.69	1536.65	533.79	1390.66	1436.6	2120.54	1150.51	428.76	1171.86	1149.89	1707.53	1726.31	2498.89
ENSG00000164651	SP8	221833	7	18.1291	3.5383	1.16573	0.318228	3.6632	0.000249081	0.0116053	NA	29.6	7.84	21.91	30.97	16.97	5.13	61.71	0	0	0	1.07	1.05	3.4	52.52	41.37	16.52	7.52	0	1.94	2.56	0	3.54	0	0.94	4.34	3.33	0	7.2	0	3.7	0	21.56
ENSG00000165072	MAMDC2	256691	9	1757.69	1044.05	0.672647	0.19448	3.4587	0.000542788	0.019373	NA	1561.8	1160.5	2520.13	2113.22	1323.34	2432.99	2174.09	1657.96	1802.62	673.56	1103.4	1035.91	1037.27	2414.08	2625.57	2486.64	1333.71	780.21	1265.9	1118.12	1233.16	1310.14	1278.39	1474.21	1148.77	799.92	240.01	370.06	1243.34	819.27	645.53	1644.06
ENSG00000165449	SLC16A9	220963	10	2056.19	1304.28	0.594027	0.187428	3.16936	0.00152776	0.0372343	NA	2358.66	1732.91	3209.43	1685.58	1107.77	1154.95	2040.66	1191.85	1360.03	1686.56	1422.16	2141.31	2182.43	3043.37	3155.32	3426.02	1700.27	1267.41	1315.33	855.64	650.19	1072.01	817.66	1007.88	2009.49	1983.72	1819.89	914.87	607.04	1297.28	2201.86	1347.86
ENSG00000165702	GFI1B	8328	9	4.5329	1.8768	0.917721	0.285664	3.21259	0.00131542	0.0341609	NA	7.79	2.24	1.99	8.99	11.98	6.15	5	4.95	1.11	0.88	3.2	4.21	6.8	2.92	1.01	3.3	0.94	1.14	0.97	1.7	0.96	0.89	2.12	0	1.74	3.33	0	1.03	6.5	4.93	0.98	2.81
ENSG00000166006	KCNC2	3747	12	3.7729	0.9577	1.12165	0.313812	3.57428	0.000351195	0.0146712	NA	5.45	4.48	4.98	3	1	2.05	5	2.47	0	4.42	2.13	1.05	1.7	5.84	9.08	7.71	0	1.14	2.91	0.85	0	0	0	1.88	0.87	2.22	3.5	1.03	0	0	0	0.94
ENSG00000166816	LDHD	197257	16	148.82	90.4509	0.658369	0.173837	3.78728	0.000152303	0.00856702	NA	113.73	164.67	140.45	186.84	165.67	220.53	132.6	148.36	107.87	171.48	120.47	135.81	132.53	179.94	165.49	94.71	140.98	91.99	77.54	53.69	43.22	99.15	80.5	127.87	135.35	68.79	47.77	42.15	104.02	102.25	131.66	100.29
ENSG00000168477	TNXB	7148	6	2853.87	1292.94	0.946496	0.23957	3.95082	7.78845e-05	0.00560272	NA	3030.9	2276.2	3438.53	3464.08	6754.41	5625.01	2331.7	887.71	728.39	1340.05	3815.54	2797.17	2841.67	1578.59	1457.08	3294.97	3155.24	533.77	824.87	2003.59	1143.84	1596.07	1415.02	1302.16	1569.58	287.35	358.85	704.14	2160	535.91	706.44	2390.16
ENSG00000168539	CHRM1	1128	11	19.4025	4.5971	0.948149	0.311115	3.04758	0.00230691	0.0477424	NA	5.45	8.96	15.94	8.99	2	5.13	27.52	4.95	3.34	98.12	1.07	10.53	5.1	44.74	56.51	12.11	3.76	13.63	1.94	0.85	1.92	0.89	0	0.94	19.09	5.55	0	1.03	7.31	6.16	3.93	6.56
ENSG00000169297	NR0B1	190	X	4.7	1.6693	1.03358	0.29739	3.47551	0.000509882	0.0186239	NA	5.45	3.36	1	5	17.96	4.1	5	3.71	0	1.77	8.53	0	5.1	4.86	6.05	3.3	2.82	3.41	2.91	1.7	3.84	1.77	0	0	1.74	0	3.5	0	1.63	2.46	0	0.94
ENSG00000169562	GJB1	2705	X	12.1016	6.7783	0.691852	0.226989	3.04796	0.002304	0.0477173	NA	11.68	12.32	13.95	9.99	12.97	9.23	9.17	8.65	7.78	24.75	11.73	13.69	18.69	6.81	10.09	12.11	7.52	0	7.75	6.82	4.8	4.43	9.53	5.64	14.75	2.22	9.32	5.14	11.38	0	8.84	10.31
ENSG00000169862	CTNND2	1501	5	17.212	7.3304	0.885089	0.279348	3.1684	0.00153278	0.0373242	NA	21.81	24.64	12.95	26.98	44.91	16.41	10.84	2.47	8.9	21.21	17.06	11.58	12.74	13.62	17.15	12.11	5.64	5.68	9.69	6.82	16.33	9.74	8.47	15.04	6.94	1.11	4.66	3.08	13	2.46	3.93	4.69
ENSG00000170290	SLN	6588	11	25.7696	6.1119	1.48793	0.28011	5.31195	1.08456e-07	6.49004e-05	NA	25.71	36.97	20.92	31.97	13.97	22.57	45.03	13.6	21.13	7.07	37.31	24.21	21.24	35.01	30.27	25.33	7.52	2.27	9.69	3.41	1.92	0	0	4.7	28.63	14.42	1.17	0	2.44	2.46	8.84	10.31
ENSG00000171224	FAM241B	219738	10	60.75	38.5369	0.622216	0.143602	4.33292	1.47144e-05	0.00167547	NA	85.68	57.13	58.77	87.93	55.89	45.13	67.55	71.71	57.83	58.34	74.63	23.16	19.54	95.32	60.54	52.86	47.93	45.43	43.62	35.79	48.02	38.06	31.77	47.95	32.97	32.17	38.45	27.75	24.38	36.96	41.27	44.05
ENSG00000177791	MYOZ1	58529	10	48.6069	26.2183	0.745863	0.232042	3.21435	0.00130741	0.0339843	NA	41.28	42.57	24.9	44.96	71.86	74.88	114.25	46.98	23.35	65.41	38.38	40	39.08	41.82	51.46	16.52	37.6	14.76	30.05	17.9	38.42	26.56	24.36	37.61	45.12	6.66	6.99	16.45	26	8.62	18.67	63.74
ENSG00000178381	ZFAND2A	90637	7	496	315.111	0.609325	0.1611	3.78229	0.000155394	0.00870608	NA	278.09	377.5	1472.23	272.77	467.06	319	308.56	320.22	274.67	342.08	417.91	410.57	375.49	411.42	340.05	1548.37	312.99	298.68	287.88	347.71	332.3	340.81	285.97	239.75	335.78	352.81	284.29	365.95	296.61	327.71	261.35	371.18
ENSG00000178803	ADORA2A-AS1	646023	22	4.9763	1.5357	1.03456	0.303203	3.41212	0.000644594	0.0212382	NA	6.23	11.2	6.97	5.99	2	3.08	14.18	2.47	1.11	3.54	0	0	3.4	4.86	9.08	5.51	5.64	2.27	0.97	0	0.96	3.54	0	0	2.6	2.22	0	1.03	2.44	0	1.97	0.94
ENSG00000179304	FAM156B	727866	X	20.0323	9.7619	0.95361	0.180057	5.29615	1.18272e-07	6.65281e-05	NA	19.47	23.52	10.96	8.99	14.97	13.33	10.84	13.6	15.57	27.4	27.72	26.32	27.18	27.23	30.27	23.13	5.64	9.09	4.85	4.26	3.84	12.39	13.77	13.16	13.88	7.77	10.49	7.2	17.07	13.55	10.81	8.44
ENSG00000179914	ITLN1	55600	1	95.3557	0.4104	0.872167	0.287156	3.03726	0.00238742	0.0490119	NA	98.15	48.17	14.94	67.94	254.49	188.73	100.07	0	0	422.52	76.76	0	7.65	113.8	104.94	27.53	1.88	0	0	0	0	0	0	0	0	0	0	0	0	0	0	4.69
ENSG00000181856	SLC2A4	6517	17	126.001	77.0736	0.625261	0.202504	3.08765	0.00201748	0.043782	NA	119.96	120.98	107.58	209.82	194.61	189.76	113.42	53.16	36.7	77.79	83.16	128.44	179.25	163.4	106.96	131.05	87.41	47.7	74.64	96.3	73.95	70.82	100.62	148.55	104.12	17.75	33.79	30.84	98.33	50.51	62.88	134.97
ENSG00000183715	OPCML	4978	11	77.2103	31.2313	0.959265	0.27755	3.45619	0.000547879	0.0194478	NA	119.96	56.01	34.86	137.88	286.42	101.55	115.92	11.13	25.58	17.68	31.98	55.8	56.92	72.95	77.7	33.04	68.61	6.81	49.43	28.98	39.38	44.26	46.6	38.55	39.91	4.44	4.66	11.31	28.44	17.25	16.7	54.36
ENSG00000183873	SCN5A	6331	3	31.8699	18.8996	0.651659	0.211588	3.07984	0.0020711	0.0443638	NA	42.84	42.57	46.82	63.95	41.92	37.95	36.69	18.55	17.79	10.61	17.06	23.16	21.24	20.43	23.21	45.15	53.57	12.49	19.39	22.16	19.21	20.36	5.3	8.46	17.35	26.63	3.5	19.53	26.82	12.32	13.76	21.56
ENSG00000184545	DUSP8	1850	11	362.067	208.3	0.727174	0.179127	4.05954	4.91691e-05	0.00411571	NA	332.61	446.95	440.28	309.74	448.1	391.82	297.72	236.14	161.25	309.38	341.15	415.84	424.76	426.99	399.59	410.77	416.37	170.35	192.89	210.5	108.53	160.23	229.84	158.89	324.5	69.9	120.01	138.77	229.98	165.09	357.64	279.32
ENSG00000185149	NPY2R	4887	4	45.946	15.6444	1.04669	0.300524	3.4829	0.000496014	0.0182836	NA	84.91	95.21	18.93	60.95	61.88	103.6	37.53	18.55	22.24	33.59	25.59	77.9	53.52	11.67	19.17	9.91	12.22	7.95	8.72	28.12	13.45	12.39	16.95	0.94	5.21	3.33	1.17	1.03	0	7.39	4.91	126.54
ENSG00000185437	SH3BGR	6450	21	28.1207	11.7674	1.04867	0.235214	4.45838	8.25815e-06	0.00112748	NA	23.37	26.88	22.91	34.97	43.91	43.08	50.87	30.91	43.37	20.33	23.45	8.42	21.24	15.56	13.12	27.53	5.64	5.68	15.51	5.97	14.41	12.39	24.36	14.1	1.74	7.77	6.99	7.2	10.56	16.02	12.77	27.18
ENSG00000185834	RPL12P4	NA	20	47.0759	24.0903	0.90896	0.168431	5.39663	6.79047e-08	4.77455e-05	NA	56.08	59.37	66.74	33.97	20.96	21.54	29.19	45.75	40.03	40.66	51.17	45.27	48.42	63.22	62.56	68.28	13.16	26.12	28.11	17.9	20.17	19.48	26.48	18.8	19.96	27.74	47.77	26.73	17.88	40.66	16.7	17.81
ENSG00000186439	TRDN	10345	6	28.8747	7.7301	1.03418	0.314809	3.2851	0.00101946	0.0289513	NA	52.97	15.68	5.98	27.98	92.81	70.77	84.23	1.24	0	4.42	27.72	6.32	6.8	33.07	23.21	8.81	7.52	3.41	8.72	1.7	30.73	6.2	2.12	0.94	1.74	0	12.82	1.03	14.63	3.7	6.88	21.56
ENSG00000186831	KRT17P2	NA	17	85.7951	14.6371	1.40315	0.317642	4.41741	9.98901e-06	0.00128284	NA	30.38	41.45	30.88	2	4.99	2.05	15.01	4.95	3.34	8.84	17.06	523.22	614.21	23.34	20.18	30.84	8.46	24.98	10.66	7.67	0	6.2	3.18	3.76	12.15	25.52	18.64	21.59	3.25	20.94	34.39	32.81
ENSG00000187534	PRR13P5	NA	19	8.8096	5.314	0.648218	0.21188	3.05936	0.0022181	0.0466248	NA	11.68	6.72	12.95	5	7.98	10.26	4.17	8.65	5.56	7.96	11.73	15.79	3.4	6.81	9.08	13.22	6.58	7.95	3.88	7.67	3.84	1.77	3.18	7.52	2.6	2.22	4.66	10.28	2.44	9.86	5.9	4.69
ENSG00000187715	KBTBD12	166348	3	33.1393	14.3454	0.914321	0.269277	3.39547	0.000685115	0.0220216	NA	50.63	24.64	15.94	22.98	44.91	40	53.37	19.78	23.35	17.68	37.31	31.58	39.08	44.74	44.4	19.82	15.04	1.14	25.2	6.82	25.93	15.93	7.41	2.82	65.94	7.77	4.66	0	19.5	1.23	2.95	27.18
ENSG00000188015	S100A3	6274	1	416.864	191.135	0.856312	0.273292	3.13332	0.0017284	0.0403079	NA	499.31	412.22	830.75	176.85	149.7	151.81	489.52	113.75	137.89	146.73	215.35	194.76	197.09	1086.43	1037.31	830.35	117.49	218.05	69.79	163.63	72.99	138.98	122.86	143.85	286.33	289.57	478.86	302.22	95.08	273.5	204.37	80.61
ENSG00000196205	EEF1A1P5	NA	9	5400.91	3487.8	0.61679	0.0943584	6.53667	6.29031e-11	3.5383e-07	NA	5723.73	6762.5	6613.09	3576.98	4374.2	3100.73	2968	5996.35	6171.82	4997.8	6043.67	5685.94	5257.72	6327.96	6606.3	6207.8	2900.52	4253.1	4198.02	2812.35	3181.82	4082.68	2878.77	3071.59	2764.34	3508.12	3509.29	3465.2	3390.33	4501.66	3814.2	3472.76
ENSG00000196482	ESRRG	2104	1	18.2869	7.4881	1.0114	0.259858	3.89212	9.93726e-05	0.00641116	NA	17.14	10.08	8.96	15.99	8.98	41.03	24.18	11.13	8.9	69.83	3.2	23.16	12.74	16.53	14.13	6.61	3.76	6.81	18.42	6.82	7.68	10.62	10.59	5.64	2.6	2.22	3.5	2.06	8.94	11.09	6.88	12.19
ENSG00000198185	ZNF334	55713	20	220.298	139.776	0.59113	0.18985	3.11366	0.00184781	0.0416948	NA	137.87	100.82	291.86	242.8	242.51	155.91	133.43	105.09	125.66	298.77	256.93	206.34	173.3	406.56	380.41	266.5	266.93	60.19	153.15	110.79	113.33	122.16	147.22	116.58	126.68	295.12	52.43	149.05	147.09	52.98	108.08	214.65
ENSG00000198203	SULT1C2	6819	2	61.5828	12.449	1.11798	0.31838	3.51147	0.000445631	0.0171925	NA	7.79	61.61	2.99	202.83	239.52	120.01	18.35	42.04	51.15	13.26	4.26	118.96	80.71	11.67	9.08	1.1	5.64	0	57.19	0.85	11.52	50.46	2.12	2.82	2.6	1.11	1.17	2.06	4.06	1.23	43.23	13.12
ENSG00000198225	FKBP1C	NA	6	7.0516	3.89	0.726278	0.225689	3.21804	0.00129068	0.0336758	NA	7.79	4.48	8.96	3	5.99	3.08	3.34	6.18	10.01	8.84	8.53	9.47	8.5	7.78	8.07	8.81	1.88	6.81	3.88	6.82	5.76	4.43	3.18	2.82	7.81	5.55	2.33	4.11	2.44	2.46	1.97	0
ENSG00000198822	GRM3	2913	7	32.9123	6.8468	1.65285	0.284226	5.81527	6.05352e-09	1.3041e-05	NA	10.91	34.73	19.92	28.98	28.94	36.93	83.39	30.91	31.14	17.68	2.13	23.16	26.34	56.41	80.72	14.32	3.76	3.41	14.54	2.56	0.96	6.2	1.06	14.1	26.03	7.77	6.99	0	7.31	6.16	5.9	2.81
ENSG00000204022	LIPJ	142910	10	9.295	4.3218	0.888829	0.246349	3.60801	0.000308549	0.0134542	NA	14.02	6.72	7.97	5	8.98	13.33	14.18	9.89	11.12	4.42	3.2	5.26	8.5	17.51	13.12	5.51	5.64	5.68	3.88	9.37	5.76	2.66	6.35	3.76	1.74	2.22	1.17	5.14	5.69	2.46	2.95	4.69
ENSG00000204253	HNRNPCP2	NA	2	38.4619	24.9391	0.59336	0.144026	4.11981	3.79177e-05	0.00344012	NA	55.31	50.41	48.81	21.98	21.96	14.36	19.18	53.16	51.15	37.13	51.17	27.37	45.02	40.85	43.39	34.14	17.86	32.93	26.17	26.42	19.21	30.98	19.06	33.85	14.75	16.64	24.47	34.95	22.75	30.8	28.49	19.68
ENSG00000204388	HSPA1B	3304	6	4347.42	1675.59	0.998686	0.280876	3.55561	0.000377109	0.0154114	NA	2591.57	1906.54	5360	5066.73	13311.2	7186.15	1654.54	1251.2	1174.31	3011.58	6211.04	6733.43	6793.67	1274.15	1205.82	4826.82	3767.11	1660.36	1076.89	1148.8	1418.52	857.79	1867.28	1443.19	983.92	2196.74	1303.75	1341.47	1237.65	1818.41	957.97	3729.59
ENSG00000204389	HSPA1A	3303	6	5485.02	1625.67	1.20148	0.292552	4.10689	4.01026e-05	0.00353569	NA	2521.46	2150.74	15339.9	4124.52	11230.4	6269.16	1489.42	2786.76	2396.45	3177.76	5612.97	6856.6	6776.67	1294.58	1141.24	14591.7	3304.68	1162.93	976.08	1516.97	1790.19	973.75	2940.2	1396.18	1432.5	1196	1045.1	1133.82	1348.17	1103.86	914.74	3775.52
ENSG00000213144	NA	NA	12	56.8058	20.5814	1.16683	0.256441	4.55009	5.36236e-06	0.000838643	NA	45.18	50.41	221.13	31.97	28.94	22.57	14.18	32.15	27.8	23.87	40.51	23.16	28.03	45.71	34.31	238.97	22.56	22.71	9.69	9.37	3.84	15.93	12.71	12.22	38.18	36.61	37.28	28.78	8.13	29.57	30.46	11.25
ENSG00000213430	HSPD1P1	NA	5	6.9829	3.1866	0.906167	0.258352	3.50749	0.000452357	0.0173146	NA	3.12	6.72	13.95	2	0	4.1	3.34	11.13	7.78	8.84	9.59	9.47	7.65	4.86	7.06	12.11	1.88	5.68	3.88	2.56	2.88	2.66	1.06	1.88	2.6	4.44	3.5	6.17	3.25	3.7	3.93	0.94
ENSG00000213553	RPLP0P6	NA	2	288.157	132.326	1.05056	0.158928	6.61029	3.83566e-11	2.69695e-07	NA	363.77	395.42	395.45	142.88	111.78	116.93	117.59	389.45	308.04	258.11	337.95	316.88	287.99	341.39	324.92	401.96	82.71	206.69	92.08	93.75	67.23	136.33	91.09	88.38	131.88	193.05	199.23	155.22	104.83	188.49	170.96	115.29
ENSG00000213860	RPL21P75	NA	7	71.7004	41.5347	0.751331	0.13721	5.47576	4.35631e-08	3.60357e-05	NA	80.23	118.74	81.68	44.96	32.93	32.82	31.69	85.31	104.53	79.55	72.49	53.69	65.41	87.54	78.71	96.91	32.9	38.61	43.62	34.09	47.06	39.84	28.6	24.44	35.57	44.38	55.93	54.48	42.26	60.37	39.3	43.12
ENSG00000213885	RPL13AP7	NA	21	12.1873	7.1613	0.677745	0.190629	3.5553	0.000377544	0.0154114	NA	9.35	17.92	11.95	17.98	7.98	10.26	10.84	13.6	3.34	8.84	10.66	11.58	11.89	12.64	14.13	22.03	2.82	7.95	12.6	12.78	3.84	10.62	4.24	6.58	12.15	9.99	3.5	5.14	4.06	8.62	6.88	2.81
ENSG00000214146	LINC02026	647323	3	10.1901	2.5666	1.22705	0.307505	3.99035	6.59753e-05	0.00518312	NA	3.89	4.48	41.84	4	3.99	3.08	7.51	7.42	1.11	0	4.26	3.16	0	18.48	20.18	39.65	0	3.41	0	0.85	2.88	4.43	4.24	2.82	0.87	5.55	6.99	1.03	0.81	2.46	0.98	3.75
ENSG00000214391	TUBAP2	NA	11	6.9829	3.1842	0.908633	0.255942	3.55015	0.000385018	0.0156257	NA	9.35	8.96	3.98	2	4.99	6.15	5.84	13.6	5.56	1.77	8.53	7.37	12.74	5.84	4.04	11.01	5.64	0	0	2.56	5.76	2.66	4.24	3.76	3.47	1.11	10.49	2.06	1.63	0	1.97	5.62
ENSG00000214485	RPL7P1	NA	5	272.701	175.077	0.613273	0.131178	4.67512	2.93781e-06	0.000578993	NA	295.22	357.34	327.72	151.87	137.72	99.49	116.75	315.27	331.39	300.54	300.64	261.08	280.34	335.56	372.34	379.93	137.23	236.22	204.52	141.47	113.33	168.19	137.69	122.22	151.84	228.55	230.69	210.73	120.27	269.8	171.94	156.53
ENSG00000217716	RPS10P3	NA	9	24.7403	9.1288	1.31059	0.197266	6.64375	3.05801e-11	2.69695e-07	NA	30.38	24.64	23.91	23.98	9.98	7.18	11.68	34.62	8.9	22.1	26.65	37.9	25.49	43.77	39.35	25.33	3.76	11.36	8.72	7.67	11.52	8.85	9.53	10.34	3.47	7.77	10.49	10.28	3.25	19.71	12.77	6.56
ENSG00000218357	LINC01644	101927722	22	14.9116	2.9209	1.10167	0.318327	3.46083	0.000538512	0.0192907	NA	11.68	12.32	47.81	8.99	13.97	3.08	15.01	0	1.11	8.84	11.73	4.21	5.1	28.21	31.28	35.24	1.88	4.54	0	1.7	6.72	0	0	0.94	3.47	9.99	3.5	0	0.81	2.46	8.84	1.87
ENSG00000219604	NA	NA	6	3.7656	1.0365	1.16547	0.303232	3.8435	0.000121291	0.00737698	NA	2.34	3.36	2.99	4	6.99	5.13	6.67	0	2.22	1.77	1.07	9.47	4.25	4.86	4.04	1.1	0.94	1.14	0	2.56	0	1.77	0	2.82	0.87	0	0	2.06	1.63	0	0	2.81
ENSG00000219928	NA	NA	9	3.9161	1.0449	1.2555	0.30144	4.165	3.11354e-05	0.00293854	NA	3.12	4.48	3.98	0	0	0	1.67	4.95	2.22	5.3	8.53	5.26	3.4	1.95	10.09	7.71	0.94	1.14	0	0.85	0	0.89	1.06	0.94	3.47	0	1.17	1.03	0.81	2.46	1.97	0
ENSG00000223387	LINC02068	105374219	3	5.0918	2.0475	0.945981	0.297331	3.18157	0.00146479	0.0362652	NA	12.46	2.24	1	4	7.98	9.23	5.84	3.71	4.45	7.96	9.59	2.11	0.85	5.84	2.02	2.2	1.88	2.27	1.94	0	0.96	6.2	0	2.82	1.74	2.22	5.83	1.03	0.81	1.23	1.97	1.87
ENSG00000223561	NA	646588	7	165.051	42.1288	1.2732	0.29899	4.25834	2.05954e-05	0.0021284	NA	429.98	535.44	95.63	111.91	52.89	83.08	176.8	173.09	174.59	47.73	33.05	130.54	108.74	185.77	206.86	94.71	21.62	28.39	11.63	21.31	44.18	7.08	47.66	4.7	104.99	156.43	16.31	24.67	65.01	24.64	16.7	78.73
ENSG00000223662	SAMSN1-AS1	100874190	21	19.8908	4.9541	1.35538	0.296964	4.56413	5.01581e-06	0.000810746	NA	18.69	4.48	19.92	14.99	9.98	11.28	28.35	4.95	10.01	5.3	2.13	10.53	4.25	66.14	79.72	27.53	7.52	5.68	2.91	5.97	4.8	2.66	6.35	0.94	8.68	3.33	5.83	1.03	4.88	6.16	7.86	4.69
ENSG00000223764	LINC02593	100130417	1	58.8312	34.3517	0.665791	0.219495	3.03329	0.00241901	0.0494438	NA	68.55	33.61	47.81	41.96	86.83	102.57	110.08	25.96	10.01	46.85	52.24	82.11	65.41	62.25	55.5	49.56	28.2	17.04	34.89	41.76	19.21	54.88	61.43	31.97	48.59	16.64	18.64	14.39	65.01	17.25	21.62	58.11
ENSG00000224652	LINC00885	401109	3	50.7696	25.1655	0.888783	0.21223	4.18783	2.81635e-05	0.00272199	NA	40.51	64.97	31.88	44.96	34.93	20.51	55.87	30.91	58.94	57.46	63.97	42.11	34.83	82.67	105.95	41.85	7.52	28.39	11.63	11.08	17.29	18.59	29.66	32.91	45.12	48.82	38.45	22.61	13	30.8	18.67	28.12
ENSG00000226084	NA	NA	1	67.4895	42.8338	0.631148	0.131517	4.79898	1.59476e-06	0.000390024	NA	68.55	98.58	61.76	39.97	40.92	35.9	39.2	89.02	68.95	60.99	62.9	80.01	76.46	79.76	100.91	75.99	27.26	47.7	40.71	38.35	30.73	34.52	49.78	28.21	67.68	43.27	48.93	53.45	33.32	73.92	41.27	26.24
ENSG00000226383	LINC01876	101929378	2	62.7117	35.556	0.704261	0.220441	3.19478	0.00139936	0.035393	NA	41.28	90.73	79.69	42.96	27.94	65.65	38.36	38.33	42.26	71.6	132.2	25.27	20.39	121.58	84.76	80.39	23.5	21.58	17.45	24.71	36.5	12.39	38.13	35.73	45.12	36.61	69.91	56.54	43.88	14.78	65.83	26.24
ENSG00000226396	NA	NA	1	16.2326	9.2385	0.70577	0.216951	3.25312	0.00114143	0.0310925	NA	13.24	19.04	19.92	10.99	10.98	8.21	5.84	24.73	17.79	23.87	19.19	18.95	19.54	14.59	14.13	18.72	3.76	2.27	4.85	8.52	7.68	2.66	8.47	12.22	12.15	12.2	8.16	17.48	6.5	6.16	21.62	13.12
ENSG00000226652	PSMD10P2	NA	3	5.5331	1.6262	1.2603	0.27998	4.50138	6.75132e-06	0.000983838	NA	3.89	2.24	9.96	9.99	4.99	3.08	8.34	6.18	4.45	6.19	7.46	1.05	3.4	5.84	7.06	4.41	1.88	0	0	0	0.96	1.77	0	2.82	3.47	2.22	0	3.08	0.81	1.23	5.9	1.87
ENSG00000227939	RPL3P2	NA	6	16.3453	5.6604	1.35753	0.20858	6.50843	7.59419e-11	3.55978e-07	NA	18.69	29.12	14.94	17.98	10.98	2.05	10.01	13.6	20.02	13.26	13.86	26.32	20.39	16.53	16.14	17.62	11.28	9.09	4.85	5.97	2.88	4.43	3.18	5.64	4.34	5.55	8.16	7.2	3.25	6.16	3.93	4.69
ENSG00000228502	EEF1A1P11	NA	1	35.8941	23.4165	0.599163	0.125425	4.77706	1.77881e-06	0.000424632	NA	35.83	38.09	38.85	29.97	25.95	40	25.02	37.09	53.38	34.47	35.18	44.22	32.28	40.85	32.29	30.84	18.8	26.12	19.39	22.16	28.81	30.1	36.01	12.22	18.22	19.97	24.47	24.67	18.69	34.5	25.55	15
ENSG00000228559	NA	NA	6	4.0607	0.8828	1.03467	0.317839	3.25534	0.00113256	0.0309938	NA	7.79	1.12	7.97	5	2	2.05	13.34	0	0	3.54	0	0	0	5.84	2.02	14.32	2.82	3.41	0	0	0	0	2.12	0	0.87	0	0	1.03	0	0	2.95	0.94
ENSG00000228887	EEF1DP1	NA	19	3.7879	0.999	1.32625	0.292315	4.53705	5.70477e-06	0.000871992	NA	2.34	5.6	3.98	5	0	4.1	5	2.47	1.11	6.19	5.33	5.26	1.7	3.89	2.02	6.61	0.94	0	0	1.7	0	1.77	3.18	1.88	0.87	2.22	1.17	1.03	0	1.23	0	0
ENSG00000229337	NA	NA	2	28.9528	18.3309	0.607207	0.183873	3.30231	0.000958923	0.0276897	NA	31.16	40.33	35.86	27.98	30.94	17.44	37.53	14.84	15.57	24.75	31.98	37.9	37.38	20.43	27.24	31.94	21.62	10.22	31.02	17.9	13.45	15.93	33.89	20.68	11.28	38.83	24.47	5.14	11.38	9.86	9.83	17.81
ENSG00000230102	LINC02028	285389	3	26.3339	4.1784	1.52049	0.312783	4.86117	1.16692e-06	0.000321762	NA	8.57	4.48	108.57	5	2.99	2.05	14.18	4.95	1.11	3.54	5.33	7.37	3.4	73.92	87.79	88.1	5.64	10.22	4.85	0	1.92	0	4.24	0	0.87	4.44	10.49	3.08	0.81	9.86	2.95	7.5
ENSG00000230383	NA	NA	7	28.2915	15.5328	0.80701	0.174641	4.62097	3.81949e-06	0.000679893	NA	33.49	43.69	35.86	7.99	18.96	12.31	10.84	28.44	34.47	30.94	25.59	33.69	24.64	34.04	29.26	48.46	15.98	20.44	9.69	6.82	10.56	15.05	8.47	11.28	18.22	26.63	16.31	14.39	12.19	25.87	21.62	15
ENSG00000230409	TCEA1P2	NA	3	28.7424	13.8226	0.973269	0.188925	5.15161	2.58255e-07	0.000113491	NA	44.4	16.8	26.89	12.99	9.98	54.36	19.18	55.64	37.81	43.31	25.59	22.11	19.54	32.1	17.15	22.03	10.34	15.9	10.66	11.93	11.52	15.93	14.83	10.34	13.01	12.2	40.78	14.39	4.88	17.25	6.88	10.31
ENSG00000230894	NA	NA	9	3.2979	0.6851	1.3035	0.308075	4.2311	2.32549e-05	0.00235267	NA	9.35	5.6	4.98	1	2.99	4.1	5	1.24	1.11	2.65	3.2	0	2.55	4.86	3.03	1.1	0	0	0	2.56	0	0.89	0	0	1.74	0	1.17	2.06	1.63	0	0	0.94
ENSG00000231290	APCDD1L-DT	149773	20	31.3219	13.0292	0.904132	0.287938	3.14003	0.00168932	0.0397467	NA	46.74	36.97	96.62	10.99	13.97	21.54	13.34	3.71	1.11	77.79	28.78	25.27	40.78	3.89	8.07	71.58	7.52	11.36	3.88	18.75	4.8	6.2	8.47	14.1	30.37	24.41	10.49	17.48	7.31	22.18	11.79	9.37
ENSG00000231434	HSP90AA3P	NA	1	4.348	1.3172	1.03272	0.314381	3.28492	0.00102011	0.0289513	NA	0.78	5.6	12.95	0	0	1.03	1.67	3.71	8.9	5.3	4.26	5.26	1.7	0.97	2.02	15.42	0.94	2.27	0.97	2.56	0	0.89	1.06	0	0.87	0	3.5	2.06	0.81	1.23	3.93	0
ENSG00000231768	LINC01354	100506795	1	19.0485	10.5837	0.727	0.223802	3.24841	0.00116053	0.0314451	NA	26.48	15.68	16.93	20.98	30.94	31.8	39.2	11.13	2.22	7.07	10.66	15.79	16.14	21.4	26.24	12.11	14.1	4.54	10.66	3.41	17.29	9.74	23.3	15.04	7.81	5.55	13.98	8.22	10.56	6.16	4.91	14.06
ENSG00000231991	ANXA2P2	NA	9	120.307	67.5422	0.786066	0.144379	5.44445	5.19665e-08	3.95015e-05	NA	127.75	175.87	148.42	50.96	50.9	48.21	48.37	215.13	173.48	113.14	152.45	125.28	126.58	116.72	126.13	125.54	76.13	68.14	79.48	57.1	74.91	72.59	58.25	67.69	53.79	55.47	73.4	76.07	66.64	72.69	58.95	69.36
ENSG00000232346	NA	NA	22	11.7668	5.9966	0.859523	0.22197	3.87225	0.000107835	0.00680929	NA	13.24	25.76	13.95	9.99	4.99	3.08	2.5	6.18	15.57	11.49	11.73	14.74	11.04	15.56	14.13	14.32	2.82	5.68	3.88	3.41	5.76	5.31	6.35	3.76	6.07	6.66	13.98	8.22	3.25	7.39	5.9	7.5
ENSG00000232756	DDX3ILA1	NA	7	31.4826	5.8479	1.41656	0.31134	4.54989	5.36732e-06	0.000838643	NA	13.24	5.6	126.5	7.99	2.99	5.13	15.01	3.71	6.67	9.72	11.73	30.53	22.94	61.28	59.53	121.14	0.94	13.63	0.97	0.85	3.84	0	4.24	1.88	6.07	12.2	16.31	4.11	0	16.02	6.88	5.62
ENSG00000234004	NA	NA	1	4.6312	2.1272	0.850699	0.273966	3.10512	0.001902	0.0423881	NA	2.34	10.08	6.97	1	0	6.15	1.67	8.65	2.22	4.42	4.26	3.16	6.8	8.75	1.01	6.61	0.94	2.27	3.88	1.7	0	4.43	1.06	0.94	2.6	1.11	2.33	4.11	3.25	2.46	2.95	0
ENSG00000234241	NA	NA	20	4.5204	2.0773	0.889295	0.261976	3.39456	0.000687383	0.0220692	NA	6.23	2.24	7.97	2	2	1.03	1.67	4.95	7.78	5.3	7.46	5.26	5.1	3.89	5.05	4.41	0.94	1.14	1.94	2.56	2.88	0.89	2.12	1.88	0.87	2.22	1.17	5.14	3.25	2.46	0.98	2.81
ENSG00000234553	NA	NA	5	4.0053	1.0817	1.09891	0.313829	3.50161	0.000462452	0.0175289	NA	9.35	12.32	1.99	3	2.99	2.05	4.17	8.65	0	1.77	0	4.21	2.55	6.81	2.02	2.2	0.94	2.27	0	0	0	0	0	0.94	1.74	2.22	3.5	1.03	0	3.7	0.98	0
ENSG00000234648	NA	NA	14	55.4686	25.9314	1.01665	0.172344	5.89897	3.65781e-09	9.00637e-06	NA	45.18	90.73	55.78	38.97	29.94	29.75	60.88	69.24	31.14	42.43	66.1	61.06	46.72	65.17	69.62	84.8	16.92	34.07	26.17	20.45	23.05	23.9	16.95	19.74	32.97	22.19	38.45	40.09	15.44	43.12	23.58	17.81
ENSG00000234742	NA	NA	3	2.6113	0.609	1.20557	0.305676	3.94393	8.01557e-05	0.00570463	NA	1.56	1.12	3.98	1	1	1.03	0.83	2.47	1.11	3.54	7.46	2.11	3.4	2.92	6.05	2.2	0	1.14	0.97	1.7	0.96	0	0	0.94	0	0	1.17	2.06	0.81	0	0	0
ENSG00000234859	NA	100505782	17	12.1225	6.1175	0.803527	0.2528	3.1785	0.00148038	0.0365133	NA	21.81	14.56	6.97	5	10.98	4.1	20.01	8.65	16.68	15.03	8.53	3.16	7.65	14.59	25.23	11.01	6.58	3.41	13.57	5.11	0.96	2.66	3.18	2.82	8.68	15.53	6.99	10.28	3.25	6.16	5.9	2.81
ENSG00000234928	LINC01659	101929374	22	6.1762	2.2874	1.03429	0.28719	3.60141	0.000316492	0.0135485	NA	3.89	12.32	5.98	4	7.98	2.05	8.34	2.47	11.12	3.54	8.53	2.11	1.7	6.81	8.07	9.91	1.88	0	1.94	0.85	2.88	0	4.24	0.94	2.6	9.99	0	4.11	2.44	0	0.98	3.75
ENSG00000235091	NA	NA	22	3.5333	0.7509	1.16773	0.317437	3.67862	0.0002345	0.011175	NA	3.89	1.12	11.95	3	0	0	2.5	0	1.11	6.19	2.13	4.21	2.55	2.92	5.05	9.91	1.88	1.14	0.97	0	0	0	0	0	0.87	0	0	1.03	0.81	2.46	0.98	1.87
ENSG00000235254	TMEM185AP1	NA	X	8.0896	0.7939	1.7458	0.317717	5.49484	3.91059e-08	3.43704e-05	NA	7.01	1.12	4.98	25.98	0	2.05	0.83	0	1.11	1.77	3.2	2.11	0.85	41.82	33.3	3.3	0	1.14	0.97	0	0.96	0.89	0	1.88	0	2.22	0	0	0.81	0	1.97	1.87
ENSG00000236036	LINC00445	100507114	13	11.9087	2.9448	1.26959	0.302914	4.19126	2.77405e-05	0.00269966	NA	8.57	7.84	6.97	10.99	31.94	52.31	10.01	1.24	3.34	6.19	28.78	4.21	6.8	2.92	4.04	4.41	11.28	0	2.91	3.41	1.92	3.54	2.12	5.64	2.6	0	0	1.03	3.25	0	0.98	8.44
ENSG00000236780	LINC01829	644838	2	8.659	4.2437	0.855314	0.243028	3.51941	0.000432514	0.0169181	NA	7.79	7.84	5.98	8.99	5.99	10.26	21.68	6.18	4.45	7.07	3.2	6.32	4.25	11.67	19.17	7.71	6.58	0	5.82	3.41	2.88	2.66	6.35	1.88	5.21	6.66	5.83	6.17	4.88	3.7	5.9	0
ENSG00000237438	CECR7	NA	22	170.029	95.2867	0.70933	0.228337	3.10651	0.00189312	0.0423243	NA	63.87	69.45	59.77	149.87	129.74	163.09	248.51	341.24	293.58	99	49.04	176.86	170.75	302.49	336.02	67.18	74.25	103.35	41.68	132.95	67.23	121.28	84.73	94.96	108.46	139.79	214.38	35.98	35.76	105.95	77.62	86.23
ENSG00000239991	NA	NA	3	9.5762	0.7429	1.21496	0.310875	3.9082	9.29867e-05	0.00619728	NA	4.67	3.36	10.96	6.99	2.99	6.15	10.01	1.24	2.22	0	2.13	0	0	58.36	35.32	8.81	2.82	0	5.82	0	0	0	0	0	0	0	0	0	3.25	0	0	0
ENSG00000240036	NA	NA	11	19.642	9.464	0.96867	0.177621	5.45358	4.93648e-08	3.85662e-05	NA	13.24	17.92	17.93	16.99	11.98	9.23	11.68	24.73	31.14	14.14	11.73	29.48	25.49	22.37	35.32	20.92	4.7	17.04	13.57	5.11	14.41	5.31	9.53	3.76	9.54	8.88	5.83	13.36	11.38	9.86	8.84	10.31
ENSG00000240520	UOX	NA	1	70.6969	18.5984	1.08918	0.312043	3.49047	0.000482168	0.0179349	NA	122.3	51.53	64.75	16.99	20.96	66.67	94.24	13.6	37.81	57.46	19.19	84.22	73.06	142.98	180.62	84.8	51.69	2.27	27.14	10.23	20.17	6.2	10.59	1.88	12.15	5.55	2.33	7.2	21.94	6.16	11.79	100.29
ENSG00000241352	NA	NA	12	10.1328	4.3127	1.04231	0.234978	4.43577	9.17422e-06	0.00120572	NA	12.46	16.8	13.95	2	4.99	3.08	3.34	17.31	17.79	9.72	6.4	7.37	11.04	14.59	8.07	13.22	4.7	2.27	3.88	2.56	7.68	3.54	7.41	3.76	6.07	1.11	4.66	6.17	2.44	1.23	5.9	5.62
ENSG00000241494	NA	NA	14	11.2739	5.6257	0.866917	0.24032	3.60734	0.000309353	0.0134684	NA	10.91	16.8	12.95	2	4.99	3.08	3.34	19.78	20.02	9.72	8.53	11.58	10.19	17.51	20.18	8.81	3.76	6.81	2.91	3.41	6.72	2.66	5.3	4.7	6.07	7.77	9.32	5.14	0.81	16.02	3.93	4.69
ENSG00000242009	NA	NA	3	1.9896	0.3308	0.971105	0.315248	3.08045	0.00206689	0.0443206	NA	1.56	4.48	1	0	2	2.05	5	1.24	1.11	0.88	7.46	1.05	0	0.97	3.03	0	0.94	0	0.97	0	0	0	0	0	0	2.22	1.17	0	0	0	0	0
ENSG00000242808	SOX2-OT	347689	3	69.5917	43.7947	0.623188	0.156454	3.98321	6.79899e-05	0.00521768	NA	58.42	79.53	34.86	69.94	106.79	97.44	86.73	43.27	67.83	76.02	70.36	57.9	59.47	79.76	88.8	36.34	48.87	29.53	56.22	27.27	50.9	46.92	36.01	51.71	46.85	51.04	44.27	28.78	56.07	35.73	32.42	58.11
ENSG00000243137	PSG4	5672	19	23.9894	3.9099	1.00307	0.312542	3.20938	0.00133021	0.0343861	NA	100.48	1.12	12.95	11.99	2.99	31.8	0	0	0	70.72	5.33	2.11	3.4	70.03	55.5	15.42	6.58	2.27	0	1.7	0.96	0	13.77	0	0	3.33	16.31	8.22	0	3.7	1.97	3.75
ENSG00000243547	HNRNPKP4	NA	3	8.1279	3.1273	1.19001	0.233961	5.08635	3.65028e-07	0.000144597	NA	6.23	10.08	13.95	3	2.99	6.15	5	7.42	11.12	9.72	4.26	6.32	12.74	13.62	2.02	15.42	2.82	3.41	2.91	3.41	3.84	1.77	1.06	1.88	3.47	5.55	6.99	3.08	3.25	3.7	1.97	0.94
ENSG00000244716	NA	NA	1	47.2844	27.6567	0.734372	0.156718	4.68594	2.78682e-06	0.000563661	NA	42.84	59.37	39.84	40.97	30.94	29.75	25.02	63.05	36.7	29.17	73.56	50.53	68.81	55.44	55.5	55.06	17.86	28.39	45.56	11.93	27.85	28.33	26.48	20.68	23.43	35.5	44.27	35.98	17.07	44.35	23.58	11.25
ENSG00000247134	NA	NA	8	22.2675	13.8459	0.639031	0.172565	3.70314	0.000212951	0.0106381	NA	16.36	28	19.92	14.99	24.95	29.75	30.86	17.31	23.35	17.68	19.19	29.48	17.84	24.32	31.28	11.01	12.22	12.49	14.54	16.19	21.13	6.2	18.01	12.22	14.75	16.64	15.15	14.39	10.56	16.02	8.84	12.19
ENSG00000248727	LINC01948	102467147	5	209.993	131.893	0.614198	0.180283	3.40685	0.000657169	0.0214673	NA	171.37	217.31	312.77	179.85	190.62	102.57	240.18	127.35	107.87	228.06	176.97	141.07	115.54	379.33	343.08	325.97	133.47	237.36	92.08	95.45	81.63	72.59	142.99	97.78	115.4	164.2	167.78	105.88	115.39	245.16	110.04	133.1
ENSG00000248869	LINC02511	105377441	4	14.3514	4.4652	1.01739	0.309284	3.28948	0.00100373	0.0286306	NA	28.04	33.61	3.98	12.99	32.93	40	8.34	7.42	5.56	2.65	14.93	11.58	4.25	8.75	9.08	5.51	20.68	0	5.82	1.7	1.92	7.97	1.06	0	3.47	0	1.17	2.06	10.56	0	0.98	14.06
ENSG00000249241	LINC02265	101060498	4	2.1045	0.4749	1.04501	0.316873	3.29788	0.000974181	0.0279011	NA	0.78	2.24	3.98	0	3.99	1.03	1.67	2.47	1.11	0.88	1.07	0	0.85	1.95	5.05	6.61	0.94	0	0	1.7	0	0	2.12	0.94	0.87	0	0	1.03	0	0	0	0
ENSG00000249293	NA	NA	5	6.2406	2.8391	0.864515	0.274505	3.14937	0.00163625	0.0389665	NA	3.89	4.48	12.95	2	4.99	5.13	4.17	11.13	5.56	6.19	5.33	2.11	2.55	11.67	11.1	6.61	2.82	4.54	1.94	3.41	5.76	0	1.06	2.82	1.74	3.33	2.33	8.22	0.81	3.7	2.95	0
ENSG00000250493	NA	101929227	11	49.0489	20.8828	0.951638	0.268015	3.55069	0.000384222	0.015616	NA	48.29	21.28	30.88	29.97	28.94	33.85	95.9	54.4	60.05	37.13	22.39	29.48	22.94	106.99	128.15	34.14	15.04	12.49	21.32	15.34	21.13	21.25	10.59	52.65	16.49	45.49	11.65	16.45	16.25	12.32	14.74	30.93
ENSG00000250896	RNPS1P1	NA	4	3.3945	1.2826	0.994394	0.290617	3.42167	0.000622381	0.0208369	NA	3.89	6.72	5.98	4	0	1.03	0	1.24	3.34	0.88	4.26	3.16	8.5	3.89	3.03	4.41	0.94	1.14	2.91	0	1.92	0.89	0	0.94	1.74	1.11	2.33	1.03	2.44	1.23	0.98	0.94
ENSG00000253105	NA	NA	8	16.0393	2.9328	1.22782	0.317219	3.87058	0.000108576	0.00683154	NA	29.6	7.84	4.98	13.99	86.83	21.54	20.85	1.24	3.34	3.54	1.07	11.58	12.74	12.64	17.15	7.71	10.34	0	0	0	1.92	0.89	1.06	2.82	3.47	0	0	0	13.81	1.23	2.95	8.44
ENSG00000254501	NA	NA	11	2.0689	0.6949	1.00536	0.312224	3.22001	0.00128185	0.0335644	NA	2.34	1.12	1.99	3	1	3.08	2.5	0	0	0.88	4.26	4.21	3.4	0	2.02	3.3	0.94	3.41	0	0	0	0	0	0	0.87	1.11	2.33	0	0	2.46	0	0
ENSG00000255666	LINC02700	NA	11	16.1703	3.5208	1.27157	0.313228	4.05956	4.91652e-05	0.00411571	NA	42.06	25.76	20.92	23.98	5.99	19.49	21.68	1.24	4.45	3.54	0	1.05	1.7	32.1	39.35	15.42	16.92	3.41	3.88	2.56	3.84	4.43	3.18	0	1.74	1.11	0	0	1.63	6.16	0	7.5
ENSG00000255774	LINC02747	105379407	11	37.5461	17.9565	0.840595	0.261072	3.21978	0.00128291	0.0335644	NA	30.38	26.88	52.79	49.96	16.97	31.8	40.03	19.78	22.24	38.89	15.99	18.95	22.09	89.48	71.64	52.86	20.68	21.58	30.05	4.26	13.45	3.54	29.66	10.34	2.6	27.74	27.96	29.81	4.06	23.41	14.74	23.43
ENSG00000257126	FOXG1-AS1	NA	14	2.5191	0.2469	1.19855	0.314456	3.8115	0.000138128	0.00807661	NA	3.12	2.24	3.98	3	0	0	7.51	0	0	0	5.33	3.16	1.7	0	8.07	2.2	0.94	1.14	0	0	0	0	0	0	0	0	0	0	0	0	0	1.87
ENSG00000257599	OVCH1-AS1	101055625	12	47.642	27.9682	0.680926	0.197047	3.45566	0.000548953	0.0194478	NA	42.84	39.21	30.88	41.96	30.94	66.67	24.18	85.31	65.61	37.13	43.71	47.37	33.98	80.73	56.51	35.24	24.44	12.49	34.89	28.12	41.3	24.79	58.25	42.31	18.22	26.63	22.14	11.31	30.07	16.02	26.53	29.99
ENSG00000258667	HIF1A-AS3	105370526	14	11.0101	5.8663	0.738779	0.242914	3.04132	0.00235544	0.048497	NA	13.24	6.72	16.93	8.99	11.98	17.44	5	8.65	3.34	12.38	9.59	13.69	11.89	7.78	13.12	15.42	5.64	2.27	2.91	11.93	12.49	7.08	9.53	5.64	5.21	5.55	9.32	1.03	4.88	3.7	2.95	3.75
ENSG00000259051	HNRNPUP1	NA	14	1.6917	0.3564	0.958118	0.316599	3.02628	0.00247584	0.0499878	NA	1.56	1.12	1.99	0	0	0	1.67	1.24	3.34	0.88	6.4	1.05	0.85	4.86	1.01	1.1	0	1.14	0	0.85	0	2.66	1.06	0	0	0	0	0	0	0	0	0
ENSG00000259129	LINC00648	100506433	14	7.4547	1.772	1.07171	0.317134	3.37935	0.000726571	0.0230103	NA	3.89	30.24	1.99	5	2.99	1.03	10.01	3.71	1.11	0	10.66	1.05	0.85	23.34	21.19	2.2	2.82	1.14	0	0.85	4.8	0	0	3.76	0.87	3.33	0	1.03	1.63	2.46	0.98	4.69
ENSG00000259285	NA	NA	15	1.7238	0.2193	1.09455	0.315626	3.46786	0.000524614	0.0190093	NA	2.34	0	3.98	4	2	2.05	4.17	0	0	0.88	0	3.16	1.7	0	0	3.3	0	0	0	1.7	0	0	0	0	0.87	0	0	0	0	0	0	0.94
ENSG00000259374	NDUFB4P11	NA	14	3.3483	1.0285	0.985189	0.311518	3.16255	0.00156396	0.0377566	NA	5.45	2.24	1	3	6.99	6.15	4.17	2.47	1.11	1.77	2.13	3.16	3.4	2.92	1.01	6.61	0.94	2.27	1.94	1.7	0	2.66	2.12	1.88	0	0	0	1.03	0	0	0.98	0.94
ENSG00000259434	NA	NA	15	6.6561	2.9137	0.880294	0.275285	3.19776	0.00138502	0.0352521	NA	4.67	10.08	1	12.99	6.99	9.23	4.17	8.65	4.45	7.07	1.07	2.11	9.34	14.59	10.09	0	3.76	0	1.94	0.85	5.76	3.54	3.18	1.88	3.47	3.33	1.17	1.03	0.81	2.46	6.88	6.56
ENSG00000259663	NA	642366	5	31.7394	13.1393	1.14103	0.191416	5.961	2.50704e-09	7.05105e-06	NA	13.24	25.76	34.86	26.98	31.94	31.8	35.03	22.25	30.03	26.52	22.39	26.32	27.18	62.25	61.55	29.73	5.64	7.95	19.39	14.49	10.56	15.05	9.53	13.16	20.82	14.42	24.47	9.25	13.81	13.55	6.88	11.25
ENSG00000259985	NA	NA	18	28.6188	17.4931	0.634724	0.196563	3.22911	0.00124176	0.0328995	NA	29.6	20.16	30.88	29.97	25.95	23.59	46.7	18.55	21.13	30.05	31.98	15.79	11.89	66.14	31.28	24.23	22.56	14.76	26.17	10.23	19.21	28.33	14.83	14.1	16.49	17.75	9.32	19.53	17.88	22.18	6.88	19.68
ENSG00000260859	NA	NA	16	9.45	3.4355	0.943825	0.3018	3.12732	0.0017641	0.040735	NA	11.68	7.84	8.96	6.99	30.94	12.31	11.68	8.65	0	15.03	7.46	9.47	12.74	0	3.03	4.41	8.46	2.27	1.94	6.82	2.88	2.66	4.24	6.58	7.81	1.11	0	3.08	2.44	0	0	4.69
ENSG00000261377	PDCD6IPP2	NA	15	15.8865	8.5309	0.750554	0.228017	3.29166	0.000995971	0.0284383	NA	13.24	10.08	19.92	5.99	30.94	17.44	19.18	11.13	7.78	14.14	28.78	21.06	18.69	6.81	8.07	20.92	7.52	6.81	11.63	10.23	8.64	8.85	4.24	9.4	13.88	12.2	5.83	5.14	6.5	3.7	7.86	14.06
ENSG00000262294	NA	NA	17	3.4269	0.8962	1.10681	0.314359	3.52085	0.000430161	0.0168828	NA	1.56	6.72	1	3	2	1.03	3.34	3.71	1.11	0.88	8.53	1.05	5.1	8.75	7.06	0	0	0	0	0	0	0.89	0	0	2.6	1.11	2.33	0	0.81	3.7	1.97	0.94
ENSG00000264281	NA	NA	5	133.541	79.2561	0.717343	0.143032	5.01527	5.29588e-07	0.000181642	NA	154.23	165.79	136.47	70.94	82.83	46.16	53.37	186.69	152.35	118.45	149.25	149.49	159.71	174.1	170.53	166.29	62.03	129.47	77.54	57.95	60.51	68.16	69.9	46.07	52.06	115.38	85.05	84.29	59.32	130.59	104.15	65.61
ENSG00000264775	PPIAP14	NA	18	3.9839	1.5509	0.914417	0.292951	3.1214	0.00179994	0.0412241	NA	1.56	2.24	1.99	5.99	3.99	2.05	8.34	6.18	3.34	0.88	3.2	1.05	3.4	2.92	11.1	5.51	0.94	0	0.97	0.85	4.8	0	0	2.82	2.6	0	1.17	1.03	0.81	1.23	1.97	5.62
ENSG00000267313	NA	641516	18	23.9979	10.4168	0.884336	0.279447	3.1646	0.00155299	0.0375239	NA	3.12	4.48	34.86	8.99	30.94	30.77	19.18	4.95	5.56	83.97	42.64	8.42	7.65	41.82	31.28	25.33	3.76	10.22	5.82	8.52	11.52	7.08	8.47	11.28	27.76	26.63	11.65	11.31	3.25	8.62	9.83	0.94
ENSG00000267498	UQCRFS1-DT	105372352	19	10.2303	5.4629	0.785738	0.211408	3.71668	0.000201857	0.0103219	NA	12.46	7.84	6.97	16.99	7.98	16.41	17.51	11.13	5.56	6.19	11.73	7.37	8.5	12.64	11.1	3.3	5.64	6.81	3.88	5.11	5.76	7.97	2.12	6.58	6.07	8.88	0	1.03	8.94	6.16	5.9	6.56
ENSG00000269559	NA	NA	4	5.2234	2.6903	0.770345	0.251229	3.06631	0.00216722	0.0458983	NA	5.45	6.72	1.99	2	5.99	2.05	8.34	7.42	11.12	4.42	7.46	0	3.4	5.84	8.07	3.3	1.88	2.27	2.91	3.41	0.96	0.89	0	2.82	2.6	4.44	4.66	4.11	2.44	4.93	0.98	3.75
ENSG00000269696	ZNF470-DT	NA	19	19.2939	11.1889	0.697068	0.180577	3.86023	0.00011328	0.00701444	NA	16.36	16.8	22.91	14.99	31.94	23.59	21.68	18.55	21.13	17.68	13.86	13.69	10.19	26.26	30.27	8.81	19.74	5.68	9.69	9.37	19.21	16.82	7.41	16.92	11.28	7.77	2.33	8.22	14.63	9.86	8.84	11.25
ENSG00000269887	NA	NA	1	11.8134	7.3093	0.612972	0.200426	3.05835	0.0022256	0.0467191	NA	10.91	13.44	9.96	7.99	14.97	5.13	12.51	13.6	10.01	11.49	10.66	13.69	18.69	14.59	7.06	14.32	6.58	10.22	6.79	6.82	11.52	7.08	12.71	6.58	4.34	5.55	1.17	4.11	8.13	6.16	9.83	9.37
ENSG00000270036	NA	NA	15	4.1371	0.7211	1.40187	0.312531	4.48554	7.27298e-06	0.0010279	NA	7.01	0	6.97	4	2	1.03	2.5	1.24	0	13.26	2.13	1.05	2.55	7.78	8.07	6.61	1.88	0	1.94	0	0	0	0	0	2.6	0	0	0	0	1.23	2.95	0.94
ENSG00000271105	SCML2P2	NA	16	16.7743	10.2286	0.631765	0.193724	3.26116	0.00110958	0.0306852	NA	12.46	11.2	13.95	13.99	16.97	14.36	21.68	32.15	32.25	12.38	7.46	9.47	13.59	25.29	20.18	11.01	15.98	9.09	15.51	2.56	6.72	7.08	14.83	9.4	3.47	6.66	8.16	7.2	17.88	7.39	17.69	14.06
ENSG00000272279	NA	NA	6	22.8911	10.6508	0.916034	0.247159	3.70626	0.000210344	0.0105642	NA	10.13	4.48	28.89	9.99	67.86	30.77	24.18	11.13	11.12	25.63	30.92	24.21	22.09	22.37	17.15	25.33	7.52	20.44	5.82	15.34	32.65	11.51	10.59	4.7	6.07	5.55	6.99	5.14	7.31	17.25	8.84	4.69
ENSG00000272979	NA	NA	2	15.0453	9.2724	0.617146	0.192825	3.20054	0.0013717	0.0351278	NA	23.37	11.2	10.96	12.99	13.97	12.31	22.52	24.73	24.46	10.61	19.19	6.32	10.19	11.67	14.13	12.11	12.22	4.54	10.66	14.49	14.41	8.85	6.35	7.52	5.21	8.88	8.16	15.42	6.5	4.93	11.79	8.44
ENSG00000273010	NA	NA	1	4.122	1.748	0.895472	0.289717	3.09085	0.00199583	0.0435137	NA	1.56	4.48	2.99	1	8.98	4.1	3.34	7.42	1.11	5.3	0	3.16	5.1	7.78	3.03	6.61	0.94	1.14	0	2.56	0	2.66	2.12	0.94	2.6	0	4.66	2.06	0.81	3.7	0.98	2.81
ENSG00000273312	NA	NA	10	16.8193	9.741	0.68201	0.21317	3.19937	0.00137729	0.035158	NA	21.03	32.49	10.96	26.98	19.96	26.67	20.01	11.13	4.45	9.72	17.06	10.53	13.59	13.62	11.1	19.82	27.26	14.76	2.91	5.97	4.8	14.16	12.71	6.58	8.68	5.55	5.83	7.2	7.31	6.16	14.74	11.25
ENSG00000273816	NA	NA	17	1.845	0.3366	1.19082	0.316088	3.76737	0.000164975	0.00908009	NA	1.56	0	0	2	2	3.08	2.5	0	2.22	5.3	3.2	0	1.7	4.86	0	1.1	0	1.14	0	0	0	0	0	0	0	0	2.33	0	0	0	0.98	0.94
ENSG00000274928	KRT89P	NA	12	5.8999	1.2333	1.53261	0.287869	5.32398	1.0152e-07	6.42721e-05	NA	7.01	7.84	4.98	1	1	2.05	4.17	8.65	4.45	15.03	3.2	9.47	5.95	5.84	6.05	7.71	2.82	2.27	0.97	1.7	1.92	1.77	0	0.94	0	2.22	0	1.03	0	1.23	0.98	1.87
ENSG00000276289	KCNE1B	102723475	21	5.6032	1.9229	0.951832	0.306576	3.10472	0.00190461	0.0424125	NA	11.68	10.08	3.98	5	3.99	11.28	5	8.65	12.23	1.77	3.2	2.11	0.85	0	1.01	8.81	0	1.14	1.94	1.7	1.92	7.97	6.35	0.94	3.47	1.11	0	1.03	0	1.23	1.97	0
ENSG00000277531	PNMA8C	110806277	19	2.9041	0.5361	1.02167	0.317519	3.21768	0.00129234	0.0336758	NA	3.12	3.36	3.98	0	5.99	12.31	4.17	0	3.34	1.77	3.2	1.05	0	0.97	1.01	2.2	0.94	1.14	0.97	0.85	1.92	0.89	0	0	0	0	0	0	0	0	0	1.87
ENSG00000277987	LINC02351	NA	15	44.4348	18.78	0.96886	0.262303	3.69367	0.000221042	0.0108187	NA	78.67	20.16	38.85	32.97	47.9	30.77	110.08	25.96	38.92	21.21	39.45	22.11	26.34	65.17	71.64	40.75	24.44	18.17	8.72	11.08	10.56	15.93	15.89	4.7	14.75	62.13	16.31	14.39	21.94	13.55	22.6	25.31
ENSG00000278903	NA	NA	21	6.8704	2.289	1.18546	0.270092	4.38908	1.13829e-05	0.00141656	NA	10.13	3.36	5.98	5	7.98	2.05	10.84	6.18	12.23	4.42	15.99	3.16	8.5	7.78	3.03	3.3	2.82	2.27	0.97	1.7	0.96	6.2	1.06	4.7	0.87	3.33	0	4.11	1.63	1.23	1.97	2.81
ENSG00000278979	NA	NA	16	1.8072	0.4849	0.972435	0.315615	3.08108	0.00206248	0.0443142	NA	0.78	1.12	1	1	3.99	2.05	1.67	1.24	2.22	3.54	3.2	0	5.1	0	2.02	0	0	0	1.94	0.85	0	1.77	0	0	0	0	0	1.03	0	1.23	0	0.94
ENSG00000279622	NA	NA	16	13.1747	5.6148	0.962839	0.261458	3.68257	0.000230895	0.0110629	NA	21.81	14.56	16.93	12.99	14.97	6.15	27.52	4.95	11.12	8.84	14.93	12.63	10.19	7.78	11.1	14.32	8.46	6.81	2.91	6.82	6.72	2.66	11.65	4.7	4.34	0	0	9.25	1.63	8.62	5.9	9.37
ENSG00000280109	PLAC4	191585	21	23.4714	2.4062	0.993852	0.315483	3.15025	0.00163131	0.0389058	NA	5.45	5.6	139.45	1	0	0	1.67	25.96	32.25	30.05	12.79	3.16	0.85	1.95	3.03	112.33	0.94	1.14	0	0	0	0	16.95	0	0.87	5.55	2.33	0	0	4.93	3.93	1.87
ENSG00000282304	NA	NA	2	6.397	2.7765	0.968847	0.266606	3.63401	0.000279052	0.0125775	NA	11.68	8.96	9.96	2	1	1.03	3.34	8.65	5.56	7.96	5.33	4.21	5.1	5.84	15.14	6.61	0.94	3.41	0.97	0.85	0.96	1.77	2.12	0.94	4.34	4.44	2.33	2.06	3.25	7.39	4.91	3.75
ENSG00000285631	NA	NA	3	13.0219	2.4407	1.07645	0.317684	3.38842	0.000702955	0.0225178	NA	8.57	1.12	67.73	4	2	5.13	0.83	1.24	0	0	8.53	20	12.74	1.95	4.04	70.48	2.82	4.54	0.97	1.7	2.88	0	2.12	0.94	4.34	3.33	8.16	2.06	0.81	2.46	0.98	0.94
ENSG00000285728	NA	NA	1	11.3164	6.8146	0.668662	0.199154	3.35752	0.000786458	0.0244681	NA	11.68	8.96	3.98	14.99	9.98	6.15	19.18	12.36	5.56	9.72	6.4	11.58	9.34	15.56	20.18	15.42	8.46	7.95	5.82	6.82	6.72	7.97	9.53	3.76	4.34	6.66	8.16	7.2	4.88	7.39	5.9	7.5
ENSG00000285856	NA	NA	13	1.9772	0.5376	0.986067	0.314188	3.13846	0.00169836	0.0398361	NA	1.56	5.6	1	2	0	0	3.34	3.71	1.11	0.88	2.13	2.11	0	3.89	1.01	3.3	0	0	0.97	0.85	0.96	0	0	0.94	0.87	1.11	0	1.03	0	0	0	1.87
ENSG00000285940	NA	NA	18	13.0985	4.6281	1.02855	0.291082	3.53354	0.000410028	0.0163152	NA	18.69	15.68	3.98	17.98	7.98	7.18	20.85	9.89	11.12	5.3	10.66	5.26	8.5	39.88	22.2	4.41	5.64	7.95	2.91	3.41	3.84	0.89	1.06	3.76	10.41	3.33	2.33	0	8.13	6.16	3.93	10.31

## Sheet: down_AD vs PD_506
gene_id	gene_symbol	entrezgene	chromosome_name	normMean.ad	normMean.pd	log2FoldChange	lfcSE	stat	pvalue	padj	spacer	ad10_.norm	ad11_.norm	ad12_.norm	ad13_.norm	ad14_.norm	ad15_.norm	ad16_.norm	ad1_.norm	ad2_.norm	ad3_.norm	ad4_.norm	ad5c_.norm	ad6_.norm	ad7_.norm	ad8_.norm	ad9_.norm	pd10_.norm	pd11_.norm	pd12_.norm	pd13_.norm	pd14_.norm	pd15_.norm	pd16_.norm	pd1_.norm	pd2_.norm	pd3b_.norm	pd3c_.norm	pd5_.norm	pd6_.norm	pd7_.norm	pd8_.norm	pd9_.norm
ENSG00000005243	COPZ2	51226	17	508.417	819.972	-0.631055	0.17737	-3.55785	0.000373899	0.00891173	NA	588.22	402.34	440.58	375.89	386.81	771.93	406.79	796.81	713.85	417.94	536.17	576.21	335.23	417.47	397.64	570.79	1032.36	593.94	646.05	1107.19	589.83	1615.18	435.4	675.63	692	1881.35	637.14	477.35	583.49	690.3	619.01	843.35
ENSG00000006283	CACNA1G	8913	17	390.898	828.203	-0.910047	0.23314	-3.90344	9.48359e-05	0.00340259	NA	563.92	437.53	366.68	253.36	201.14	319.38	303.45	37.38	823.31	236.83	383.75	670.73	287.8	292.04	535.16	541.9	1340.72	518.19	971.73	855.06	469.39	1402.47	579.87	927.94	687.38	1384.18	631.21	457.98	632.92	825.9	762.88	803.43
ENSG00000006377	DLX6	1750	7	27.072	60.7075	-0.941139	0.249858	-3.76669	0.000165426	0.00504895	NA	8.38	19.85	45.48	84.11	14.51	8.66	23.49	0	15.07	16.07	38.1	17.1	67.91	26.21	14.08	34.14	75.4	54.23	41.6	70.76	43.9	123.89	108.85	87.62	48.52	22.65	35.53	51.19	53.73	33.62	79.93	39.92
ENSG00000006638	TBXA2R	6915	19	47.1893	101.896	-0.87546	0.259163	-3.37803	0.000730076	0.0145256	NA	77.93	33.38	29.37	21.81	23.21	119.09	34.76	16.41	113.42	27.86	41.73	75.42	26.95	24.34	29.82	59.53	201.06	65.42	91.16	130.55	49.53	192.84	50.47	116.12	49.68	255.14	48.55	42.89	47.28	88.53	90.59	110.54
ENSG00000007001	UPP2	151531	2	38.8086	8.4553	-0.925089	0.313055	-2.95504	0.00312629	0.0393364	NA	1.68	2.71	2.84	2.08	2.9	2.17	1.88	576.18	7.93	2.14	4.54	1.01	4.31	0.94	4.14	3.5	8.7	46.48	4.43	2.99	43.9	4.67	0	2.11	3.47	3.58	4.74	0	2.15	3.36	2.66	2.05
ENSG00000008196	TFAP2B	7021	6	119.453	286.799	-1.02891	0.247215	-4.16201	3.15462e-05	0.00150911	NA	51.95	301.31	197.08	117.34	84.13	28.15	164.41	41.94	154.67	91.09	176	101.57	107.79	167.55	88.64	37.64	353.79	226.38	215.06	517.22	218.37	716.43	383.94	209.02	182.53	113.26	188.3	219.99	192.35	452.73	199.82	199.58
ENSG00000011028	MRC2	9902	17	3974.63	6950.36	-0.758944	0.149515	-5.07602	3.85414e-07	5.62334e-05	NA	5139.78	3402.79	3740.66	3756.85	2942.65	4077.28	3590.68	2061.31	5143.69	3353.16	4488.02	4816.82	3884.78	4001.52	4206.71	4987.39	9662.43	4334.01	6989.75	9307.98	4305.56	14075	4775.5	6934.73	5968.1	10479.7	4981.02	4665.54	5496.38	6288.91	6027.55	6913.6
ENSG00000011052	NME1-NME2	654364	17	3.7111	9.5177	-1.044	0.274632	-3.80146	0.000143849	0.00456255	NA	6.7	0.9	2.84	7.27	10.64	0	0	5.47	1.59	3.21	7.26	2.01	1.08	2.81	4.97	2.63	0.97	22.38	11.51	4.98	19.14	11.69	5.94	1.06	6.93	14.31	14.21	5.53	7.52	4.48	12.43	9.21
ENSG00000012223	LTF	4057	3	1010.46	271.057	-1.03543	0.311714	-3.32172	0.000894649	0.0165302	NA	37.71	320.25	39.79	1.04	6.77	38.98	17.85	15533.2	26.97	11.79	39.92	24.13	7.55	6.55	37.28	17.51	29.97	782.45	20.36	11.96	823.97	19.87	15.83	12.67	49.68	2345.12	118.43	13.84	34.39	12.33	13.32	32.75
ENSG00000016391	CHDH	55349	3	244.204	197.054	-0.632767	0.199694	-3.16868	0.00153132	0.0238863	NA	167.58	100.14	122.23	103.84	97.67	84.45	127.77	2105.98	136.42	99.66	107.05	165.92	116.41	123.56	124.26	124.31	132.43	720.47	122.13	122.58	688.89	136.74	104.89	111.9	128.23	182.41	188.3	105.15	131.1	73.96	120.78	82.9
ENSG00000019505	SYT13	57586	11	123.536	83.7717	-1.36215	0.294183	-4.63029	3.65158e-06	0.000307731	NA	13.41	2.71	18	32.19	26.11	0	31.94	1653.79	27.76	27.86	39.92	27.15	38.8	19.66	4.14	13.13	13.53	395.96	37.17	22.92	427.74	19.87	48.49	65.45	11.55	78.69	29.61	33.21	8.6	14.57	67.5	65.5
ENSG00000020633	RUNX3	864	1	367.179	577.84	-0.603463	0.169563	-3.55892	0.000372377	0.00889226	NA	344.38	377.09	397.94	371.74	260.13	228.44	358.88	247.98	436.24	302.2	413.69	463.58	376.19	336.97	587.35	372.06	649.58	509.58	495.6	621.86	471.64	778.37	453.21	671.41	526.8	871.52	496.21	423.39	400.81	559.19	570.16	746.12
ENSG00000026559	KCNG1	3755	20	77.8692	149.292	-0.855407	0.180171	-4.74775	2.05693e-06	0.000200102	NA	57.82	74.88	82.43	69.57	88	12.99	107.1	15.5	131.67	111.45	95.26	71.4	75.45	97.35	75.39	79.67	144.03	161.83	221.25	151.48	187.98	135.57	98.95	145.68	86.64	162.14	297.25	101	94.56	132.23	87.92	180.13
ENSG00000034053	APBA2	321	15	53.2767	94.4379	-0.763872	0.168692	-4.52821	5.94865e-06	0.000444462	NA	77.09	53.22	47.37	46.73	47.38	68.21	39.46	29.17	53.14	46.08	44.45	64.36	60.36	44.93	61.3	69.16	149.83	87.8	81.42	63.78	117.07	74.8	119.73	139.35	70.47	120.42	88.82	55.34	99.93	54.91	87.03	100.3
ENSG00000036448	MYOM2	9172	8	41.9774	89.1056	-0.950285	0.209455	-4.53695	5.70739e-06	0.000434271	NA	54.46	21.65	31.27	40.5	11.6	94.19	66.7	11.85	49.97	11.79	26.31	29.16	40.96	68.33	77.87	35.02	77.33	121.37	75.23	94.67	140.7	98.17	55.41	68.62	112.06	133.53	95.93	45.66	97.78	106.46	57.73	45.03
ENSG00000041982	TNC	3371	9	6252.12	11783.6	-0.785974	0.221427	-3.54959	0.000385838	0.00909443	NA	6661.43	3357.68	7521.12	8764.95	5225.79	4062.12	4767.85	3153.51	9172.19	5279.97	8121.43	6947.68	8643.74	4701.67	7105.35	6547.43	18214.2	9277.45	11334.2	9176.43	9457.61	5351.6	7806.45	9333.22	6165.66	41264.4	9701.51	6620.58	6082.01	12483.7	9272.67	16995.9
ENSG00000042781	USH2A	7399	1	7.4727	16.5697	-0.840312	0.281233	-2.98796	0.0028085	0.0363313	NA	5.87	1.8	6.63	6.23	15.47	2.17	8.46	1.82	21.42	15	5.44	5.03	5.39	8.42	1.66	8.75	16.43	22.38	17.7	16.94	15.76	7.01	38.59	35.89	9.24	9.54	10.66	8.3	11.82	15.69	16.87	12.28
ENSG00000043355	ZIC2	7546	13	1.7643	4.3914	-0.893642	0.293233	-3.04755	0.00230717	0.031699	NA	2.51	0.9	3.79	1.04	0.97	0	1.88	3.65	0.79	5.36	2.72	0	0	3.74	0	0.88	2.9	1.72	1.77	2.99	6.75	1.17	5.94	2.11	5.78	4.77	13.03	2.77	4.3	5.6	3.55	5.12
ENSG00000044524	EPHA3	2042	3	1175.29	2203.74	-0.748048	0.243487	-3.07223	0.00212465	0.0300457	NA	1499.03	1141.18	966.43	585.65	809.4	2439.22	1006.18	422.11	1198.48	769.44	894.52	2173.1	603.63	1012.78	1825.84	1457.61	3095.15	847.86	1277.94	4030.13	891.51	3974.84	668.93	1992.06	1643.94	5295.9	1178.34	747.15	1723.59	3309.19	2248.67	2334.56
ENSG00000050438	SLC4A8	9498	12	127.504	112.064	-0.685128	0.203839	-3.36112	0.000776275	0.0151544	NA	92.17	107.35	55.9	36.34	40.61	75.79	68.58	1065.76	104.7	48.22	39.92	50.28	47.43	56.16	87.81	63.03	145.96	274.59	61.07	152.48	231.88	133.23	55.41	92.9	72.78	103.72	47.37	52.58	90.26	77.32	95.03	106.44
ENSG00000050767	COL23A1	91522	5	192.052	447.149	-1.07726	0.203845	-5.28471	1.25906e-07	2.47934e-05	NA	253.05	181.33	176.23	128.76	167.29	167.81	134.35	206.95	218.12	180.04	172.37	231.29	135.82	162.87	358.71	197.85	460.12	374.44	414.18	354.78	289.29	1175.74	360.19	382.15	422.83	559.16	480.81	185.4	398.66	474.02	397.87	424.74
ENSG00000051523	CYBA	1535	16	582.936	919.573	-0.604773	0.172604	-3.50381	0.000458655	0.0102409	NA	749.1	633.29	436.79	386.28	435.16	710.22	522.35	982.79	622.64	398.65	567.01	620.45	424.7	533.54	747.23	556.78	1222.79	895.21	711.54	691.62	901.64	1341.7	587.78	781.2	1424.44	1243.5	607.53	556.21	1231.45	785.55	696.27	1034.74
ENSG00000054803	CBLN4	140689	20	8.1003	23.309	-0.961894	0.308708	-3.11587	0.00183404	0.0273027	NA	35.19	1.8	6.63	1.04	7.74	8.66	11.27	10.03	2.38	5.36	5.44	13.07	0	13.1	0	7.88	11.6	1.72	7.97	98.66	2.25	119.21	2.97	5.28	8.09	2.38	21.32	15.22	24.71	12.33	4.44	34.8
ENSG00000055118	KCNH2	3757	7	42.2162	83.0338	-0.755281	0.263571	-2.86557	0.00416261	0.0479627	NA	39.38	8.12	26.53	22.84	37.71	63.88	33.82	23.7	110.25	41.79	50.8	23.13	28.03	58.97	67.1	39.39	140.16	33.57	69.92	127.56	16.88	146.09	41.56	106.62	41.59	131.15	53.29	33.21	41.91	109.82	68.38	166.83
ENSG00000064205	CCN5	8839	20	111.946	391.174	-1.34309	0.278565	-4.82145	1.42516e-06	0.00015302	NA	95.52	33.38	57.8	100.72	66.72	294.48	56.37	165.93	81.7	68.59	75.3	207.15	59.28	107.64	120.95	199.6	539.38	76.61	193.82	319.9	79.92	1517.01	280.04	140.4	452.86	423.24	61.58	109.31	362.13	686.94	125.22	890.43
ENSG00000064270	ATP2C2	9914	16	738.191	354.685	-1.07002	0.314266	-3.40483	0.000662041	0.0135306	NA	42.73	204.78	19.9	97.61	245.62	2.17	112.74	10372.2	26.17	228.26	32.66	94.53	111.02	95.47	30.65	94.55	55.1	1900.59	116.82	95.67	1927.09	156.61	153.38	166.8	83.18	95.38	36.71	215.84	60.18	379.89	118.12	113.61
ENSG00000067842	ATP2B3	492	X	2.0579	5.15	-0.980254	0.277925	-3.52705	0.000420217	0.00965046	NA	1.68	1.8	1.89	1.04	0	0	0	2.74	5.55	3.21	0.91	3.02	6.47	3.74	0	0.88	5.8	3.44	7.08	2.99	2.25	5.84	6.93	8.45	3.47	1.19	8.29	4.15	5.37	3.36	3.55	10.23
ENSG00000070729	CNGB1	1258	16	19.8078	42.195	-0.814075	0.276558	-2.9436	0.00324424	0.040365	NA	19.27	7.22	28.42	15.58	29.01	1.08	15.97	0.91	12.69	28.93	23.59	15.08	17.25	30.89	59.65	11.38	15.47	50.79	74.34	4.98	56.28	7.01	29.69	15.84	90.11	31	92.37	42.89	64.47	22.41	22.2	55.27
ENSG00000071909	MYO3B	140469	2	45.5083	80.9363	-0.712573	0.220785	-3.22745	0.00124899	0.0206524	NA	67.03	26.16	55.9	40.5	19.34	28.15	52.61	60.17	77.73	31.08	39.01	53.3	33.42	52.42	41.42	49.9	103.43	61.12	105.32	69.76	68.66	75.97	61.35	115.07	46.21	149.03	41.45	73.33	50.5	70.6	103.91	99.28
ENSG00000073150	PANX2	56666	22	49.7291	79.1432	-0.614512	0.173656	-3.53867	0.000402145	0.00936399	NA	45.25	36.99	53.06	46.73	47.38	33.56	35.7	140.4	49.97	58.94	48.99	40.22	38.8	33.7	43.08	42.9	65.73	72.31	70.8	75.74	63.04	172.97	67.29	100.29	58.92	94.19	79.35	81.63	46.21	66.12	92.36	59.36
ENSG00000074370	ATP2A3	489	17	1574.21	1403.07	-0.779328	0.217356	-3.58549	0.000336447	0.00818943	NA	880.65	655.84	530.59	538.92	422.59	1256.96	628.51	14050.8	711.47	499.38	650.48	1153.42	523.86	813.41	946.88	923.59	1253.72	3739.21	769.95	810.21	3611.05	1064.71	1011.31	1217.19	1486.83	1524.87	696.35	457.98	1332.45	997.35	965.37	1510.66
ENSG00000075618	FSCN1	6624	7	1639.1	2879.05	-0.763861	0.151352	-5.04691	4.4902e-07	6.38093e-05	NA	1898.72	2024.35	1505.55	1849.35	1729.04	1031.77	1333.12	392.02	1823.49	2030.76	1749.12	2043.38	2031.85	1699.83	1651.87	1431.35	3120.28	2261.26	3207.25	3166.11	2190.49	4484.41	1667.37	3146.97	2234.28	3678.04	4553.5	1867.88	1882.63	2951.71	2504.45	3148.22
ENSG00000078898	BPIFB2	80341	20	38834.1	13398.4	-1.36763	0.260443	-5.25116	1.51146e-07	2.82693e-05	NA	6.7	0	0	0	7.74	89.86	4.7	621226	3.97	3.21	0	1.01	0	0	0.83	1.75	2.9	103306	7.08	1	103516	3.51	1.98	0	0	7509.88	2.37	0	1.07	2.24	0	20.47
ENSG00000084636	COL16A1	1307	1	4030.25	8239.26	-0.949704	0.171958	-5.52289	3.33472e-08	9.12015e-06	NA	4295.16	3885.42	4634.14	4378.84	2794.69	4077.28	3199.86	2491.63	6148.63	3064.89	5253.71	4040.5	4421.57	3811.5	4279.61	3706.62	14549.7	3520.58	9700.51	8183.84	3442.2	14636	6855.5	6987.51	6656.64	11252.3	9472.95	5403	5962.73	8307.15	7238.92	9658.57
ENSG00000086205	FOLH1	2346	11	201.317	177.101	-0.985919	0.248669	-3.96479	7.34599e-05	0.00282067	NA	104.74	92.02	90.01	80.99	56.09	45.47	86.43	2093.22	77.73	41.79	73.48	74.41	74.38	74.88	68.76	86.67	134.36	462.24	90.27	124.57	513.29	140.25	114.79	178.41	73.94	379.13	71.06	160.5	77.37	38.1	194.49	80.85
ENSG00000087116	ADAMTS2	9509	5	878.706	2432.02	-1.21492	0.239358	-5.07573	3.86011e-07	5.62334e-05	NA	1203.25	495.26	878.32	1059.15	662.41	1007.95	761.92	267.12	1512.57	665.49	1047.84	745.15	981.97	845.23	822.62	1103.06	3760.19	1276.53	2327.56	2463.52	1165.04	5726.77	1810.85	2643.41	2267.79	3341.83	1562.05	1225.88	2051.34	2315.2	2435.17	2539.25
ENSG00000087245	MMP2	4313	16	8483.31	22250.5	-1.10299	0.256619	-4.29818	1.72203e-05	0.000984649	NA	11813.8	5752.81	10460.2	6581.24	4226.85	10888.3	6624.25	3202.74	12471.8	4380.87	11490.9	14221.2	6628.05	7026.76	11154.7	8808.7	25897	9867.08	13754.7	30171.2	9972.03	78136.5	12389	18466.9	21132.1	30863.4	9545.19	8261.54	21186	20795.3	17314.4	28255.2
ENSG00000091010	POU4F3	5459	5	19.4567	40.6529	-0.806608	0.271657	-2.96922	0.0029856	0.0379784	NA	7.54	0.9	15.16	35.3	33.85	3.25	20.67	0	38.87	27.86	20.87	16.09	34.49	31.82	13.25	11.38	20.3	55.09	40.71	31.89	47.28	31.56	50.47	81.29	26.57	54.84	26.05	49.81	8.6	14.57	61.28	50.15
ENSG00000091128	LAMB4	22798	7	1049.26	2032.49	-0.753577	0.258367	-2.91669	0.00353768	0.0429866	NA	428.18	705.46	1674.2	1095.49	1558.84	5.41	1457.13	7.29	902.62	1482.08	1786.32	827.61	1123.18	1315.12	1598.02	821.16	2084.05	1794.72	2726.69	2485.45	1875.31	1251.71	3057.67	2931.61	1015.48	1160.04	2721.44	1057.08	966.03	2504.58	2793.97	2094.04
ENSG00000091490	SEL1L3	23231	4	1371.62	1061.22	-0.964351	0.238116	-4.04992	5.12352e-05	0.00216202	NA	717.26	469.1	354.36	425.73	265.93	703.73	630.39	14907.8	494.94	290.41	332.95	480.68	447.33	508.26	485.45	431.59	1036.23	3572.22	377.9	443.47	3801.28	624.1	464.09	528.89	1157.58	826.22	364.75	377.73	1202.43	721.68	544.41	936.48
ENSG00000096006	CRISP3	10321	6	6007.66	4388.48	-1.45435	0.301837	-4.81833	1.44764e-06	0.000154291	NA	2.51	21.65	2.84	11.42	109.27	17.32	6.58	95828.6	4.76	100.73	0	2.01	8.62	3.74	2.49	0	3.87	32190.5	13.28	1	35090.6	59.61	3.96	0	12.71	2808.9	1.18	15.22	11.82	1.12	0.89	1.02
ENSG00000099617	EFNA2	1943	19	2.3693	7.0991	-1.02783	0.298777	-3.44014	0.000581409	0.0122761	NA	2.51	4.51	1.89	1.04	1.93	1.08	0.94	1.82	4.76	2.14	0	4.02	0	3.74	6.63	0.88	7.73	4.3	15.05	4.98	11.26	12.86	3.96	8.45	2.31	26.23	7.11	1.38	0	2.24	2.66	3.07
ENSG00000099957	P2RX6	9127	22	27.1659	57.8262	-0.894108	0.243559	-3.67101	0.000241593	0.00658251	NA	27.65	26.16	24.63	19.73	19.34	41.14	36.64	11.85	42.83	27.86	32.66	32.18	21.56	34.63	17.4	18.38	105.36	2.58	70.8	62.78	10.13	128.56	59.37	31.67	53.14	107.3	53.29	23.52	38.68	67.24	31.97	78.81
ENSG00000100095	SEZ6L	23544	22	132.159	214.347	-0.622358	0.197945	-3.1441	0.00166598	0.0255268	NA	84.63	147.95	187.6	283.48	78.33	24.9	126.83	28.26	139.6	81.44	188.7	97.54	258.7	127.3	151.6	107.68	243.59	275.45	299.13	212.27	278.03	134.4	234.52	211.13	237.98	242.02	171.72	178.49	236.4	109.82	186.5	178.09
ENSG00000100167	SEPTIN3	55964	22	133.594	224.565	-0.665767	0.198964	-3.34617	0.000819357	0.0156271	NA	209.48	108.25	131.7	95.53	98.64	147.24	154.07	38.29	182.43	95.38	103.42	183.02	77.61	153.51	200.48	158.45	257.12	117.93	218.6	268.08	158.71	499.05	189	222.75	150.18	373.17	92.37	168.8	142.92	217.4	200.71	316.26
ENSG00000100219	XBP1	7494	22	4437.21	4449.15	-0.797934	0.184422	-4.32668	1.51374e-05	0.000888327	NA	2768.48	2664.86	1889.28	2677.98	2316.99	2752.11	2740.45	35023.2	1833.8	2352.25	1842.56	2424.5	2640.87	2416.82	2205.25	2445.98	4162.31	13165.6	2470.93	2820.3	13382.7	4265.86	1605.03	1997.34	4733.13	3941.53	3024.62	1791.78	4718.39	3616.24	2089.7	3401.02
ENSG00000100385	IL2RB	3560	22	136.66	237.429	-0.694839	0.210264	-3.3046	0.000951129	0.0172441	NA	189.37	176.82	216.97	83.07	84.13	77.95	186.96	100.28	174.5	93.23	271.26	61.34	73.3	193.76	114.32	89.3	332.52	162.69	327.45	283.03	151.96	275.82	187.02	174.19	190.62	237.25	88.82	377.73	157.96	299.21	161.63	390.97
ENSG00000100399	CHADL	150356	22	108.636	188.076	-0.695616	0.20797	-3.34479	0.000823436	0.0156739	NA	99.71	89.31	98.54	48.8	85.1	101.77	76.1	209.69	176.08	93.23	117.94	155.87	91.62	78.63	100.24	115.56	314.15	105.01	162.84	368.73	120.44	209.2	95	168.91	116.68	439.93	123.16	132.83	123.57	179.3	131.44	218
ENSG00000100979	PLTP	5360	20	1209.88	2233.2	-0.806154	0.180272	-4.47188	7.75332e-06	0.000535163	NA	1865.2	670.27	1089.6	1034.22	899.33	2062.46	1020.27	831.45	1277.79	901.25	1288.25	1336.44	1049.88	1132.59	1471.27	1427.85	3271.07	2391.24	1234.58	2931.91	2549.57	3183.61	1376.44	2961.17	1670.51	3310.83	1416.38	976.83	1464.63	2017.11	2798.41	2176.94
ENSG00000101084	RAB5IF	55969	20	150.395	235.94	-0.589732	0.18767	-3.1424	0.0016757	0.0256081	NA	94.68	223.73	156.33	203.52	182.77	57.38	122.13	126.72	110.25	278.63	130.64	133.74	232.83	125.43	109.35	118.18	138.23	411.45	445.16	216.26	372.59	483.85	135.57	165.74	124.77	169.3	447.65	118.99	127.87	183.78	124.33	109.51
ENSG00000101198	NKAIN4	128414	20	20.4963	60.5187	-1.02676	0.300241	-3.41979	0.000626698	0.0129957	NA	42.73	10.83	9.47	4.15	17.41	31.4	12.21	16.41	53.94	16.07	8.16	29.16	4.31	11.23	45.56	14.88	183.66	14.63	26.55	157.46	15.76	98.17	43.54	59.12	25.42	27.42	4.74	17.99	42.98	94.13	59.5	97.23
ENSG00000101282	RSPO4	343637	20	294.223	1020.62	-1.37471	0.267442	-5.14023	2.74406e-07	4.29284e-05	NA	297.46	359.95	253.93	214.94	131.52	335.62	304.39	12.76	745.58	129.67	260.37	172.96	208.04	379.09	485.45	415.83	2338.28	792.78	866.42	1056.37	719.28	558.65	791.63	1052.51	655.04	2779.1	850.3	376.34	548.03	856.15	939.61	1149.37
ENSG00000101292	PROKR2	128674	20	1.5954	23.4434	-1.3036	0.293719	-4.43825	9.06934e-06	0.000603028	NA	0	0	0	0	0	0	0	25.53	0	0	0	0	0	0	0	0	4.83	8.61	0	8.97	13.51	233.75	1.98	3.17	16.17	4.77	11.84	0	17.19	40.34	1.78	8.19
ENSG00000101349	PAK5	57144	20	10.8549	22.2976	-0.871887	0.232711	-3.74664	0.000179217	0.00536725	NA	10.05	7.22	6.63	14.54	6.77	14.07	22.55	19.15	7.93	3.21	9.07	5.03	6.47	23.4	14.08	3.5	29	16.35	17.7	31.89	22.51	7.01	46.51	20.06	9.24	31	20.13	6.92	16.12	34.74	16.87	30.7
ENSG00000102445	RUBCNL	80183	13	88.2848	170.816	-0.788664	0.238149	-3.31164	0.000927518	0.0169624	NA	129.88	87.51	76.75	77.88	64.79	139.66	74.22	106.67	107.08	79.3	68.95	88.49	59.28	77.69	104.38	70.04	232.96	171.29	108.86	126.56	171.1	269.98	116.77	146.74	219.5	160.95	187.11	65.03	255.75	159.13	150.98	190.37
ENSG00000103196	CRISPLD2	83716	16	1904.15	3883.39	-0.862991	0.233143	-3.70155	0.000214282	0.00605082	NA	2491.13	1425.35	1705.47	1451.65	1082.1	2440.31	1425.19	1542.56	2254.97	1122.01	1788.13	1924.72	1514.46	1394.68	4703.76	2199.99	4741.32	3326.9	1985.95	3972.33	3320.63	10750	1748.51	3272.59	4118.52	3558.82	4086.9	1704.61	4031.75	4138.44	2949.39	4427.57
ENSG00000103269	RHBDL1	9028	16	55.2092	93.5959	-0.712615	0.14885	-4.78747	1.689e-06	0.000174655	NA	34.35	54.13	79.59	39.46	59.96	24.9	54.49	81.14	68.21	48.22	68.95	38.21	34.49	77.69	53.02	66.53	98.6	118.79	97.35	63.78	81.05	58.44	93.02	105.57	80.87	112.07	145.66	138.36	64.47	73.96	75.49	90.07
ENSG00000103534	TMC5	79838	16	271.193	169.895	-0.892949	0.3088	-2.89167	0.00383197	0.0455656	NA	84.63	131.71	18	18.69	44.48	92.03	129.65	3398.75	36.49	26.79	19.05	91.51	30.18	92.67	28.17	96.3	35.77	764.37	46.02	71.75	793.57	129.73	111.82	127.74	55.45	91.8	18.95	73.33	36.54	186.02	144.76	30.7
ENSG00000103855	CD276	80381	15	919.898	1439.09	-0.592367	0.175025	-3.38447	0.000713148	0.0142975	NA	972.82	663.06	989.17	819.28	574.41	1081.57	693.33	1460.51	1098.54	654.77	1056	1338.45	850.47	702.96	912.09	850.93	1570.77	1132.78	1305.38	1671.25	1140.27	3121.67	851	1481.11	1188.77	2165.1	1173.61	986.51	1073.49	1181.13	1294.85	1687.72
ENSG00000103888	CEMIP	57214	15	321.002	728.455	-0.885229	0.275852	-3.20907	0.00133165	0.0216271	NA	248.86	419.48	101.38	986.46	608.26	68.21	262.11	20.97	99.94	590.47	109.77	123.69	961.49	249.92	130.06	154.95	191.39	599.1	436.31	290	628.11	557.48	428.47	469.78	1864.6	122.8	2567.49	377.73	1917.02	495.31	467.14	242.56
ENSG00000104313	EYA1	2138	8	446.936	868.784	-0.788419	0.243338	-3.24001	0.00119524	0.0201341	NA	575.65	315.74	405.52	280.36	187.6	1202.83	521.41	139.49	651.98	177.89	370.15	533.97	270.55	516.69	361.19	639.95	1017.86	415.76	634.55	1136.09	375.96	1511.16	769.86	864.6	854.9	1695.36	486.73	769.29	888.66	598.41	891.65	989.7
ENSG00000105048	TNNT1	7138	19	87.3629	177.17	-0.809948	0.256453	-3.15827	0.00158707	0.0245251	NA	35.19	43.3	86.22	145.37	161.49	3.25	124.01	2.74	81.7	167.18	91.63	108.6	128.27	129.17	24.02	65.66	141.13	154.08	126.56	230.21	142.96	175.31	229.57	216.41	51.99	71.53	337.52	141.13	46.21	364.2	230.91	175.01
ENSG00000105088	OLFM2	93145	19	793.882	1380.48	-0.755569	0.143264	-5.27398	1.33496e-07	2.58004e-05	NA	528.73	674.78	868.84	979.19	994.1	942.99	658.57	165.93	924.83	950.55	1005.2	706.94	1014.31	753.5	588.18	945.48	1608.47	888.32	1590.35	1661.28	875.75	2483.55	904.44	1829.48	874.54	1309.07	1196.11	1259.09	863.95	1464.65	1662.53	1616.07
ENSG00000105141	CASP14	23581	19	233.181	954.427	-0.992314	0.316762	-3.13268	0.00173218	0.0262255	NA	168.42	119.08	163.91	407.04	545.4	0	295	0	140.39	512.24	163.3	82.46	378.35	294.85	108.52	351.93	458.18	267.7	468.17	1756.96	298.29	1127.82	1697.05	1632.07	693.16	26.23	200.14	592.19	768.31	2973	1446.72	864.84
ENSG00000105289	TJP3	27134	19	89.2031	59.2182	-0.976306	0.311219	-3.13704	0.00170664	0.0259713	NA	15.92	65.85	3.79	31.15	41.58	8.66	12.21	1140.51	4.76	36.44	3.63	10.06	20.48	14.98	4.97	12.26	3.87	234.99	31.86	26.91	280.28	51.42	27.71	23.22	28.88	41.73	18.95	51.19	18.27	59.39	22.2	26.61
ENSG00000105290	APLP1	333	19	43.6411	72.0714	-0.641699	0.198482	-3.23303	0.00122483	0.0204303	NA	71.22	37.89	28.42	27	30.94	48.72	34.76	14.59	69.8	30.01	33.57	67.38	51.74	53.35	47.22	51.65	125.66	46.48	92.04	68.76	56.28	114.54	44.53	42.23	32.35	159.76	67.5	84.4	34.39	58.27	53.29	72.67
ENSG00000105376	ICAM5	7087	19	25.5858	43.2256	-0.657175	0.210969	-3.11503	0.00183926	0.0273296	NA	21.79	19.85	22.74	24.92	20.31	16.24	31.94	35.56	23.8	33.22	27.22	22.12	29.1	27.14	14.91	38.52	83.13	54.23	38.94	26.91	46.15	12.86	40.57	13.72	27.73	58.42	74.61	78.87	21.49	40.34	20.43	53.22
ENSG00000105464	GRIN2D	2906	19	12.7265	22.6086	-0.691624	0.235057	-2.94237	0.00325707	0.0405073	NA	12.57	16.24	12.32	16.61	11.6	10.83	14.09	9.12	7.93	11.79	15.42	19.11	4.31	17.78	10.77	13.13	27.07	12.91	27.44	47.84	18.01	58.44	9.9	7.39	18.48	28.61	17.76	15.22	15.04	22.41	10.66	24.56
ENSG00000105664	COMP	1311	19	3759.6	9810.02	-1.04239	0.27256	-3.82443	0.000131077	0.00425525	NA	3513.38	1858.36	5413.92	6428.6	1239.72	645.26	2520.62	196.01	6661.81	1409.21	6225.34	5063.19	6671.17	2960.65	3374.98	5971.39	14088.6	7346.73	10106.7	6774.69	7685.85	9782.25	8710.88	17716.3	4659.19	18089.8	5190.64	7434.14	4330.48	6589.24	16792.2	11662.5
ENSG00000105696	TMEM59L	25789	19	127.512	305.607	-0.973882	0.265783	-3.6642	0.00024811	0.00673475	NA	229.59	129	78.64	88.26	51.25	111.51	98.65	15.5	306.96	50.37	94.35	219.22	97.01	144.15	183.91	141.82	596.41	185.07	392.06	460.42	181.23	690.72	73.23	281.87	132.86	655.73	220.27	146.66	114.98	178.18	230.02	350.03
ENSG00000105991	HOXA1	3198	7	2.1645	6.4436	-1.13985	0.281201	-4.05349	5.04589e-05	0.00213548	NA	3.35	9.92	0.95	0	1.93	1.08	0	1.82	0.79	2.14	3.63	3.02	0	0	2.49	3.5	5.8	6.03	5.31	11.96	2.25	2.34	10.88	7.39	8.09	0	2.37	9.69	13.97	1.12	9.77	6.14
ENSG00000106031	HOXA13	3209	7	2.6737	6.8948	-0.973398	0.284281	-3.42408	0.000616894	0.0128383	NA	3.35	3.61	2.84	4.15	2.9	6.5	1.88	0	6.35	0	0.91	5.03	0	0.94	0.83	3.5	5.8	3.44	1.77	5.98	4.5	12.86	14.84	5.28	5.78	11.92	5.92	2.77	7.52	3.36	12.43	6.14
ENSG00000106541	AGR2	10551	7	17680.2	6223.11	-2.29778	0.316473	-7.26058	3.85424e-13	1.24149e-09	NA	7.54	28.87	37.9	4.15	11.6	18.41	20.67	282595	25.38	34.29	31.75	14.08	9.7	19.66	8.28	16.63	9.67	46964.8	23.01	18.93	48096.2	23.37	13.85	52.78	12.71	4171.63	28.42	40.12	11.82	4.48	42.63	55.27
ENSG00000106624	AEBP1	165	7	7310.08	17974.6	-1.04919	0.249932	-4.1979	2.69402e-05	0.00135826	NA	10171.5	5134.86	5310.64	5383.99	3400.05	12686.6	4937.89	2820.74	12137.8	3598.57	6111.94	14209.1	5510.26	5574.98	10333.7	9638.61	24677.1	6849.2	12009.5	25322.9	6846.13	48945.2	8619.85	18563	14376.1	32763.8	11815.4	6918.06	13852.2	15690.9	17357.9	22986.3
ENSG00000107187	LHX3	8022	9	9.8008	22.2627	-0.895085	0.272993	-3.27879	0.00104254	0.0183061	NA	5.03	1.8	13.26	20.77	9.67	0	11.27	0	22.21	12.86	14.52	5.03	17.25	10.3	4.97	7.88	7.73	34.43	20.36	13.95	37.15	11.69	32.65	45.39	11.55	28.61	29.61	15.22	5.37	5.6	36.41	20.47
ENSG00000107317	PTGDS	5730	9	179.195	373.758	-0.8824	0.236571	-3.72997	0.000191506	0.00559652	NA	211.99	254.4	81.48	70.61	158.59	332.38	183.2	150.43	222.88	170.39	102.52	197.1	88.39	203.12	289.95	149.7	558.71	182.48	299.13	524.2	138.45	224.4	267.17	367.37	225.28	1245.88	281.86	161.88	240.7	191.63	393.43	677.54
ENSG00000109705	NKX3-2	579	4	1.1495	6.2361	-1.06438	0.315676	-3.37176	0.000746897	0.0147296	NA	0	0	0	0	0	1.08	0	15.5	0	0	0	0	0	0.94	0	0.88	6.77	20.66	0	1.99	6.75	12.86	4.95	12.67	2.31	11.92	3.55	1.38	0	6.72	6.22	1.02
ENSG00000110195	FOLR1	2348	11	36.149	26.8915	-1.78294	0.308448	-5.78034	7.455e-09	3.0737e-06	NA	3.35	3.61	3.79	0	3.87	7.58	4.7	521.48	7.14	1.07	5.44	5.03	0	2.81	4.14	4.38	17.4	108.46	4.43	10.96	100.18	7.01	2.97	19	4.62	118.03	1.18	4.15	5.37	5.6	10.66	10.23
ENSG00000110811	P3H3	10536	12	520.934	839.558	-0.623885	0.185471	-3.36378	0.000768824	0.0150698	NA	641.84	353.63	368.57	348.89	323.95	431.98	358.88	1714.87	613.91	408.3	421.86	533.97	344.93	430.57	484.63	554.15	1055.56	724.77	633.66	1162	809.33	1601.16	578.88	744.25	683.92	1341.26	640.69	553.44	612.5	703.75	722.91	864.84
ENSG00000111199	TRPV4	59341	12	244.69	203.117	-0.883648	0.183371	-4.81891	1.44346e-06	0.000154291	NA	92.17	172.3	98.54	74.76	79.3	21.65	121.19	2396.81	118.18	115.74	123.38	53.3	74.38	152.57	105.21	115.56	210.73	470.84	147.8	160.45	497.53	197.51	142.49	190.02	149.03	181.22	98.29	240.75	146.14	151.28	129.66	136.12
ENSG00000111262	KCNA1	3736	12	30.3616	89.5957	-1.12865	0.287433	-3.92664	8.61412e-05	0.00318525	NA	33.52	2.71	38.85	41.54	8.7	22.74	34.76	12.76	35.69	15	28.12	44.25	42.04	40.25	47.22	37.64	43.5	14.63	12.39	172.41	32.64	490.87	21.77	74.95	73.94	28.61	28.42	12.45	93.49	203.95	56.84	72.67
ENSG00000111490	TBC1D30	23329	12	46.1253	43.1881	-0.946283	0.22035	-4.29445	1.7513e-05	0.000999416	NA	34.35	15.34	26.53	15.58	16.44	25.98	15.97	437.61	20.62	12.86	18.14	23.13	12.93	11.23	37.28	14.01	31.9	142.89	20.36	22.92	119.32	31.56	25.73	29.56	34.66	72.73	40.27	9.69	29.01	20.17	14.21	46.06
ENSG00000111799	COL12A1	1303	6	18389	38390.9	-0.839084	0.259031	-3.23932	0.00119814	0.0201591	NA	26541.8	8887.67	13907.1	12268.4	8279.65	28445.7	16503.8	1909.97	49573.8	8243.06	13846	21248.3	11947.5	14689.1	26719.8	31212.1	51751.4	17063.2	31194.6	70771.5	16754	90668.7	16926	47105.2	25033.5	56628.7	17767.5	15524.1	25552	42301.1	48271	40942.2
ENSG00000111885	MAN1A1	4121	6	2738.52	4353.81	-0.614671	0.173664	-3.53943	0.000400999	0.0093464	NA	3634.04	1778.07	2477.67	2845.16	2043.32	4364.18	2066.85	2559.09	3115.56	1879.66	2243.55	2777.46	2702.31	2438.35	3309.53	3581.43	4426.2	4343.48	4302	3449.13	4651.14	4903.98	3476.24	4757.92	4177.44	6231.81	3544.51	2057.43	4724.84	4147.41	5396.1	5071.34
ENSG00000112562	SMOC2	64094	6	957.907	1719.2	-0.705785	0.235481	-2.99721	0.00272462	0.0355796	NA	1251.85	423.09	758.93	387.31	579.25	704.81	1270.17	2291.97	1150.09	577.61	754.81	1266.05	399.9	1246.79	1064.52	1199.36	2015.42	2122.67	978.81	1125.13	2238.89	2743	1356.65	2035.34	1791.82	2513.23	1146.37	1441.72	1812.78	1067.95	1887.22	1230.22
ENSG00000112773	TENT5A	55603	6	1759.38	2707.7	-0.586758	0.14732	-3.98288	6.80846e-05	0.00267087	NA	1852.63	1246.73	1821.06	1402.85	1562.71	1816.7	1771.85	1789.63	2554.79	1550.66	1710.11	2551.2	1429.3	1687.66	1584.77	1817.42	2553.84	2804.41	2142.59	4115.84	2799.46	5046.57	2044.38	2947.44	1938.54	3153.46	1616.52	2044.98	2112.59	2282.7	3009.78	2710.17
ENSG00000113231	PDE8B	8622	5	112.979	94.5361	-0.815281	0.224245	-3.63567	0.000277263	0.0072675	NA	54.46	34.28	39.79	42.57	31.91	115.84	43.22	1072.14	88.04	28.93	35.38	32.18	37.73	39.31	49.71	62.16	64.76	362.39	49.56	36.87	319.68	79.47	34.63	46.45	62.38	113.26	27.24	91.32	53.73	52.67	37.3	80.85
ENSG00000113763	UNC5A	90249	5	87.1635	54.6206	-1.13173	0.265516	-4.26239	2.02251e-05	0.00111101	NA	26.81	14.43	25.58	3.12	11.6	4.33	15.97	1096.75	34.9	16.07	32.66	19.11	11.86	12.17	44.73	24.51	44.46	188.51	69.92	19.93	201.49	19.87	33.64	22.17	23.11	73.92	46.19	20.75	19.34	15.69	18.65	56.29
ENSG00000115009	CCL20	6364	2	25.3334	143.885	-1.00383	0.315066	-3.18611	0.00144199	0.022931	NA	10.89	42.4	1.89	7.27	2.9	1.08	70.46	13.68	3.17	5.36	1.81	58.32	8.62	58.97	9.94	108.55	29.97	6.03	43.37	20.93	6.75	95.84	97.96	59.12	4.62	5.96	4.74	77.48	9.67	1721.27	62.17	56.29
ENSG00000115592	PRKAG3	53632	2	9.7616	25.0485	-1.00422	0.275187	-3.64923	0.000263031	0.00700851	NA	31	7.22	7.58	2.08	2.9	11.91	12.21	2.74	17.45	3.21	7.26	9.05	3.23	15.91	5.8	16.63	37.7	10.33	19.47	60.79	4.5	17.53	22.76	21.11	21.95	66.77	9.47	9.69	23.64	15.69	13.32	46.06
ENSG00000115648	MLPH	79083	2	1615.49	859.7	-0.668092	0.218357	-3.05963	0.00221614	0.0308874	NA	549.67	729.81	428.26	309.44	323.95	883.45	383.31	18298.4	508.42	315.06	487.18	787.38	314.75	460.53	503.68	564.66	796.5	3255.46	516.84	508.25	2968.31	597.22	458.16	428.6	494.45	827.41	288.96	560.36	549.1	422.47	381	702.11
ENSG00000115828	QPCT	25797	2	174.444	319.478	-0.79925	0.176347	-4.53225	5.83579e-06	0.000440572	NA	191.04	207.49	195.18	132.91	267.87	103.93	156.89	145.87	114.22	271.13	198.68	96.54	132.58	197.5	227.82	151.45	457.22	242.74	304.44	416.57	235.26	553.98	380.97	334.65	151.34	313.56	137.37	232.45	170.86	471.78	354.35	354.12
ENSG00000115844	DLX2	1746	2	39.7526	87.7409	-0.98096	0.223106	-4.39683	1.09843e-05	0.000693757	NA	52.79	37.89	36	47.77	25.14	31.4	57.31	10.94	55.52	25.72	50.8	33.18	56.05	52.42	14.08	49.02	108.26	37.01	57.53	162.44	23.64	142.58	86.09	134.07	58.92	158.57	45	76.1	36.54	57.15	148.31	71.64
ENSG00000116039	ATP6V1B1	525	2	10.7443	7.3317	-1.47493	0.316318	-4.66279	3.11946e-06	0.000272114	NA	0.84	1.8	0.95	1.04	1.93	0	0	158.63	0.79	2.14	0	0	1.08	1.87	0.83	0	0	40.46	0	2.99	38.27	2.34	0	1.06	3.47	17.88	1.18	4.15	2.15	3.36	0	0
ENSG00000116299	ELAPOR1	57535	1	1593.08	558.374	-0.696066	0.23671	-2.94059	0.00327591	0.0406637	NA	22.62	27.97	12.32	17.65	16.44	33.56	30.06	25150.5	14.28	21.43	19.05	16.09	25.87	28.08	31.48	21.89	13.53	4007.77	32.75	34.88	4324.7	12.86	16.82	35.89	26.57	278.98	23.69	26.29	24.71	31.38	25.75	17.4
ENSG00000116771	AGMAT	79814	1	18.5843	13.3969	-0.967599	0.285688	-3.38691	0.000706842	0.0142005	NA	2.51	13.53	4.74	3.12	5.8	5.41	0.94	216.98	7.14	3.21	4.54	3.02	8.62	9.36	5.8	2.63	7.73	52.51	8.85	8.97	51.78	10.52	5.94	11.61	9.24	7.15	13.03	4.15	8.6	5.6	3.55	5.12
ENSG00000117122	MFAP2	4237	1	305.026	751.683	-1.08679	0.235252	-4.61969	3.84311e-06	0.000321071	NA	460.85	259.81	331.62	180.68	239.82	365.94	209.5	268.95	417.21	214.33	367.42	424.36	201.57	255.54	386.04	296.77	1031.39	294.39	469.94	737.46	245.39	2360.83	511.59	744.25	619.22	1332.92	367.12	363.89	594.23	689.18	665.19	999.94
ENSG00000117385	P3H1	64175	1	539.32	864.447	-0.628445	0.168998	-3.71866	0.000200281	0.00574866	NA	685.42	414.07	506.9	435.08	429.36	606.29	454.71	783.13	696.4	390.08	528	727.05	408.53	435.25	609.72	519.14	1148.36	596.52	745.17	1012.52	604.47	1812.7	557.11	841.37	857.21	1286.42	656.08	575.58	764.01	716.08	728.24	929.32
ENSG00000117507	FMO6P	388714	1	4.3398	3.7881	-0.982069	0.318085	-3.08744	0.00201889	0.029023	NA	0.84	0.9	0	0	0	3.25	3.76	52.88	0	1.07	0.91	4.02	0	0.94	0	0.88	1.93	10.33	0	1	15.76	2.34	0.99	0	2.31	16.69	0	1.38	0	1.12	2.66	4.09
ENSG00000117983	MUC5B	727897	11	107019	43833.5	-2.2481	0.29688	-7.57243	3.66308e-14	1.76988e-10	NA	5.87	1.8	0	2.08	11.6	106.1	1.88	1.71213e+06	15.86	7.5	7.26	1.01	7.55	0.94	1.66	4.38	4.83	352989	23.01	1.99	332709	4.67	8.91	3.17	0	15508.6	14.21	5.53	3.22	6.72	0.89	52.2
ENSG00000118271	TTR	7276	18	13.6382	46.4489	-1.15936	0.298658	-3.88191	0.00010364	0.00364185	NA	8.38	36.99	6.63	23.88	15.47	8.66	1.88	1.82	53.14	4.29	4.54	10.06	15.09	1.87	13.25	12.26	36.73	7.75	48.68	146.5	9.01	33.89	32.65	115.07	3.47	72.73	31.98	29.06	10.75	22.41	105.68	36.85
ENSG00000118492	ADGB	79747	6	2.8466	5.3775	-0.763067	0.245362	-3.10996	0.00187112	0.0276259	NA	1.68	0.9	5.68	2.08	4.84	5.41	4.7	0.91	2.38	3.21	1.81	3.02	1.08	0.94	1.66	5.25	5.8	4.3	4.43	4.98	2.25	4.67	5.94	4.22	4.62	4.77	1.18	5.53	11.82	5.6	9.77	6.14
ENSG00000119888	EPCAM	4072	2	510.159	426.464	-0.912629	0.261196	-3.49404	0.000475766	0.0105528	NA	92.17	117.28	193.29	460	200.17	6.5	181.32	5306.9	188.77	202.54	169.65	149.83	488.29	177.85	116.81	111.18	333.49	1726.72	183.2	237.18	1694.08	162.45	249.36	320.93	107.44	281.37	335.15	404.01	109.61	158.01	305.51	214.93
ENSG00000120254	MTHFD1L	25902	6	198.314	311.529	-0.600017	0.172117	-3.4861	0.000490115	0.0107803	NA	237.13	262.52	151.6	257.52	221.45	230.61	175.68	108.49	187.19	226.12	155.13	171.96	239.3	156.32	188.05	203.98	279.36	463.96	392.06	226.22	491.9	191.67	182.07	247.03	338.49	307.6	631.21	170.18	380.39	196.11	207.82	278.39
ENSG00000121904	CSMD2	114784	1	32.038	80.662	-1.11065	0.235659	-4.71298	2.44121e-06	0.000225385	NA	54.46	21.65	19.9	17.65	29.01	58.46	33.82	17.32	46.8	31.08	29.94	31.17	19.4	53.35	23.2	25.39	100.53	34.43	69.92	89.69	38.27	255.95	32.65	55.95	90.11	65.57	66.32	38.74	101.01	129.99	55.95	65.5
ENSG00000124664	SPDEF	25803	6	558.003	283.051	-1.19355	0.318286	-3.74994	0.000176875	0.00531909	NA	0	1.8	5.68	1.04	3.87	0	0.94	8898.92	0.79	4.29	1.81	3.02	3.23	0.94	0.83	0.88	1.93	2137.31	0.89	2.99	2242.27	1.17	1.98	2.11	0	133.53	2.37	1.38	0	0	0.89	0
ENSG00000125869	LAMP5	24141	20	37.5081	78.9075	-0.904457	0.232103	-3.89679	9.7478e-05	0.00348016	NA	71.22	29.77	41.69	27	32.88	30.31	59.19	21.88	42.04	39.65	29.03	44.25	15.09	68.33	21.54	26.26	124.7	85.22	74.34	53.81	77.67	40.91	56.4	97.12	50.83	149.03	40.27	65.03	56.95	54.91	114.57	120.77
ENSG00000126010	GRPR	2925	X	6.0796	19.0241	-1.26775	0.26616	-4.7631	1.9064e-06	0.000189494	NA	8.38	2.71	3.79	5.19	3.87	11.91	7.52	1.82	9.52	4.29	4.54	4.02	4.31	16.85	3.31	5.25	5.8	10.33	9.74	20.93	7.88	11.69	16.82	43.28	23.11	33.38	18.95	0	32.24	10.09	41.74	18.42
ENSG00000126733	DACH2	117154	X	81.4353	76.2482	-1.23274	0.280922	-4.38819	1.14298e-05	0.000715659	NA	17.6	7.22	18.95	19.73	13.54	34.64	55.43	956.35	50.76	9.64	13.61	9.05	31.26	32.76	14.91	17.51	76.36	227.24	89.39	29.9	187.98	7.01	56.4	68.62	25.42	108.49	21.32	41.51	19.34	38.1	88.81	134.08
ENSG00000127324	TSPAN8	7103	12	922.322	792.573	-0.805371	0.263784	-3.05315	0.00226453	0.0313891	NA	507.78	235.45	144.02	187.95	221.45	662.59	660.45	8854.25	536.97	240.05	170.56	312.74	178.93	533.54	325.57	984.87	586.74	2791.5	209.75	1392.21	2677.89	274.65	255.3	298.76	622.69	1357.95	238.04	236.6	628.62	235.33	341.92	533.23
ENSG00000128011	LRFN1	57622	19	35.6771	55.3424	-0.588784	0.155293	-3.79144	0.000149777	0.00470425	NA	52.79	54.13	40.74	27	22.24	28.15	31.94	31	42.04	40.72	48.08	31.17	30.18	38.38	19.88	32.39	69.6	46.48	83.19	45.84	59.66	74.8	23.75	42.23	61.23	88.23	73.42	55.34	42.98	24.65	40.85	53.22
ENSG00000128165	ADM2	79924	22	76.5893	71.5334	-1.12095	0.246734	-4.54315	5.54186e-06	0.00042615	NA	10.05	35.18	16.11	29.07	45.45	15.16	31.94	818.69	23	41.79	18.14	3.02	54.97	28.08	22.37	32.39	48.33	228.97	62.84	31.89	254.39	26.88	34.63	53.84	71.63	45.3	66.32	29.06	62.32	31.38	56.84	39.92
ENSG00000128713	HOXD11	3237	2	2.8132	5.8756	-0.822662	0.265733	-3.09583	0.00196265	0.0284629	NA	1.68	2.71	3.79	3.12	0.97	0	0.94	0	3.17	3.21	4.54	0	9.7	0	3.31	7.88	2.9	5.16	7.97	3.99	7.88	1.17	9.9	6.33	5.78	2.38	11.84	6.92	7.52	5.6	3.55	5.12
ENSG00000128805	ARHGAP22	58504	10	82.6597	132.271	-0.630738	0.15978	-3.94753	7.89609e-05	0.00299226	NA	66.2	49.62	95.7	77.88	47.38	70.37	60.13	94.81	133.25	81.44	106.14	84.47	86.23	71.14	93.61	104.18	145.96	86.94	135.41	115.6	58.53	257.12	108.85	139.35	129.39	221.76	116.06	83.02	98.86	146.8	144.76	127.93
ENSG00000129159	KCNC1	3746	11	14.6281	38.4322	-0.873128	0.304361	-2.86873	0.00412127	0.0476378	NA	24.3	19.85	19.9	0	10.64	2.17	11.27	0.91	23	16.07	29.94	11.06	1.08	11.23	28.99	23.64	61.86	21.52	68.15	31.89	19.14	63.11	54.42	24.28	6.93	104.92	4.74	51.19	7.52	16.81	29.31	49.13
ENSG00000129654	FOXJ1	2302	17	10.6005	19.0177	-0.707635	0.237383	-2.98098	0.00287328	0.0369713	NA	2.51	11.73	10.42	13.5	5.8	2.17	14.09	4.56	9.52	17.15	19.96	16.09	12.93	10.3	6.63	12.26	25.13	16.35	7.08	19.93	13.51	3.51	23.75	29.56	16.17	16.69	41.45	6.92	15.04	11.21	42.63	15.35
ENSG00000130038	CRACR2A	84766	12	173.838	157.708	-0.978271	0.264234	-3.70229	0.000213661	0.00604887	NA	89.66	49.62	50.22	61.26	42.55	111.51	65.76	1783.25	69.8	33.22	44.45	84.47	45.27	56.16	95.27	98.92	69.6	717.03	36.29	84.71	765.43	81.81	53.43	78.12	92.42	159.76	35.53	45.66	87.04	100.86	47.07	68.57
ENSG00000130592	LSP1	4046	11	1564.47	2900.2	-0.838153	0.149703	-5.59876	2.1589e-08	6.5316e-06	NA	2217.13	1382.04	1244.99	1134.95	1409.92	2280.07	1180.92	1664.73	1967.06	1509.94	1350.85	1626.05	1213.72	1394.68	1728.91	1725.5	3840.42	2258.68	3265.66	4858.29	2398.73	2899.61	2824.13	3039.29	1783.73	2301.01	3173.83	1003.12	1654.82	4706.6	2976.92	3418.42
ENSG00000130635	COL5A1	1289	9	3284.23	10553	-1.39784	0.238489	-5.86125	4.59409e-09	2.08574e-06	NA	5065.2	2754.17	2899.3	3139.02	1955.32	4339.28	2694.42	1405.81	5237.28	2119.71	3275.06	4152.12	3290.85	2899.81	3272.26	4048.04	16123.4	3972.48	8063.26	14689.5	3880.07	36463.1	5046.63	8693.48	7060.99	14935.1	6447.15	4784.53	6841.72	12401.9	7863.25	11581.7
ENSG00000131094	C1QL1	10882	17	7.491	17.9726	-0.929095	0.281389	-3.30182	0.00096061	0.0173292	NA	5.87	5.41	2.84	1.04	2.9	19.49	3.76	22.79	9.52	6.43	0.91	14.08	2.16	6.55	9.11	7	26.1	11.19	9.74	12.96	10.13	64.28	2.97	8.45	12.71	51.27	15.4	12.45	10.75	19.05	8.88	11.26
ENSG00000131773	KHDRBS3	10656	8	206.788	419.417	-0.906794	0.199248	-4.55107	5.33731e-06	0.00041261	NA	349.41	161.48	173.39	109.03	151.82	291.23	184.14	196.92	299.82	141.46	166.02	259.44	132.58	188.14	225.33	278.39	537.45	296.11	273.47	564.06	338.82	880.05	202.85	224.86	428.6	727.26	369.49	218.61	468.51	404.54	220.25	555.75
ENSG00000131885	KRT17P1	NA	17	4.9547	4.5658	-1.00284	0.318287	-3.15073	0.00162864	0.0250607	NA	0	0.9	1.89	2.08	0.97	1.08	1.88	63.82	0.79	2.14	0	0	1.08	0.94	0.83	0.88	2.9	23.24	3.54	1	14.63	1.17	4.95	1.06	5.78	2.38	4.74	2.77	0	2.24	2.66	0
ENSG00000132000	PODNL1	79883	19	222.612	370.546	-0.692513	0.147004	-4.71085	2.46683e-06	0.000226309	NA	174.29	220.12	300.35	179.64	168.26	165.65	207.62	97.55	348.99	195.04	289.4	301.68	180.01	240.56	220.36	272.26	497.81	218.64	330.11	393.65	180.1	578.52	318.63	437.05	331.56	690.3	270.01	343.14	245	368.68	302.84	422.7
ENSG00000132031	MATN3	4148	2	72.2049	135.272	-0.831017	0.173928	-4.77793	1.77112e-06	0.000180157	NA	102.23	69.46	69.17	50.88	61.89	71.46	76.1	35.56	63.45	55.73	74.39	87.49	45.27	94.54	111.01	86.67	206.86	88.66	162.84	173.4	97.93	191.67	100.93	122.46	147.87	162.14	155.14	77.48	174.08	97.49	116.34	89.04
ENSG00000132386	SERPINF1	5176	17	5812.19	10300.7	-0.700083	0.227902	-3.07186	0.00212733	0.0300689	NA	9561.46	4947.22	5339.06	4081.86	3322.69	9564.18	5023.38	2282.85	9246.75	3164.56	5487.77	7490.71	4317.02	5097.61	6668.77	7399.23	13863.4	4896.1	6975.59	16985.6	5117.15	23847.9	6563.59	7993.57	9505.53	19974.7	4936.02	4278.13	9103.67	10677.2	7740.69	12352.4
ENSG00000132821	VSTM2L	128434	20	33.3016	20.86	-1.39729	0.277542	-5.03453	4.79018e-07	6.67632e-05	NA	10.05	5.41	7.58	3.12	2.9	2.17	5.64	450.37	7.14	2.14	9.07	9.05	4.31	3.74	6.63	3.5	7.73	91.24	14.16	23.92	99.06	10.52	5.94	17.95	3.47	8.35	3.55	13.84	3.22	12.33	6.22	12.28
ENSG00000133863	TEX15	56154	8	17.7849	117.987	-1.81972	0.296211	-6.14333	8.08098e-10	6.00686e-07	NA	27.65	8.12	35.06	12.46	12.57	9.74	30.06	0	50.76	10.72	20.87	15.08	14.01	9.36	14.08	14.01	143.06	36.15	127.44	32.89	41.65	397.37	126.66	121.4	120.15	115.65	43.82	31.82	121.43	150.16	135.88	142.26
ENSG00000134013	LOXL2	4017	8	300.519	475.122	-0.586664	0.200589	-2.92471	0.00344775	0.0422158	NA	424.82	248.08	221.71	235.71	198.24	610.62	197.29	291.74	283.95	229.33	286.68	370.06	259.78	209.67	447.35	293.27	570.31	451.05	364.62	322.89	436.75	924.46	290.92	525.73	437.85	721.3	447.65	264.27	436.27	446.01	451.16	510.72
ENSG00000134258	VTCN1	79679	1	50.0494	17.4844	-1.24583	0.279832	-4.45205	8.50536e-06	0.000572089	NA	0	2.71	0.95	0	0	0	0.94	790.43	0	0	1.81	1.01	1.08	1.87	0	0	0	75.75	0	0	108.06	0	0	1.06	0	91.8	0	0	1.07	1.12	0.89	0
ENSG00000134398	ERN2	10595	16	214.951	87.7772	-0.862997	0.285179	-3.02615	0.00247685	0.0332426	NA	0	0	0	0	0.97	2.17	0	3428.83	2.38	1.07	0.91	0	1.08	0.94	0	0.88	0	657.63	0	1.99	676.51	0	0	0	0	60.8	0	5.53	1.07	0	0.89	0
ENSG00000134765	DSC1	1823	18	2037.47	6682.56	-0.908567	0.315208	-2.88243	0.00394619	0.0464286	NA	3453.05	995.04	1561.45	5309.23	2240.59	0	2373.12	10.94	1567.3	2231.16	1484.21	1026.72	5040.29	2116.36	742.26	2447.74	3433.47	991.61	4844.5	13776.6	969.17	15260.1	13538.8	7704.31	2489.6	478.09	1559.68	8906.31	2635.9	15893.7	7923.64	6515.47
ENSG00000134827	TCN1	6947	11	1014.06	748.84	-1.7416	0.306311	-5.68571	1.30269e-08	4.3408e-06	NA	2.51	5.41	1.89	2.08	7.74	18.41	0	16171.4	5.55	0	0.91	0	1.08	1.87	1.66	4.38	1.93	5526.18	0	1.99	5523.5	2.34	2.97	3.17	1.16	908.48	1.18	0	1.07	3.36	0	4.09
ENSG00000135253	KCP	375616	7	84.7008	148.723	-0.686901	0.229487	-2.99321	0.00276064	0.0358401	NA	334.33	72.17	70.11	47.77	87.03	64.96	69.52	74.76	45.21	84.66	78.93	36.2	71.14	107.64	68.76	42.02	290.96	81.77	171.69	86.7	69.79	136.74	95.98	119.29	263.4	145.45	204.88	87.17	203.09	198.35	72.82	151.47
ENSG00000135333	EPHA7	2045	6	263.574	543.63	-0.857425	0.245376	-3.49433	0.000475253	0.0105495	NA	321.76	181.33	196.13	118.38	134.42	295.56	381.43	777.66	325.2	118.95	224.08	164.92	130.43	359.43	217.87	269.64	412.75	224.66	189.39	1240.73	236.38	1520.51	273.11	275.53	769.41	399.4	277.12	204.77	805.92	800.12	303.73	764.54
ENSG00000135709	KIAA0513	9764	16	778.385	1197.57	-0.593795	0.131092	-4.52961	5.90918e-06	0.000442785	NA	693.79	736.13	693.56	733.09	746.54	422.24	800.43	1776.87	650.4	754.44	802.89	521.91	749.15	916.37	731.49	724.87	875.77	1290.3	1135.46	1037.43	1256.21	1646.74	1126.09	1451.55	986.6	687.92	1667.45	1044.63	1010.09	1529.64	1377.45	1037.81
ENSG00000136149	RPL13AP25	NA	13	72.3049	157.676	-1.04519	0.162924	-6.41521	1.40629e-10	1.63073e-07	NA	52.79	73.97	62.53	65.42	84.13	43.31	71.4	59.26	73.76	99.66	106.14	82.46	83	70.2	74.56	54.28	114.06	166.99	146.03	117.6	91.18	140.25	117.75	172.07	180.22	246.79	168.17	249.05	157.96	196.11	103.02	155.57
ENSG00000136295	TTYH3	80727	7	789.64	1418.29	-0.760329	0.190933	-3.98218	6.82861e-05	0.00267515	NA	922.55	580.96	559.96	527.5	465.14	678.82	556.17	2518.06	698.78	566.9	664.99	783.36	624.11	677.68	1053.75	755.51	1580.44	1252.43	1472.64	1216.81	1208.94	3410.35	804.49	1369.21	1154.11	1915.92	1199.66	893.81	1040.17	1401.89	1066.61	1705.12
ENSG00000137634	NXPE4	54827	11	23.3322	10.4388	-1.25469	0.29882	-4.19882	2.68304e-05	0.00135538	NA	0	1.8	0	0	0	8.66	0	362.85	0	0	0	0	0	0	0	0	4.83	52.51	0	2.99	67.54	9.35	0	0	12.71	1.19	0	0	2.15	6.72	0.89	6.14
ENSG00000137673	MMP7	4316	11	152.2	20.9819	-1.13569	0.261323	-4.34593	1.38687e-05	0.000830692	NA	0	0	0	0	0	0	0	2434.19	0	0	0	1.01	0	0	0	0	0	75.75	0.89	1.99	84.42	1.17	0	0	0	169.3	0	0	1.07	1.12	0	0
ENSG00000137675	MMP27	64066	11	387.755	662.958	-0.667815	0.218813	-3.05199	0.00227328	0.0314307	NA	553.02	247.18	476.58	499.46	204.04	461.21	274.33	32.82	498.9	192.9	410.06	459.56	466.73	307.02	514.45	605.81	825.5	485.48	574.37	934.78	541.43	871.87	428.47	787.53	685.07	821.45	795.83	355.59	601.75	414.63	788.63	694.94
ENSG00000137809	ITGA11	22801	15	268.074	867.957	-1.27961	0.272889	-4.68912	2.74383e-06	0.0002478	NA	364.49	112.76	330.67	306.32	148.92	293.4	307.21	74.76	348.99	175.75	417.32	361.01	268.4	287.36	250.18	241.62	1091.32	242.74	679.68	1149.05	230.76	3382.3	388.89	991.28	708.18	999.09	551.87	321	698.46	746.33	857.91	848.46
ENSG00000138028	CGREF1	10669	2	329.33	341.43	-1.4795	0.236721	-6.25	4.1044e-10	3.56794e-07	NA	63.68	102.84	111.8	109.03	94.77	68.21	73.28	3805.36	114.22	103.95	105.24	120.67	129.35	77.69	75.39	113.81	259.06	1341.95	215.94	201.31	1511.73	269.98	132.6	105.57	114.37	423.24	185.93	134.21	94.56	141.2	89.7	241.54
ENSG00000138316	ADAMTS14	140766	10	132.525	336.176	-1.11226	0.239109	-4.65169	3.29232e-06	0.000280719	NA	133.23	145.24	147.81	195.22	153.76	57.38	150.32	40.11	104.7	168.25	170.56	112.63	194.02	172.23	110.18	64.78	405.02	251.35	264.62	275.05	271.28	1231.84	175.15	196.36	240.3	263.48	581.47	92.7	245	424.71	161.63	298.86
ENSG00000138435	CHRNA1	1134	2	9.0849	25.245	-1.05786	0.285482	-3.70553	0.000210945	0.005994	NA	2.51	1.8	17.05	20.77	3.87	0	12.21	5.47	20.62	10.72	9.98	5.03	16.17	14.04	2.49	2.63	9.67	24.1	22.13	16.94	19.14	94.67	46.51	25.34	10.4	32.19	14.21	11.07	3.22	13.45	30.2	30.7
ENSG00000138650	PCDH10	57575	4	1282.55	2684	-0.860931	0.250361	-3.43876	0.00058438	0.0123209	NA	1757.95	1223.27	1073.5	981.27	613.09	1738.74	1278.63	480.46	1798.9	595.83	1046.02	2056.45	917.3	1500.45	1526.78	1932.1	3432.5	1477.95	2389.51	4929.04	1547.75	3467.62	1588.2	3409.83	2920.51	4381.46	1445.99	899.35	3262.36	1113.89	3506.22	3171.76
ENSG00000138829	FBN2	2201	5	106.498	270.564	-1.05738	0.259299	-4.07784	4.54565e-05	0.00197569	NA	81.28	141.63	79.59	180.68	54.15	95.27	78.92	21.88	198.29	66.44	67.13	158.88	172.47	66.46	151.6	89.3	455.28	185.93	153.11	556.09	201.49	111.03	157.34	286.09	42.74	563.93	296.07	92.7	33.31	160.25	309.06	724.62
ENSG00000139610	CELA1	1990	12	4.2273	15.5283	-1.07856	0.31525	-3.42127	0.000623297	0.012953	NA	1.68	11.73	3.79	0	0.97	0	10.33	4.56	8.72	2.14	0.91	0	0	14.98	0.83	7	34.8	0.86	4.43	101.65	2.25	2.34	5.94	14.78	9.24	4.77	7.11	4.15	13.97	10.09	17.76	14.33
ENSG00000139629	GALNT6	11226	12	859.26	643.16	-1.65217	0.251985	-6.55664	5.50335e-11	7.97711e-08	NA	125.69	171.4	118.44	234.67	133.45	90.94	175.68	11479.9	140.39	120.02	106.14	151.85	202.65	170.36	199.65	126.94	365.39	2822.49	211.52	471.38	2921.03	400.87	154.37	279.75	331.56	469.74	463.05	106.54	279.39	419.11	290.41	303.97
ENSG00000139800	ZIC5	85416	13	0.2408	4.4358	-1.10651	0.302676	-3.65577	0.000256416	0.00688801	NA	0	0.9	0	1.04	0	0	0	0	0	0	0.91	1.01	0	0	0	0	0	0.86	0.89	46.84	1.13	1.17	3.96	0	2.31	0	4.74	0	1.07	1.12	1.78	5.12
ENSG00000141696	P3H4	10609	17	312.389	536.533	-0.731202	0.153867	-4.75217	2.01243e-06	0.000197802	NA	313.38	224.63	270.98	280.36	264	194.88	253.66	781.31	401.34	301.13	281.24	299.67	250.07	301.4	251.01	329.17	683.41	453.63	609.77	542.13	420.99	1134.83	347.33	463.44	393.95	853.64	441.73	439.99	371.8	482.99	414.74	530.16
ENSG00000141753	IGFBP4	3487	17	10880.8	20589.1	-0.768422	0.235179	-3.2674	0.00108542	0.0188045	NA	17390.1	7309.86	10013	8303.91	6682.12	11886.5	9344.98	5815.62	17306.1	7219.64	11232.3	17561.8	8894.89	9988.35	15532	9612.35	24524.4	13175.9	21824.2	24355.2	13568.4	39034.3	12912.5	19229.1	21312.3	41588.7	15249.8	8463.55	19986.8	16204.1	17913.9	20081.7
ENSG00000141756	FKBP10	60681	17	1625.05	3188.8	-0.826175	0.227688	-3.62854	0.000285029	0.00737226	NA	1861.01	1173.66	1195.72	1138.06	876.12	1770.14	1080.4	4800.91	2199.45	885.18	1269.2	2023.26	1145.82	1159.74	1711.51	1710.61	4911.45	2065	2216.93	4224.47	2020.52	6535.53	1899.91	2779.59	2644.4	6159.08	2203.92	1501.22	2457.52	3063.77	2718.48	3619.02
ENSG00000141854	MISP3	113230	19	69.1964	57.7657	-0.702574	0.198645	-3.53684	0.00040495	0.00941419	NA	25.14	37.89	37.9	21.81	37.71	22.74	31.94	609.91	26.97	39.65	36.29	38.21	19.4	40.25	32.31	49.02	43.5	144.61	38.94	45.84	177.85	36.23	52.45	48.56	30.04	34.57	42.63	58.11	40.83	30.26	56.84	42.99
ENSG00000142156	COL6A1	1291	21	12879.2	26528.5	-0.901408	0.217088	-4.15227	3.29197e-05	0.00155938	NA	17922.2	10788.4	10522.7	12203	7730.38	19993.4	9298	8329.12	16916.7	8597.77	12400.8	15238.8	13269	11222	16196.4	15438.4	45363.9	15296	24522.5	24938.2	14944	52744.7	16239.3	29594.8	20665.4	42895.4	16909	16866.2	18083.8	25848.2	26079.1	33465.7
ENSG00000142173	COL6A2	1292	21	12388.6	27163.1	-0.952198	0.232623	-4.0933	4.25274e-05	0.0018909	NA	18126.6	8841.66	10212	9040.12	6991.57	21888	8658.22	7234.19	18216.7	7601.15	11707.7	17881.6	9747.51	9921.89	16354.6	15793.9	38874.9	13423	22989.7	29386.9	13435.6	68700.1	14176.1	27424.3	22497.7	49833	15593.2	14568	19395.8	26669.6	24327.8	33313.2
ENSG00000142319	SLC6A3	6531	5	8.7034	16.5356	-0.783277	0.228491	-3.42804	0.000607949	0.0126977	NA	18.43	1.8	8.53	5.19	5.8	4.33	12.21	7.29	7.14	10.72	4.54	10.06	5.39	12.17	10.77	14.88	12.57	7.75	23.01	15.95	2.25	7.01	12.86	9.5	30.04	22.65	10.66	13.84	32.24	16.81	17.76	29.68
ENSG00000142552	RCN3	57333	19	473.993	1185.9	-1.10922	0.234051	-4.73922	2.14545e-06	0.000204594	NA	612.52	412.27	336.36	309.44	253.36	646.35	368.27	386.55	812.2	279.7	401.9	795.43	339.54	482.99	521.08	625.94	1735.1	554.34	692.96	1729.05	511.04	2898.44	541.28	892.04	1017.79	2774.33	697.53	553.44	952.06	1240.52	823.27	1361.23
ENSG00000142694	EVA1B	55194	1	107.63	191.548	-0.72151	0.21718	-3.32218	0.000893172	0.0165134	NA	103.9	89.31	97.59	67.49	58.99	150.49	60.13	196.01	149.12	80.37	86.19	185.03	95.93	91.73	113.49	96.3	154.66	174.74	240.72	188.35	151.96	583.2	70.26	163.63	186	386.28	104.22	121.76	110.68	149.04	108.35	170.92
ENSG00000143369	ECM1	1893	1	881.7	1478.25	-0.690919	0.165646	-4.17105	3.03206e-05	0.00146255	NA	563.92	1724.85	801.57	1106.91	851.95	407.08	786.34	289.91	1142.16	938.76	866.39	851.74	1191.09	915.43	808.54	860.56	1867.53	797.08	1058.46	1408.16	837.47	3381.13	1103.33	1857.99	943.85	2001.76	933.2	968.53	970.33	1953.24	1684.73	1885.25
ENSG00000143387	CTSK	1513	1	7822.14	14715.4	-0.744437	0.245319	-3.03456	0.00240883	0.0327015	NA	9693.02	5422.63	8932.87	5818.03	5160.03	7161.77	10518.4	1559.89	16766.8	4882.4	8708.4	9031.28	5805.61	9511.91	8365.38	7815.94	18978.8	6717.5	11454.6	17012.5	7096.02	32233.5	12689.8	12006.2	12810.8	30233.9	6750.32	7429.99	13274	11215.1	12738.9	22804.1
ENSG00000143452	HORMAD1	84072	1	51.1899	196.255	-0.974863	0.318096	-3.06468	0.00217901	0.030502	NA	4.19	73.97	1.89	181.72	99.6	5.41	4.7	6.38	5.55	83.59	1.81	85.48	156.3	1.87	4.14	102.43	308.35	115.34	270.81	3.99	141.83	3.51	421.54	317.76	150.18	9.54	405.02	87.17	155.81	289.12	345.47	114.63
ENSG00000143473	KCNH1	3756	1	17.8925	40.6473	-0.949076	0.251042	-3.78054	0.000156487	0.00483125	NA	56.14	15.34	18.95	18.69	9.67	23.82	15.03	7.29	17.45	18.22	13.61	18.1	11.86	21.53	7.46	13.13	44.46	30.13	13.28	19.93	32.64	35.06	50.47	30.61	40.43	120.42	73.42	19.37	38.68	19.05	30.2	52.2
ENSG00000143627	PKLR	5313	1	1.9176	5.051	-0.993499	0.286144	-3.47202	0.000516553	0.0112593	NA	1.68	0	1.89	4.15	0.97	1.08	2.82	0	1.59	2.14	3.63	0	5.39	2.81	1.66	0.88	5.8	5.16	8.85	2.99	3.38	3.51	9.9	7.39	0	1.19	20.13	2.77	0	2.24	4.44	3.07
ENSG00000144460	NYAP2	57624	2	1.9227	5.8462	-0.983669	0.304738	-3.22792	0.00124695	0.020633	NA	0.84	5.41	0	1.04	1.93	2.17	0	0.91	2.38	3.21	2.72	2.01	1.08	3.74	3.31	0	1.93	3.44	2.66	0	5.63	3.51	3.96	3.17	3.47	7.15	26.05	6.92	2.15	14.57	1.78	7.16
ENSG00000144649	GASK1A	729085	3	228.703	459.26	-0.931412	0.165734	-5.61993	1.91031e-08	5.95482e-06	NA	292.43	175.01	266.24	242.98	138.28	250.09	272.45	79.32	338.68	143.6	291.22	205.14	246.84	253.66	197.16	266.13	410.82	353.78	460.2	488.32	352.32	729.29	398.78	383.21	552.22	492.39	583.84	294.71	505.04	438.16	420.96	484.11
ENSG00000145103	ILDR1	286676	3	66.0757	51.3194	-0.794442	0.262431	-3.02724	0.00246794	0.0331536	NA	12.57	39.69	30.32	32.19	15.47	1.08	50.73	679.2	22.21	24.65	18.14	11.06	30.18	33.7	15.74	40.27	31.9	172.16	30.09	47.84	185.73	23.37	27.71	27.45	53.14	35.77	23.69	51.19	45.13	21.29	29.31	15.35
ENSG00000145113	MUC4	4585	3	165.732	25.0218	-1.29276	0.31775	-4.06849	4.7319e-05	0.00203226	NA	3.35	1760.03	0.95	4.15	0.97	2.17	2.82	852.42	7.14	1.07	0.91	2.01	2.16	6.55	4.14	0.88	0	87.8	3.54	1.99	70.92	0	0.99	1.06	18.48	153.8	21.32	2.77	25.79	8.96	0.89	2.05
ENSG00000146205	ANO7	50636	2	74.4498	36.3982	-0.747695	0.24981	-2.99305	0.00276203	0.035842	NA	20.11	20.75	8.53	5.19	7.74	31.4	7.52	908.03	23	12.86	9.98	36.2	20.48	21.53	28.99	28.89	47.36	107.6	18.59	26.91	102.43	64.28	7.92	13.72	30.04	53.65	17.76	9.69	18.27	21.29	14.21	28.66
ENSG00000148082	SHC3	53358	9	174.269	418.594	-1.08462	0.221749	-4.89121	1.00217e-06	0.000120551	NA	150.82	119.08	213.18	153.68	157.62	158.07	109.92	141.31	138.01	139.31	202.31	261.46	160.61	102.03	192.19	388.7	421.45	242.74	516.84	222.24	323.06	1037.83	566.01	600.68	320.01	431.59	185.93	214.46	323.44	252.14	595.92	443.17
ENSG00000148123	PLPPR1	54886	9	11.0853	9.3401	-0.929668	0.288252	-3.2252	0.00125887	0.0207332	NA	2.51	0.9	8.53	2.08	2.9	11.91	3.76	118.52	5.55	0	1.81	6.03	3.23	2.81	3.31	3.5	6.77	39.6	4.43	6.98	38.27	4.67	6.93	4.22	8.09	10.73	4.74	1.38	1.07	6.72	1.78	3.07
ENSG00000148848	ADAM12	8038	10	102.825	281.846	-0.986743	0.299076	-3.2993	0.000969256	0.0174526	NA	100.55	61.34	67.27	97.61	57.05	546.74	48.85	150.43	62.66	54.65	58.97	59.33	89.47	58.97	46.39	84.92	241.66	56.81	64.61	158.45	49.53	2697.42	72.24	78.12	160.58	101.34	71.06	53.96	157.96	301.45	75.49	168.87
ENSG00000149257	SERPINH1	871	11	3553.2	6476.27	-0.749968	0.216544	-3.46336	0.000533481	0.011499	NA	5974.34	2166.89	3052.79	2542.99	1858.62	7198.58	2995.05	1733.11	4695.55	2132.57	3166.2	5756.05	2562.18	3512.91	3239.12	4264.28	9211.01	4643.03	5633.93	6850.43	4835.74	12867.7	3016.1	4364.16	4882.15	11842.5	11435.3	3951.59	4670.04	4597.9	4191.84	6627.03
ENSG00000150594	ADRA2A	150	10	596.881	1029.79	-0.675454	0.222318	-3.03823	0.00237972	0.0323888	NA	1088.45	392.42	404.58	376.93	257.23	1267.79	726.22	284.44	629.77	279.7	382.85	1052.86	382.66	656.16	482.97	885.07	1004.33	855.61	794.73	1195.89	776.69	930.31	455.19	1182.36	1347.04	2748.1	750.82	636.46	1078.86	754.18	939.61	1026.55
ENSG00000150687	PRSS23	11098	11	4156.54	7752.65	-0.777171	0.218733	-3.55306	0.000380776	0.00901854	NA	5640.01	2755.97	3350.3	1985.38	2319.89	4579.63	3842.46	12661.4	5379.26	2270.81	3535.44	4565.42	2084.67	3789.98	3582.08	4161.85	12828.1	5427.2	5665.79	12431.2	5555.02	15253.1	4087.77	6248.54	8104.19	11666	4738.25	3728.83	8314.95	6450.28	6032.87	7510.29
ENSG00000152154	TMEM178A	130733	2	247.061	187.657	-1.08916	0.238899	-4.5591	5.13741e-06	0.000400359	NA	102.23	56.83	46.43	61.26	82.2	116.93	65.76	2815.27	84.08	64.3	75.3	99.55	54.97	84.24	76.21	67.41	104.4	812.57	67.26	51.82	793.57	129.73	101.92	102.4	149.03	176.45	82.9	40.12	152.59	81.81	78.15	77.78
ENSG00000152977	ZIC1	7545	3	3.7153	45.7704	-1.03535	0.317491	-3.26104	0.00111006	0.0190982	NA	2.51	0.9	0.95	3.12	0.97	28.15	0.94	0.91	5.55	0	0.91	2.01	5.39	2.81	0.83	3.5	20.3	0.86	21.24	493.3	0	29.22	10.88	5.28	3.47	45.3	4.74	0	3.22	79.56	2.66	12.28
ENSG00000154118	JPH3	57338	16	4.855	22.5923	-1.50291	0.300199	-5.00636	5.54691e-07	7.43018e-05	NA	5.87	6.31	3.79	0	6.77	5.41	1.88	0	11.1	4.29	3.63	9.05	3.23	2.81	8.28	5.25	13.53	5.16	18.59	12.96	1.13	77.14	7.92	7.39	10.4	8.35	3.55	6.92	4.3	169.21	2.66	12.28
ENSG00000154856	APCDD1	147495	18	2354.97	3905.38	-0.683812	0.154657	-4.42148	9.80273e-06	0.000635639	NA	1858.5	1580.51	3269.76	2027.95	3139.92	1088.07	2729.18	489.57	3034.66	3397.1	3542.69	2057.46	2179.53	2755.66	1861.46	2667.47	5301.96	2788.05	5320.63	4384.91	2815.22	3544.75	4123.4	4924.72	1981.28	5150.45	2449.06	4174.36	1796.66	4089.14	4449.39	5192.11
ENSG00000155961	RAB39B	116442	X	39.7726	35.25	-1.03423	0.271204	-3.81347	0.000137027	0.00437972	NA	31.84	14.43	3.79	6.23	12.57	23.82	19.73	433.05	11.1	16.07	8.16	15.08	9.7	3.74	17.4	9.63	32.87	154.94	14.16	22.92	132.83	14.02	11.87	25.34	27.73	22.65	3.55	12.45	40.83	10.09	14.21	23.54
ENSG00000156140	ADAMTS3	9508	4	44.2739	91.5721	-0.844858	0.25014	-3.37754	0.000731385	0.0145279	NA	99.71	26.16	25.58	41.54	29.01	69.29	43.22	31	50.76	23.58	41.73	45.25	40.96	45.87	43.08	51.65	150.79	54.23	83.19	68.76	63.04	73.63	34.63	57.01	140.94	129.95	137.37	27.67	167.63	72.84	102.13	101.32
ENSG00000157087	ATP2B2	491	3	28.2987	47.8986	-0.670323	0.207773	-3.22623	0.00125431	0.0206945	NA	16.76	15.34	19.9	46.73	38.68	32.48	20.67	10.03	26.17	26.79	17.24	19.11	39.88	29.02	40.59	53.4	32.87	63.7	38.94	35.88	51.78	37.4	37.6	68.62	27.73	46.5	117.24	8.3	51.58	38.1	76.38	33.77
ENSG00000157227	MMP14	4323	14	4726.92	7709.76	-0.657395	0.160651	-4.09206	4.2755e-05	0.00189811	NA	5154.86	4405.04	4525.18	4271.89	4123.38	4969.39	3948.62	3266.55	5821.06	4441.95	5138.49	5670.57	4636.08	4298.24	6079.77	4879.71	8389.38	4748.04	6160.5	9266.12	5058.62	18101.2	5647.28	7892.22	7255.07	10501.2	5426.31	4588.06	6738.57	8034.83	7754.9	7793.79
ENSG00000157368	IL34	146433	16	192.879	308.289	-0.629512	0.159746	-3.9407	8.12428e-05	0.00305101	NA	271.48	179.52	174.34	92.42	140.22	211.12	206.68	344.62	267.3	132.88	192.33	164.92	121.8	231.2	203.79	151.45	347.02	262.54	361.08	224.23	327.56	437.1	246.39	369.49	301.52	482.85	208.43	290.56	223.51	243.17	367.67	239.49
ENSG00000157445	CACNA2D3	55799	3	633.328	1261.43	-0.874224	0.206813	-4.22711	2.36708e-05	0.00124103	NA	578.16	501.58	807.26	587.72	575.38	239.27	1000.54	41.94	1233.38	561.54	855.51	483.69	586.38	870.51	499.54	710.86	1827.9	677.43	1191.21	1188.91	709.15	2241.62	1045.94	1204.52	902.26	2582.38	905.96	875.83	987.52	1127.34	1292.19	1422.64
ENSG00000157613	CREB3L1	90993	11	731.067	951.739	-1.58028	0.265056	-5.96208	2.49049e-09	1.44398e-06	NA	441.58	165.09	230.24	111.11	134.42	120.17	201.05	8427.58	440.21	129.67	266.72	276.54	131.5	139.47	196.34	285.39	1126.12	1981.51	659.33	1057.36	1946.23	2305.9	372.07	672.46	577.63	1509.37	291.33	318.23	447.02	606.25	564.83	792.17
ENSG00000157766	ACAN	176	15	486.638	1140.11	-0.946441	0.267403	-3.53938	0.000401067	0.0093464	NA	573.13	498.87	597.86	339.55	128.61	368.1	360.76	71.11	1462.6	147.89	658.64	879.9	381.58	374.41	271.72	671.46	3159.91	552.62	955.8	1651.32	552.69	2456.67	473.99	996.56	672.36	2063.76	357.65	529.92	644.74	697.02	953.82	1522.94
ENSG00000157851	DPYSL5	56896	2	0.8394	2.9116	-1.02284	0.313054	-3.26728	0.00108585	0.0188045	NA	0.84	0.9	0.95	2.08	1.93	0	0	0.91	0	1.07	0	0	2.16	0.94	1.66	0	0	2.58	9.74	0	2.25	0	4.95	2.11	1.16	1.19	2.37	1.38	4.3	3.36	7.1	4.09
ENSG00000158106	RHPN1	114822	8	174.761	315.221	-0.792327	0.160601	-4.9335	8.07695e-07	9.96387e-05	NA	144.96	149.75	150.65	185.87	151.82	72.54	154.07	331.85	162.6	177.89	187.79	139.78	204.8	187.21	173.97	220.61	306.42	435.55	335.42	285.02	401.85	157.78	376.02	263.92	279.57	185.99	695.16	301.63	242.85	291.36	215.81	269.18
ENSG00000159403	C1R	715	12	6138.16	12407.4	-0.867353	0.223496	-3.88084	0.000104095	0.00364458	NA	11678.9	4498.86	4752.57	3304.12	3164.1	7647.88	4696.45	3137.1	9435.52	3091.68	5247.36	11105.8	3481.64	4908.53	10124.1	7935.88	18759.4	9627.78	8827.01	15735.9	9762.66	15558.1	7716.4	13453.5	10681.6	26981.5	7184.94	6429.64	10521	9966.78	12762	14549.8
ENSG00000160183	TMPRSS3	64699	21	29.1764	11.9774	-1.05385	0.305403	-3.45068	0.000559179	0.0119021	NA	3.35	9.02	2.84	7.27	2.9	1.08	5.64	410.26	0	3.21	1.81	0	9.7	3.74	2.49	3.5	3.87	59.39	3.54	2.99	56.28	5.84	1.98	7.39	6.93	10.73	3.55	1.38	3.22	14.57	1.78	8.19
ENSG00000160886	LY6K	54742	8	62.1114	99.2515	-0.602603	0.197852	-3.04573	0.00232119	0.0318614	NA	72.06	59.54	114.65	106.95	45.45	58.46	25.37	10.03	90.42	54.65	108.87	35.2	83	43.99	42.25	42.9	59.93	72.31	86.73	63.78	73.17	111.03	113.8	87.62	98.2	141.88	223.83	34.59	95.64	143.44	101.24	80.85
ENSG00000160963	COL26A1	136227	7	5.7433	13.6412	-0.953388	0.268898	-3.54554	0.000391815	0.00917493	NA	8.38	1.8	4.74	3.12	4.84	7.58	4.7	18.23	18.24	3.21	5.44	0	1.08	1.87	1.66	7	29	17.22	14.16	11.96	10.13	25.71	7.92	16.89	8.09	29.81	7.11	4.15	6.45	4.48	15.99	9.21
ENSG00000161055	SCGB3A1	92304	5	387.742	202.22	-1.6426	0.310799	-5.2851	1.25639e-07	2.47934e-05	NA	5.03	0.9	2.84	1.04	0.97	3.25	0	6176.64	3.97	0	0	3.02	0	2.81	1.66	1.75	0.97	1502.92	2.66	1	1416.05	2.34	2.97	0	3.47	293.29	1.18	1.38	1.07	1.12	0	5.12
ENSG00000161149	TUBA3FP	113691	22	4.322	7.6581	-0.674944	0.231732	-2.91261	0.00358424	0.0434031	NA	5.03	1.8	1.89	4.15	1.93	4.33	1.88	3.65	7.14	2.14	3.63	5.03	6.47	5.62	7.46	7	8.7	6.89	9.74	4.98	11.26	9.35	4.95	11.61	6.93	10.73	7.11	6.92	2.15	7.84	6.22	7.16
ENSG00000161681	SHANK1	50944	19	36.9433	76.1762	-0.906577	0.21301	-4.25602	2.08099e-05	0.00113398	NA	32.68	36.08	39.79	32.19	21.27	19.49	30.06	10.03	61.07	36.44	48.99	47.26	33.42	44.93	57.99	39.39	120.83	33.57	93.81	68.76	42.77	144.92	35.62	89.73	55.45	107.3	76.98	53.96	58.03	63.88	79.04	94.16
ENSG00000161798	AQP5	362	12	1252.96	686.451	-1.20508	0.318358	-3.7853	0.000153522	0.00477818	NA	46.92	29.77	24.63	381.08	164.39	6.5	112.74	18324.8	11.9	216.47	20.87	57.32	380.5	139.47	6.63	123.44	67.66	3531.77	337.19	531.17	3473.72	458.14	262.23	292.42	211.41	259.91	112.51	186.79	203.09	602.89	235.35	216.98
ENSG00000162068	NTN3	4917	16	5.1019	12.432	-0.8844	0.294525	-3.0028	0.00267508	0.035124	NA	10.05	7.22	2.84	0	0	7.58	3.76	0.91	13.48	4.29	5.44	2.01	2.16	6.55	7.46	7.88	18.37	0.86	9.74	19.93	7.88	39.74	5.94	4.22	4.62	16.69	2.37	5.53	7.52	19.05	15.99	20.47
ENSG00000162078	ZG16B	124220	16	992.394	4401.64	-2.50157	0.312508	-8.00483	1.19633e-15	1.15605e-11	NA	13.41	7.22	6.63	0	3.87	0	5.64	15802.2	7.93	2.14	4.54	3.02	1.08	5.62	12.43	2.63	0	31661.1	6.2	1	34467	5.84	1.98	2.11	1.16	4212.16	9.47	6.92	8.6	26.89	3.55	12.28
ENSG00000162399	BSND	7809	1	4.7619	5.0563	-1.0282	0.314457	-3.26977	0.00107634	0.0186957	NA	0.84	0.9	1.89	2.08	0	0	1.88	62.91	0	1.07	1.81	0	0	2.81	0	0	0.97	26.68	6.2	3.99	31.52	0	0.99	3.17	0	0	3.55	2.77	1.07	0	0	0
ENSG00000162512	SDC3	9672	1	1933.31	3125.47	-0.630141	0.182787	-3.44741	0.000565985	0.0120293	NA	2468.5	1425.35	1419.33	1399.73	1132.38	2823.57	1476.86	2638.41	2888.72	1297.76	1670.19	2359.13	1557.58	1722.29	2387.5	2265.64	5006.18	2117.51	2667.4	3894.6	2146.59	4748.54	1696.06	2998.12	2461.87	5776.37	2267.87	2036.68	2290.96	3680.11	2772.65	3446.05
ENSG00000162551	ALPL	249	1	149.896	327.196	-0.936397	0.237784	-3.93801	8.21585e-05	0.00307326	NA	142.45	206.59	89.06	218.06	85.1	189.46	108.98	136.75	262.54	95.38	127.01	129.72	213.43	131.98	168.17	93.67	452.38	223.8	292.05	316.91	181.23	995.76	158.33	257.58	287.66	534.12	254.62	73.33	262.19	340.67	257.55	346.96
ENSG00000162849	KIF26B	55083	1	495.432	1195.03	-1.07306	0.229977	-4.66594	3.07214e-06	0.000269883	NA	443.26	263.42	580.81	365.51	734.94	63.88	616.3	134.93	980.35	789.8	647.75	318.77	335.23	595.31	570.78	485.87	1678.07	564.67	1161.12	1442.04	621.35	4248.33	707.52	952.22	902.26	1315.03	1005.44	607.41	856.42	1044.42	825.93	1188.26
ENSG00000162896	PIGR	5284	1	4286.3	2496.07	-1.12394	0.239063	-4.70146	2.58311e-06	0.000235486	NA	0.84	0	0.95	0	0.97	3.25	0.94	68564.8	2.38	2.14	2.72	0	0	1.87	0	0	0	18781.3	0.89	0	18884.8	1.17	1.98	0	0	2259.28	1.18	0	2.15	3.36	0	1.02
ENSG00000163359	COL6A3	1293	2	8497.58	16130.3	-0.776151	0.233109	-3.32956	0.000869836	0.0162478	NA	12243.6	5613.88	6743.23	6963.36	4847.68	14112.4	6629.89	5061.65	13108.7	5134.23	7001.01	13505.2	6782.19	6695.4	10449.7	11069.1	23587.7	8116.26	12882.1	19678.3	8125.98	39559.1	7755.98	16420	12212.3	24653	8961.34	8329.34	11842.7	15478	16298.4	24184.8
ENSG00000163618	CADPS	8618	3	64.7014	139.388	-0.882278	0.255203	-3.45716	0.0005459	0.0117054	NA	88.82	32.48	68.22	47.77	49.32	85.53	104.28	14.59	157.05	40.72	71.67	22.12	51.74	105.77	35.62	59.53	132.43	42.18	73.46	209.28	45.03	163.62	214.73	89.73	234.52	64.38	234.48	73.33	238.55	170.33	70.16	173.99
ENSG00000164484	TMEM200A	114801	6	310.248	574.089	-0.756881	0.224757	-3.36756	0.000758366	0.014895	NA	503.59	293.19	265.3	230.52	183.73	713.47	313.79	125.81	466.38	142.53	239.51	325.81	220.97	290.17	284.15	365.06	838.07	285.78	595.61	636.81	306.17	756.17	480.91	583.79	536.04	1174.35	350.54	340.37	608.2	356.36	613.68	722.58
ENSG00000164574	GALNT10	55568	5	1272.76	2181.27	-0.740337	0.135112	-5.47942	4.26721e-08	1.06644e-05	NA	1592.88	813.71	1439.23	1058.11	1144.95	1110.8	1123.61	1817.89	1435.63	1255.96	1427.06	1224.82	1108.09	1060.52	1243.46	1507.51	2798.39	1927.28	1921.34	2795.38	1814.53	4000.55	1437.8	1798.87	2203.09	2574.03	1873.51	1349.02	2097.54	2167.28	1794.85	2346.84
ENSG00000164742	ADCY1	107	7	227.634	492.376	-0.95839	0.219468	-4.36689	1.2603e-05	0.000771787	NA	422.31	101.04	188.55	148.49	126.68	553.24	193.53	77.49	462.42	118.95	167.84	284.58	185.4	212.48	170.65	228.49	539.38	247.9	431.88	607.91	238.64	846.16	318.63	368.43	515.25	1016.98	349.36	254.58	502.89	591.69	407.64	640.7
ENSG00000165197	VEGFD	2277	X	115.997	244.989	-0.877207	0.24735	-3.54642	0.000390503	0.00915173	NA	237.97	37.89	122.23	66.46	67.69	177.56	200.11	49.23	169.74	86.8	110.68	70.39	39.88	191.89	64.62	162.83	295.79	99.85	304.44	245.16	110.31	770.19	156.35	272.36	198.71	265.87	75.79	267.04	261.12	190.51	241.56	164.78
ENSG00000165238	WNK2	65268	9	363.253	337.498	-1.12653	0.18961	-5.94131	2.82749e-09	1.52669e-06	NA	153.34	130.81	102.33	96.57	79.3	298.81	140.92	3730.6	160.22	67.51	127.92	148.83	114.26	137.6	154.09	168.96	299.66	853.03	219.48	344.81	828.47	344.77	173.17	266.03	277.26	379.13	200.14	163.27	214.91	388.85	216.7	230.28
ENSG00000165606	DRGX	644168	10	14.5853	31.2252	-0.81537	0.277787	-2.93523	0.00333301	0.0411744	NA	2.51	2.71	22.74	36.34	13.54	0	15.97	0	23.8	15	19.05	11.06	30.18	21.53	5.8	13.13	15.47	55.09	30.98	17.94	42.77	17.53	52.45	50.67	9.24	41.73	40.27	29.06	5.37	14.57	48.85	27.63
ENSG00000165694	FRMD7	90167	X	5.0843	15.0528	-0.973067	0.311601	-3.1228	0.00179141	0.0268111	NA	7.54	1.8	7.58	7.27	2.9	6.5	5.64	0.91	17.45	0	7.26	4.02	1.08	4.68	4.97	1.75	3.87	0.86	3.54	20.93	0	98.17	2.97	14.78	9.24	13.11	0	2.77	24.71	16.81	10.66	18.42
ENSG00000166033	HTRA1	5654	10	2690.71	7308.6	-1.18725	0.241456	-4.91704	8.78624e-07	0.000107474	NA	3350.83	1437.07	2829.18	2379.96	2376.94	3021.69	2489.61	1961.94	4156.2	2473.35	2797.87	3088.19	2328.28	2323.22	3099.12	2937.98	8602.04	2732.1	5427.72	10003.6	2826.48	27687.2	5037.73	5242.48	5458.63	11580.2	3936.5	2923.57	5423.31	6910.85	5171.42	7973.93
ENSG00000166035	LIPC	3990	15	43.5665	89.4432	-0.866206	0.234568	-3.69277	0.00022182	0.00615744	NA	71.22	41.5	39.79	28.04	22.24	61.71	43.22	6.38	69.01	15	41.73	69.39	36.65	48.67	44.73	57.78	115.03	41.32	61.95	124.57	57.41	175.31	77.18	71.79	73.94	160.95	27.24	49.81	75.22	104.22	79.04	136.12
ENSG00000166073	GPR176	11245	15	448.693	857.109	-0.774633	0.237999	-3.25478	0.00113479	0.0193972	NA	480.13	298.6	333.51	512.96	277.54	800.08	399.28	180.51	843.93	270.05	321.16	573.19	521.71	381.9	483.8	500.75	1170.59	525.07	699.15	874.99	574.08	1595.31	707.52	1010.28	661.97	1403.26	413.31	500.87	710.28	661.16	1079.04	1126.85
ENSG00000166278	C2	717	6	81.1519	155.367	-0.768192	0.242092	-3.17315	0.00150796	0.0236814	NA	107.25	73.97	46.43	47.77	36.75	62.79	100.52	194.19	135.63	40.72	45.36	132.74	46.35	78.63	83.67	65.66	247.46	121.37	69.92	194.33	137.33	143.75	112.81	166.8	115.53	351.71	55.66	62.26	124.65	122.15	170.52	289.64
ENSG00000166415	WDR72	256764	15	58.3507	58.5442	-1.44348	0.306219	-4.71386	2.43066e-06	0.000225127	NA	8.38	0.9	22.74	16.61	4.84	8.66	10.33	757.61	26.17	2.14	11.79	11.06	8.62	5.62	22.37	15.76	1.93	247.9	18.59	28.9	252.14	67.79	10.88	10.56	10.4	135.91	104.22	5.53	13.97	10.09	16.87	1.02
ENSG00000166562	SEC11C	90701	18	916.688	877.426	-0.625415	0.157117	-3.98058	6.87477e-05	0.00268236	NA	440.74	691.92	516.38	693.64	586.02	511.01	563.69	6445.59	395	634.41	449.98	531.96	682.32	618.71	470.54	435.09	774.27	2116.65	536.31	591.96	2059.92	677.86	608.56	544.73	1169.13	560.35	663.19	527.16	1149.78	738.49	589.7	730.76
ENSG00000167100	SAMD14	201191	17	33.3604	70.7934	-0.920038	0.226899	-4.05484	5.0169e-05	0.00212632	NA	53.63	27.06	34.11	17.65	15.47	43.31	25.37	11.85	71.39	24.65	25.4	52.29	18.32	30.89	44.73	37.64	90.86	53.37	84.96	82.72	54.03	121.55	36.61	80.23	57.76	158.57	52.11	19.37	32.24	52.67	66.61	89.04
ENSG00000167123	CERCAM	51148	9	728.433	1691.36	-1.0541	0.215922	-4.88186	1.05091e-06	0.00012572	NA	1014.72	499.77	755.14	540.99	467.07	1031.77	557.11	653.68	1013.67	549.75	852.79	849.73	573.45	595.31	927.83	772.14	2524.84	766.09	1486.8	2184.48	871.24	4250.66	946	1207.69	1522.64	2813.67	1422.3	861.99	1388.33	1889.36	1016.88	1908.79
ENSG00000167419	LPO	4025	17	28.1645	112.539	-1.01004	0.305894	-3.30194	0.000960197	0.0173292	NA	0	2.71	0	0	0.97	0	1.88	438.52	0.79	0	0	1.01	1.08	2.81	0	0.88	0	827.21	0	0	896.01	3.51	1.98	1.06	2.31	63.19	0	0	5.37	0	0	0
ENSG00000167680	SEMA6B	10501	19	139.176	233.577	-0.653602	0.209772	-3.11578	0.00183462	0.0273027	NA	259.75	74.88	114.65	99.68	76.39	272.83	84.55	114.87	113.42	91.09	136.99	159.89	103.48	137.6	219.53	167.21	241.66	274.59	219.48	137.53	207.12	240.76	126.66	200.58	326.94	258.71	325.67	213.08	323.44	200.59	158.97	281.46
ENSG00000167701	GPT	2875	8	178.714	91.1937	-0.755533	0.243098	-3.10793	0.001884	0.0277261	NA	43.57	37.89	48.32	44.65	40.61	58.46	34.76	2136.98	48.38	57.87	59.88	37.21	67.91	61.78	35.62	45.52	35.77	416.62	67.26	57.8	370.33	32.72	53.43	33.78	47.37	53.65	43.82	83.02	45.13	54.91	26.64	36.85
ENSG00000167748	KLK1	3816	19	249.035	155.47	-1.10171	0.265489	-4.14973	3.32872e-05	0.00157081	NA	33.52	52.32	59.69	66.46	68.66	14.07	79.86	3117.95	50.76	63.23	64.41	39.22	75.45	88.92	35.62	74.41	61.86	592.21	87.62	83.71	684.39	100.51	116.77	92.9	27.73	164.53	97.11	141.13	41.91	68.36	74.6	52.2
ENSG00000168140	VASN	114990	16	576.492	951.784	-0.652034	0.190002	-3.43172	0.000599771	0.0125541	NA	514.48	672.98	358.15	423.66	309.45	743.78	357.94	1194.3	759.85	426.51	418.23	814.53	557.28	442.74	540.13	689.85	1187.02	663.66	683.22	1169.97	637.11	2156.3	470.03	1154.91	849.12	1851.54	442.92	666.9	697.39	948.04	741.56	908.85
ENSG00000168875	SOX14	8403	3	52.5098	138.248	-1.10763	0.255395	-4.33693	1.44484e-05	0.000851338	NA	33.52	25.26	97.59	36.34	83.16	0	29.12	0	93.59	110.38	72.58	31.17	58.21	41.19	42.25	85.79	116.96	116.2	185.85	177.39	110.31	84.15	250.35	228.03	106.28	119.22	62.77	177.1	101.01	91.89	161.63	122.82
ENSG00000169213	RAB3B	5865	1	24.5955	46.7786	-0.79953	0.222044	-3.60077	0.000317275	0.00789512	NA	12.57	14.43	27.48	42.57	16.44	15.16	38.52	24.62	25.38	26.79	19.96	14.08	39.88	42.12	10.77	22.76	46.4	47.34	38.94	40.86	40.52	29.22	64.32	69.67	32.35	67.96	36.71	23.52	25.79	20.17	87.92	76.76
ENSG00000169900	PYDC1	260434	16	6.8879	34.4972	-1.03212	0.318396	-3.24163	0.00118847	0.0200545	NA	2.51	5.41	1.89	13.5	4.84	0	10.33	0.91	0.79	9.64	5.44	7.04	26.95	13.1	0.83	7	11.6	3.44	5.31	60.79	1.13	113.37	41.56	66.51	10.4	2.38	5.92	30.44	7.52	105.34	58.61	27.63
ENSG00000169902	TPST1	8460	7	346.328	622.919	-0.739451	0.211587	-3.49479	0.00047443	0.0105392	NA	652.74	285.07	334.46	217.02	250.46	506.68	309.09	289.91	450.52	253.98	293.03	481.68	222.05	268.64	413.38	312.53	811	352.92	446.93	815.2	314.05	1796.33	320.61	433.88	596.12	991.94	510.42	273.96	610.35	755.3	448.49	489.22
ENSG00000170374	SP7	121340	12	28.4466	72.9909	-0.90614	0.299982	-3.02065	0.00252235	0.0336972	NA	36.03	41.5	30.32	9.35	9.67	23.82	39.46	1.82	127.7	8.57	28.12	23.13	12.93	43.06	8.28	11.38	169.16	9.47	93.81	186.36	15.76	105.19	12.86	68.62	56.61	165.72	42.63	8.3	66.62	44.82	46.18	75.74
ENSG00000170549	IRX1	79192	5	50.2354	57.0792	-0.84667	0.262537	-3.22496	0.00125992	0.0207332	NA	10.05	14.43	39.79	31.15	46.42	5.41	19.73	402.96	20.62	57.87	36.29	17.1	30.18	37.44	12.43	21.89	43.5	148.05	5.31	54.81	137.33	68.95	33.64	51.73	27.73	81.07	45	38.74	23.64	65	48.85	39.92
ENSG00000170558	CDH2	1000	18	89.1614	166.619	-0.758711	0.231641	-3.27537	0.00105522	0.0184616	NA	113.96	61.34	54.01	72.69	75.43	73.62	70.46	24.62	253.81	84.66	53.53	107.6	54.97	52.42	148.29	125.19	299.66	68	201.78	168.42	79.92	203.36	97.96	235.42	73.94	315.94	111.32	113.46	97.78	150.16	245.12	203.67
ENSG00000170577	SIX2	10736	2	770.927	1863.76	-0.985739	0.26563	-3.71095	0.000206485	0.00589754	NA	1214.14	493.46	697.35	412.24	234.02	1574.18	1104.82	665.53	1149.3	212.18	734.85	816.55	403.14	1113.87	494.57	1014.64	2690.13	1227.47	2074.45	1994.14	1147.02	4081.2	1104.32	1740.81	1159.89	4863.12	1398.62	758.22	978.92	1196.82	1511.55	1893.44
ENSG00000170684	ZNF296	162979	19	36.75	64.0292	-0.701723	0.210516	-3.33335	0.000858083	0.0161427	NA	19.27	72.17	56.85	50.88	29.98	7.58	38.52	35.56	22.21	41.79	64.41	16.09	35.57	37.44	28.17	31.52	87	69.72	49.56	109.62	52.9	68.95	58.38	90.79	42.74	25.04	80.53	48.43	37.61	89.65	54.17	59.36
ENSG00000170962	PDGFD	80310	11	606.394	1256.08	-0.887911	0.230852	-3.84624	0.000119946	0.00401528	NA	707.2	382.5	292.77	460	346.19	2193.46	584.35	502.34	670.23	318.28	274.89	554.08	432.24	570.04	541.79	871.94	1017.86	686.9	527.46	2078.85	699.02	1921.39	818.35	1048.28	1597.73	2665.84	781.62	528.54	1634.41	1547.57	1166.97	1376.58
ENSG00000171189	GRIK1	2897	21	3.6762	12.9362	-1.03895	0.313612	-3.31286	0.000923463	0.0169304	NA	8.38	2.71	8.53	4.15	1.93	11.91	0	0.91	3.17	1.07	4.54	0	2.16	0.94	5.8	2.63	3.87	0.86	3.54	7.97	3.38	54.93	22.76	15.84	24.26	3.58	13.03	6.92	18.27	7.84	16.87	3.07
ENSG00000171195	MUC7	4589	4	358.39	10321.9	-0.935267	0.223683	-4.18122	2.8995e-05	0.00142228	NA	0.84	2.71	0	0	1.93	1.08	0	5721.71	0.79	3.21	0	0	1.08	0	0	0.88	0	79285.2	4.43	0	83957.9	1.17	0.99	0	0	1896.84	2.37	0	0	0	0	1.02
ENSG00000171451	DSEL	92126	18	943.56	2024.09	-0.933291	0.228146	-4.09077	4.29947e-05	0.00190293	NA	1436.19	686.51	627.23	743.48	515.42	1645.64	1108.58	313.62	1830.63	504.74	637.78	995.54	725.43	1094.22	902.15	1329.8	3024.58	1159.47	1486.8	2399.74	1196.55	2991.94	1951.36	2489.28	2203.09	2355.85	1633.1	819.1	2465.04	1483.7	2582.6	2143.17
ENSG00000171786	NHLH1	4807	1	19.8381	33.5482	-0.649439	0.225413	-2.88111	0.00396274	0.0465855	NA	3.35	11.73	25.58	27	26.11	6.5	18.79	10.03	39.66	24.65	20.87	8.04	39.88	23.4	9.94	21.89	17.4	37.01	36.29	32.89	40.52	10.52	55.41	57.01	10.4	38.15	50.92	37.36	11.82	22.41	47.96	30.7
ENSG00000172061	LRRC15	131578	3	873.918	3522.51	-1.45796	0.281305	-5.18286	2.18507e-07	3.64054e-05	NA	1171.41	226.43	928.53	930.39	351.03	249.01	1480.62	169.57	2001.16	391.15	1025.16	586.26	973.35	1389.06	868.18	1241.38	6385.56	2076.19	1631.06	3064.46	2129.71	9733.16	1874.18	3203.97	3503.92	5593.96	1740.87	1425.12	3388.09	2717.5	2897.88	4994.58
ENSG00000172116	CD8B	926	2	72.4987	151.649	-0.860369	0.24904	-3.45474	0.000550815	0.0117933	NA	124.85	44.2	59.69	56.07	58.02	44.39	75.16	18.23	123.73	53.58	60.78	60.34	65.75	76.75	102.72	135.69	185.59	48.2	73.46	135.53	38.27	210.37	96.97	148.85	300.37	200.3	31.98	121.76	319.14	255.5	153.64	106.44
ENSG00000172752	COL6A5	256076	3	14.5689	199.049	-2.00374	0.313624	-6.38899	1.66983e-10	1.86186e-07	NA	14.24	0	25.58	6.23	7.74	0	19.73	0	81.7	11.79	16.33	2.01	4.31	14.98	7.46	21.01	298.69	354.64	122.13	166.43	366.96	63.11	189.99	267.09	41.59	208.64	155.14	120.37	46.21	182.66	293.07	308.07
ENSG00000172995	ARPP21	10777	3	5.874	29.2727	-1.23749	0.316817	-3.90602	9.38296e-05	0.00338745	NA	0	36.99	3.79	13.5	1.93	1.08	6.58	2.74	2.38	1.07	2.72	2.01	7.55	5.62	1.66	4.38	18.37	3.44	7.97	187.36	0	3.51	0.99	22.17	6.93	81.07	29.61	1.38	4.3	33.62	32.86	34.8
ENSG00000173404	INSM1	3642	20	13.559	30.0928	-0.909033	0.260404	-3.49085	0.000481488	0.0106228	NA	2.51	2.71	17.05	21.81	15.47	3.25	15.97	4.56	35.69	16.07	10.89	8.04	28.03	15.91	4.97	14.01	14.5	38.73	22.13	28.9	36.02	17.53	44.53	70.73	10.4	57.23	27.24	19.37	8.6	14.57	44.41	26.61
ENSG00000173467	AGR3	155465	7	356.496	123.4	-0.950519	0.312682	-3.03989	0.00236667	0.0322718	NA	0	0.9	0.95	1.04	0	0	2.82	5680.69	0	2.14	4.54	4.02	0	1.87	4.97	0	2.9	942.55	9.74	1	905.01	0	0.99	2.11	1.16	57.23	30.79	0	0	1.12	17.76	2.05
ENSG00000174469	CNTNAP2	26047	7	218.26	625.977	-1.23791	0.246839	-5.01506	5.30179e-07	7.18718e-05	NA	129.04	213.8	212.24	199.37	171.16	426.57	372.03	42.85	297.44	161.82	188.7	95.53	183.24	330.42	192.19	275.76	590.61	265.12	234.53	1326.44	280.28	386.85	525.44	659.8	869.92	572.27	728.32	344.52	895.11	886.41	626.11	823.9
ENSG00000174705	SH3PXD2B	285590	5	1702.18	3030.61	-0.773539	0.162846	-4.75011	2.03304e-06	0.000198725	NA	1862.69	1269.28	1673.25	1285.51	1587.85	1878.41	1696.7	2643.88	1969.43	1651.4	1763.64	1538.57	1291.33	1638.05	1700.74	1784.15	4388.5	2321.51	2524.91	3881.65	2359.34	8482.63	1724.76	2088.12	2064.46	3208.3	2483.41	2199.94	2173.84	3008.86	1963.59	3615.95
ENSG00000174938	SEZ6L2	26470	16	147.269	137.431	-0.84307	0.173105	-4.87029	1.11437e-06	0.00012907	NA	52.79	107.35	72.96	41.54	77.36	18.41	75.16	1300.06	60.28	71.8	97.98	61.34	59.28	94.54	77.04	88.42	112.13	278.03	108.86	98.66	296.04	64.28	91.04	124.57	129.39	149.03	158.69	159.12	106.38	68.36	137.66	116.68
ENSG00000176490	DIRAS1	148252	19	125.124	225.283	-0.76936	0.184335	-4.17371	2.99681e-05	0.0014528	NA	178.48	37.89	166.76	148.49	95.74	58.46	102.4	196.01	148.32	94.3	180.54	110.62	142.28	134.79	102.72	104.18	241.66	175.6	280.55	207.29	205.99	469.83	106.87	173.13	124.77	392.25	291.33	154.96	132.17	155.77	174.07	318.3
ENSG00000176563	CNTD1	124817	17	17.9219	18.8338	-0.850395	0.294327	-2.88928	0.00386124	0.0457821	NA	12.57	6.31	5.68	12.46	2.9	15.16	6.58	163.19	9.52	4.29	7.26	16.09	5.39	6.55	5.8	7	5.8	94.69	4.43	3.99	97.93	12.86	7.92	5.28	5.78	20.27	1.18	6.92	6.45	8.96	3.55	15.35
ENSG00000177234	LINC01561	404216	10	2.256	5.6793	-0.935071	0.285724	-3.27264	0.00106548	0.0185626	NA	1.68	1.8	2.84	2.08	1.93	0	6.58	0.91	7.14	0	1.81	1.01	0	7.49	0.83	0	4.83	1.72	13.28	7.97	3.38	3.51	3.96	5.28	1.16	5.96	9.47	6.92	1.07	4.48	3.55	14.33
ENSG00000177272	KCNA3	3738	1	16.6147	43.9266	-1.0139	0.282653	-3.58707	0.00033442	0.0081675	NA	34.35	18.04	9.47	13.5	2.9	24.9	38.52	16.41	11.9	5.36	7.26	22.12	7.55	16.85	16.57	20.14	65.73	18.08	15.93	58.8	18.01	50.26	13.85	40.12	130.55	14.31	14.21	11.07	98.86	62.75	31.97	58.34
ENSG00000178568	ERBB4	2066	2	115.4	84.2201	-0.702237	0.241039	-2.91338	0.00357544	0.0433612	NA	67.87	31.57	21.79	35.3	21.27	112.6	41.34	1140.51	49.97	28.93	19.05	73.41	34.49	62.71	37.28	68.28	24.17	326.23	39.83	68.76	315.18	92.33	56.4	55.95	36.97	60.8	26.05	41.51	36.54	49.31	55.06	62.43
ENSG00000178597	PSAPL1	768239	4	46.7468	369.899	-0.887085	0.308871	-2.87202	0.00407852	0.0473514	NA	42.73	30.67	14.21	31.15	97.67	0	118.37	0	6.35	106.09	14.52	0	25.87	130.11	4.14	126.06	102.46	2.58	223.02	569.04	3.38	541.12	244.42	506.72	83.18	5.96	74.61	262.89	104.23	2583.03	478.69	133.05
ENSG00000179588	ZFPM1	161882	16	41.45	63.4289	-0.585307	0.1336	-4.38104	1.18116e-05	0.000734803	NA	41.9	36.08	45.48	28.04	44.48	47.64	24.43	45.58	36.49	54.65	50.8	61.34	29.1	42.12	34.79	40.27	66.7	79.19	71.69	67.77	63.04	97	37.6	51.73	53.14	106.11	79.35	53.96	40.83	48.19	38.19	60.39
ENSG00000179954	SSC5D	284297	19	439.408	1062.32	-1.05297	0.241152	-4.36641	1.26306e-05	0.000771787	NA	667.82	366.26	337.3	272.05	121.84	933.25	319.42	261.65	668.64	138.24	425.49	619.45	293.19	396.88	353.73	855.31	1282.72	659.35	529.23	1358.33	681.01	3000.12	516.54	1192.91	1016.63	1858.69	412.12	415.08	973.55	1157.6	983.13	960.02
ENSG00000180447	GAS1	2619	9	3219.23	5061.88	-0.605277	0.165585	-3.65538	0.000256805	0.00688801	NA	3353.34	2026.16	3734.03	2470.3	2611.93	3617.15	2689.72	1015.61	4850.22	2904.15	3746.82	4486.98	2597.76	3429.6	4032.74	3941.24	5747.58	3399.21	4486.96	6709.92	3179.93	9098.55	2956.73	5647.86	5281.88	6159.08	4063.22	4258.76	5221.29	4113.79	5360.58	5304.69
ENSG00000181072	CHRM2	1129	7	0.3101	1.8809	-1.07901	0.315104	-3.42431	0.000616371	0.0128366	NA	0	0	0	0	0.97	1.08	0	0	0	0	0	1.01	1.08	0	0.83	0	1.93	0	2.66	9.97	0	3.51	0.99	0	0	5.96	0	0	2.15	0	0.89	2.05
ENSG00000181378	CFAP65	255101	2	6.31	3.5194	-1.39708	0.313065	-4.46259	8.09751e-06	0.000551049	NA	0	0	0	0	0	1.08	0	94.81	0	2.14	0.91	2.01	0	0	0	0	2.9	18.94	0	1.99	12.38	4.67	0.99	1.06	5.78	1.19	1.18	4.15	1.07	0	0	0
ENSG00000181541	MAB21L2	10586	4	680.292	1206.01	-0.684075	0.239934	-2.8511	0.00435679	0.0494926	NA	969.47	692.83	525.85	346.82	363.6	1356.57	610.66	455.84	893.11	355.78	532.54	1205.71	381.58	590.63	711.61	892.08	1663.57	550.9	1014.21	1863.59	534.68	1777.63	692.67	865.65	1303.14	3132	589.76	664.13	1229.3	1232.68	751.33	1430.82
ENSG00000182132	KCNIP1	30820	5	16.5081	41.1961	-0.954442	0.281173	-3.3945	0.000687539	0.0139286	NA	14.24	6.31	15.16	15.58	15.47	6.5	11.27	14.59	39.66	17.15	19.96	21.12	6.47	12.17	24.85	23.64	27.07	10.33	15.05	81.72	14.63	163.62	15.83	38	31.19	48.88	27.24	15.22	39.76	48.19	43.52	38.89
ENSG00000182255	KCNA4	3739	11	4.2076	13.4964	-1.10861	0.301764	-3.67377	0.000238998	0.00653637	NA	4.19	0	3.79	3.12	4.84	12.99	8.46	0	11.9	3.21	4.54	3.02	1.08	1.87	0.83	3.5	13.53	6.03	8.85	30.89	1.13	40.91	4.95	6.33	8.09	25.04	9.47	5.53	10.75	32.5	8.88	3.07
ENSG00000182492	BGN	633	X	4863.51	11071.8	-1.01018	0.22635	-4.46293	8.0848e-06	0.000551049	NA	6089.98	4186.73	4537.49	3794.23	2060.72	7432.43	2795.88	2922.85	9031.8	2293.31	5415.19	8116.19	4108.98	3043.96	5909.94	6076.44	17556.9	6355.11	7500.4	15458.8	6455.53	18269.5	5155.48	12287	8711.86	25468.5	6085.94	6146	8033.41	9509.57	10413.9	13740.2
ENSG00000182771	GRID1	2894	10	109.341	245.702	-0.989457	0.22812	-4.33743	1.44156e-05	0.000851338	NA	232.94	76.68	66.32	31.15	68.66	137.5	134.35	41.03	195.12	72.87	81.65	175.98	36.65	106.71	117.64	174.21	491.05	140.31	209.75	253.13	157.59	363.47	192.96	244.92	228.74	349.32	135.01	214.46	194.5	238.69	231.79	285.55
ENSG00000183087	GAS6	2621	13	3240.75	5284.39	-0.667759	0.143018	-4.66905	3.02598e-06	0.000266636	NA	3881.23	2562.92	2976.04	2270.93	2241.56	3920.3	2713.21	3516.35	4474.26	2474.42	3342.2	4738.38	2204.32	3168.45	3536.52	3830.93	7676.97	3757.29	4225.89	6328.23	3765.26	9590.58	3745.39	4564.74	5705.86	7228.52	3571.75	3637.51	5270.72	5591.89	4285.09	5604.57
ENSG00000183114	FAM43B	163933	1	36.0616	66.8402	-0.768765	0.219283	-3.50581	0.000455216	0.0102104	NA	20.11	26.16	55.9	37.38	59.96	4.33	40.4	16.41	26.97	45.01	38.1	27.15	48.51	55.23	44.73	30.64	25.13	80.05	57.53	42.85	96.8	24.54	55.41	85.51	53.14	44.11	210.8	41.51	59.1	51.55	72.82	68.57
ENSG00000183160	TMEM119	338773	12	1126.19	2187.57	-0.775858	0.24931	-3.11202	0.00185811	0.027511	NA	1493.17	828.14	978.75	691.56	707.86	1826.44	964.84	373.79	2087.62	744.79	1171.22	1904.6	737.29	1073.62	1190.44	1244.88	3139.61	805.69	1565.57	2927.93	738.42	6467.74	1227.02	2347.82	1652.03	3551.67	765.04	1236.95	1463.55	2106.76	2198.94	2806.38
ENSG00000183196	CHST6	4166	16	189.855	130.378	-1.01656	0.24974	-4.07048	4.6916e-05	0.00202809	NA	17.6	12.63	18	18.69	4.84	23.82	9.39	2770.6	15.86	5.36	15.42	47.26	19.4	11.23	25.68	21.89	46.4	719.61	47.79	49.83	721.53	99.34	13.85	16.89	26.57	171.68	22.5	13.84	27.94	45.95	27.53	34.8
ENSG00000183248	PRR36	80164	19	23.3251	17.7956	-0.765801	0.235157	-3.25655	0.00112775	0.0193452	NA	10.05	4.51	15.16	3.12	15.47	3.25	8.46	232.48	10.31	11.79	3.63	7.04	11.86	21.53	5.8	8.75	15.47	47.34	15.93	18.93	41.65	12.86	15.83	12.67	17.33	13.11	11.84	17.99	6.45	10.09	15.99	11.26
ENSG00000184113	CLDN5	7122	22	609.326	1027.97	-0.652973	0.218694	-2.98578	0.00282858	0.0365421	NA	838.75	457.37	541.01	414.31	409.05	1255.88	357	461.31	841.55	495.1	641.4	781.35	436.55	432.44	550.07	836.05	1006.26	892.63	1123.07	631.83	801.45	1883.99	503.67	854.04	1403.65	2457.19	588.58	697.34	1165.9	790.04	603.91	1043.95
ENSG00000184185	KCNJ12	3768	17	127.046	202.88	-0.625477	0.162191	-3.85641	0.000115063	0.0038968	NA	224.56	97.43	129.81	109.03	65.76	154.82	100.52	70.2	204.64	72.87	123.38	152.85	89.47	116.07	76.21	245.12	198.16	111.04	200.01	234.19	129.45	444.12	154.37	162.57	147.87	362.44	175.27	207.54	180.53	194.99	150.09	193.44
ENSG00000184709	LRRC26	389816	9	53.5093	81.6769	-0.616326	0.214548	-2.87268	0.0040701	0.0473104	NA	0	1.8	0	0	0	1.08	0	851.51	0	0	0	0	0	0	0	1.75	0	618.04	0.89	0	604.47	0	0	0	0	81.07	2.37	0	0	0	0	0
ENSG00000184967	NOC4L	79050	12	218.212	344.965	-0.599557	0.185077	-3.2395	0.00119738	0.020158	NA	169.26	199.37	239.71	231.56	219.51	163.48	168.17	278.97	191.95	237.9	267.63	203.13	295.35	201.25	223.67	200.48	267.76	454.49	471.71	284.02	388.35	237.25	655.07	300.87	443.62	163.34	420.41	329.3	343.86	233.09	246.89	279.41
ENSG00000184986	TMEM121	80757	14	23.3862	42.9943	-0.773454	0.205903	-3.7564	0.000172373	0.0052053	NA	31.84	14.43	19.9	11.42	19.34	35.73	14.09	26.44	27.76	25.72	25.4	41.23	15.09	13.1	28.17	24.51	46.4	39.6	49.56	43.85	43.9	89.99	17.81	24.28	25.42	104.92	43.82	33.21	30.09	29.14	23.98	41.96
ENSG00000185053	SGCZ	137868	8	29.953	99.8147	-1.03308	0.310177	-3.33062	0.000866541	0.0162339	NA	56.14	2.71	51.16	16.61	21.27	18.41	37.58	0.91	75.35	18.22	55.34	2.01	9.7	60.84	38.11	14.88	71.53	33.57	58.41	96.67	43.9	298.03	88.07	58.06	158.27	59.61	92.37	48.43	192.35	169.21	63.06	65.5
ENSG00000185156	MFSD6L	162387	17	38.9699	21.1731	-1.31432	0.309083	-4.25231	2.11576e-05	0.00115077	NA	2.51	15.34	2.84	8.31	4.84	5.41	0.94	551.57	1.59	4.29	2.72	3.02	8.62	3.74	1.66	6.13	3.87	116.2	7.97	3.99	113.69	7.01	6.93	10.56	6.93	22.65	1.18	13.84	1.07	5.6	14.21	3.07
ENSG00000185269	NOTUM	147111	17	14.2392	27.1879	-0.75285	0.249885	-3.01279	0.0025886	0.0342664	NA	5.03	21.65	18.95	16.61	17.41	0	9.39	1.82	22.21	6.43	31.75	9.05	20.48	21.53	13.25	12.26	34.8	23.24	36.29	27.9	39.4	19.87	19.79	26.39	10.4	17.88	24.87	27.67	11.82	45.95	25.75	42.99
ENSG00000185641	NA	NA	5	39.4085	71.5508	-0.777212	0.186487	-4.16765	3.07751e-05	0.00148201	NA	25.98	35.18	26.53	28.04	63.82	41.14	49.79	25.53	51.56	40.72	47.18	48.27	42.04	29.02	38.11	37.64	58.96	67.14	59.3	47.84	30.39	46.75	60.36	91.84	110.91	107.3	69.87	136.98	73.07	82.93	47.96	53.22
ENSG00000185668	POU3F1	5453	1	276.928	527.928	-0.811949	0.212571	-3.81967	0.000133633	0.00430575	NA	267.3	361.75	421.63	246.1	362.63	35.73	263.05	13.68	371.2	379.36	419.14	162.91	305.05	310.76	197.16	313.41	434.98	467.4	997.4	802.24	461.51	371.66	469.04	678.8	440.16	357.67	889.38	545.14	366.43	244.29	579.93	340.82
ENSG00000185883	ATP6V0C	527	16	70.3364	140.903	-0.901405	0.193336	-4.66238	3.12569e-06	0.000272114	NA	97.2	82.09	49.27	72.69	78.33	40.06	50.73	165.01	21.42	52.51	78.93	26.15	77.61	80.5	67.1	85.79	62.83	295.25	231.87	51.82	261.15	275.82	83.12	76.01	67.01	141.88	222.64	80.25	60.18	145.68	104.8	94.16
ENSG00000186226	LCE1E	353135	1	3.5948	48.0428	-0.879168	0.296314	-2.96702	0.00300705	0.0381507	NA	2.51	1.8	0.95	3.12	0	0	15.97	0	0	3.21	0	0	10.78	12.17	0	7	0.97	0	3.54	158.45	0	163.62	59.37	85.51	3.47	0	1.18	77.48	9.67	89.65	93.25	22.52
ENSG00000186395	KRT10	3858	17	63769.3	213541	-0.927842	0.315797	-2.9381	0.00330235	0.0409299	NA	27640.3	56336.4	32122.5	157653	68207.9	300.98	112832	503.25	27998	72168.6	32845.9	23686.9	160229	130128	22976.2	94679.9	108806	56497.9	91169.4	406438	59787.1	394095	211663	328197	120932	5727.49	75015	131670	126391	759933	326535	213806
ENSG00000186493	C5orf38	153571	5	39.1338	32.8367	-0.70703	0.227104	-3.11324	0.00185047	0.0274399	NA	9.22	13.53	16.11	10.38	30.94	4.33	13.15	351.91	36.49	33.22	13.61	16.09	7.55	28.08	24.02	17.51	17.4	103.29	14.16	23.92	94.55	16.36	26.72	38	18.48	26.23	37.9	31.82	13.97	23.53	12.43	26.61
ENSG00000186907	RTN4RL2	349667	11	30.7376	80.2765	-1.22055	0.203585	-5.99526	2.0316e-09	1.227e-06	NA	36.87	28.87	27.48	15.58	20.31	28.15	27.24	36.47	38.87	22.5	33.57	62.35	26.95	16.85	35.62	34.14	87.96	49.06	72.57	45.84	61.91	115.7	49.48	116.12	80.87	165.72	72.24	52.58	72	65	85.26	92.11
ENSG00000187627	RGPD1	400966	2	3.751	9.4769	-0.927231	0.28707	-3.22998	0.00123798	0.0205232	NA	1.68	0.9	3.79	1.04	1.93	3.25	4.7	0	6.35	1.07	5.44	10.06	3.23	2.81	4.14	9.63	6.77	0.86	20.36	9.97	0	8.18	1.98	4.22	20.79	3.58	11.84	2.77	24.71	25.77	2.66	7.16
ENSG00000187908	DMBT1	1755	10	623.242	571.578	-1.4715	0.264372	-5.56603	2.60609e-08	7.48025e-06	NA	0	0	0	0	0.97	0	0	9967.41	0	0	0.91	0	0	0	0.83	1.75	0	3802.05	0.89	0	4323.57	2.34	0.99	0	3.47	1008.63	0	0	1.07	2.24	0	0
ENSG00000187942	LDLRAD2	401944	1	75.8402	52.0046	-1.50381	0.272952	-5.50945	3.59951e-08	9.50612e-06	NA	12.57	18.04	14.21	8.31	10.64	3.25	14.09	1021.08	25.38	10.72	16.33	10.06	11.86	13.1	12.43	11.38	30.93	204.86	16.82	45.84	196.99	36.23	15.83	28.5	23.11	70.34	22.5	16.6	29.01	35.86	24.87	33.77
ENSG00000187955	COL14A1	7373	8	11139	21238.5	-0.751414	0.250803	-2.99604	0.00273513	0.0356366	NA	17146.3	6813.7	8087.71	6182.5	5966.53	26262	9392.89	2310.2	15576.2	5843.66	7883.74	23036.3	6049.21	8657.32	12479.3	16536.2	28908	9842.12	15760.1	29760.6	10170.1	52147.5	11575.6	20411.5	16022.4	38558	11162.9	8565.94	17074.8	22133.3	21653.7	26070.1
ENSG00000188175	HEPACAM2	253012	7	76.1474	65.5619	-1.21375	0.297534	-4.07934	4.51629e-05	0.00196883	NA	6.7	3.61	18	35.3	25.14	1.08	12.21	934.47	38.87	18.22	22.68	6.03	49.58	21.53	8.28	16.63	7.73	308.16	30.98	22.92	341.07	11.69	45.52	51.73	6.93	54.84	34.34	29.06	11.82	14.57	47.96	29.68
ENSG00000188613	NANOS1	340719	10	51.496	96.6061	-0.769908	0.22797	-3.37723	0.000732208	0.0145279	NA	71.22	26.16	93.8	41.54	48.35	45.47	54.49	54.7	74.56	38.58	82.56	49.27	38.8	42.12	28.17	34.14	145.96	81.77	78.77	98.66	68.66	308.54	79.16	98.18	76.25	96.57	54.48	52.58	50.5	65	92.36	98.25
ENSG00000188730	VWC2	375567	7	54.1549	92.0041	-0.651997	0.224758	-2.90088	0.00372111	0.0445028	NA	41.9	58.64	61.59	76.84	54.15	29.23	48.85	3.65	81.7	91.09	61.69	34.19	62.52	58.97	62.96	38.52	101.5	59.39	106.2	141.51	43.9	209.2	90.05	67.56	73.94	66.77	72.24	52.58	58.03	160.25	66.61	102.35
ENSG00000188833	ENTPD8	377841	9	243.52	51.2943	-1.10288	0.270954	-4.07035	4.69421e-05	0.00202809	NA	5.87	0.9	7.58	5.19	2.9	0	7.52	3826.33	7.93	7.5	5.44	2.01	6.47	5.62	3.31	1.75	6.77	326.23	10.62	5.98	297.17	4.67	17.81	21.11	1.16	52.46	18.95	11.07	9.67	6.72	15.99	14.33
ENSG00000189366	ALG1L	200810	3	15.69	32.3352	-0.901257	0.215606	-4.18011	2.9137e-05	0.00142683	NA	10.89	22.55	23.69	9.35	10.64	28.15	11.27	10.03	18.24	16.07	17.24	21.12	3.23	15.91	10.77	21.89	38.67	20.66	42.48	29.9	25.89	45.58	45.52	30.61	45.06	9.54	48.55	37.36	29.01	21.29	25.75	21.49
ENSG00000189409	MMP23B	8510	1	5.9637	21.1269	-1.28984	0.288737	-4.4672	7.92514e-06	0.000545591	NA	7.54	7.22	1.89	7.27	0	6.5	0.94	1.82	20.62	8.57	3.63	7.04	8.62	1.87	6.63	5.25	28.03	12.91	36.29	56.8	13.51	29.22	6.93	8.45	4.62	50.07	21.32	9.69	15.04	17.93	2.66	24.56
ENSG00000196167	COLCA1	399948	11	77.0773	61.4025	-1.02214	0.262803	-3.88936	0.000100507	0.00356633	NA	20.95	56.83	12.32	7.27	16.44	46.55	18.79	860.63	27.76	11.79	14.52	31.17	18.32	31.82	25.68	32.39	32.87	241.02	10.62	38.87	229.63	30.39	28.7	40.12	57.76	98.96	27.24	15.22	54.8	21.29	35.52	19.45
ENSG00000198108	CHSY3	337876	5	433.342	840.175	-0.817262	0.223713	-3.65316	0.000259028	0.00693373	NA	495.21	396.93	330.67	361.36	322.99	788.17	423.7	56.52	780.48	315.06	296.66	570.17	347.09	400.62	463.91	583.92	1277.88	465.68	792.08	1020.49	459.26	897.58	435.4	814.98	777.49	1933.8	628.85	374.96	770.46	821.41	797.52	1174.95
ENSG00000198125	MB	4151	22	34.3397	20.8266	-0.941323	0.287792	-3.27084	0.00107228	0.0186475	NA	9.22	3.61	3.79	4.15	4.84	8.66	1.88	466.78	7.14	2.14	6.35	9.05	3.23	4.68	1.66	12.26	4.83	100.71	6.2	4.98	120.44	3.51	9.9	11.61	6.93	20.27	3.55	8.3	1.07	7.84	9.77	13.31
ENSG00000198488	B3GNT6	192134	11	368.626	222.206	-1.15064	0.294009	-3.91361	9.09275e-05	0.00331154	NA	0	2.71	0	0	0	1.08	0.94	5890.37	0	0	0.91	0	1.08	0.94	0	0	0	1784.39	0	0	1682.83	2.34	0.99	1.06	0	76.3	1.18	0	0	2.24	0.89	3.07
ENSG00000198542	ITGBL1	9358	13	2592.02	4888.13	-0.783637	0.223181	-3.51122	0.000446056	0.0100551	NA	3863.63	1590.43	2633.05	2031.07	1549.17	3112.63	2591.08	636.35	5251.56	1409.21	2541.12	2813.67	1874.48	2748.18	2637.69	4188.99	7447.88	2779.45	4514.4	6183.73	2758.94	8124.99	3244.69	4932.11	4081.56	8967.98	2106.81	2897.28	4346.6	4129.48	5110.14	6584.04
ENSG00000198598	MMP17	4326	12	74.2342	135.125	-0.804558	0.160523	-5.0121	5.38386e-07	7.25945e-05	NA	69.55	70.37	78.64	83.07	61.89	59.55	52.61	51.05	86.46	67.51	87.09	85.48	97.01	70.2	106.87	60.41	149.83	158.38	187.62	105.64	118.19	136.74	107.86	99.23	124.77	158.57	220.27	95.47	118.2	136.72	87.92	156.59
ENSG00000198682	PAPSS2	9060	10	2108.56	1254.34	-1.02332	0.261461	-3.91384	9.08393e-05	0.00331154	NA	439.07	347.32	198.02	182.75	290.11	732.96	324.12	28536.5	431.48	259.34	206.85	450.51	192.95	291.1	443.2	410.58	581.91	6479.92	307.98	643.79	6659.27	829.8	215.72	386.38	502.54	923.98	261.72	300.24	441.64	435.92	420.07	678.57
ENSG00000198914	POU3F3	5455	2	311.197	880.343	-1.14548	0.271769	-4.21489	2.49895e-05	0.00128448	NA	1024.77	106.45	338.25	75.8	68.66	625.77	326.94	285.36	193.53	67.51	322.97	177.99	65.75	399.68	143.32	756.38	1160.92	686.04	876.15	778.32	633.73	1127.82	760.95	1206.64	949.63	1478.37	504.5	682.12	896.18	404.54	1167.85	771.7
ENSG00000200087	SNORA73B	26768	1	20.3174	42.5758	-0.875052	0.248412	-3.52258	0.000427364	0.00976815	NA	7.54	36.08	7.58	43.61	9.67	2.17	29.12	7.29	17.45	21.43	17.24	16.09	57.13	28.08	14.08	10.51	17.4	45.62	22.13	28.9	33.77	22.21	34.63	17.95	38.12	46.5	53.29	34.59	48.36	155.77	32.86	49.13
ENSG00000203727	SAMD5	389432	6	599.6	1101.59	-0.711512	0.247993	-2.86908	0.00411673	0.0476378	NA	482.64	447.45	504.06	1112.1	424.52	174.31	667.97	548.83	632.15	381.5	529.82	453.53	1095.15	695.47	1024.75	419.34	1191.85	1501.19	741.63	470.38	1571.39	1428.19	756.01	792.81	1390.94	1107.59	1937.46	492.57	1486.12	735.13	888.1	1134.01
ENSG00000203805	PLPP4	196051	10	19.7411	47.2031	-1.06207	0.227271	-4.67314	2.96631e-06	0.000263783	NA	10.89	9.92	29.37	17.65	17.41	1.08	35.7	14.59	40.45	19.29	39.92	19.11	9.7	29.95	3.31	17.51	53.16	37.01	84.96	51.82	41.65	63.11	22.76	27.45	16.17	71.53	73.42	69.18	12.89	43.7	23.98	62.43
ENSG00000203883	SOX18	54345	20	144.35	256.599	-0.693763	0.238145	-2.9132	0.00357745	0.0433612	NA	161.72	97.43	86.22	97.61	112.17	201.37	78.92	191.45	245.88	133.96	100.7	366.04	127.19	102.96	103.55	102.43	236.82	216.92	234.53	221.24	160.97	808.76	119.73	221.69	332.72	503.12	279.49	98.24	271.86	113.18	122.56	163.76
ENSG00000204241	LINC02731	100128239	11	29.5449	50.3241	-0.679788	0.204317	-3.32712	0.00087748	0.0163484	NA	26.81	19.85	39.79	24.92	16.44	24.9	32.88	19.15	30.14	20.36	39.01	40.22	45.27	36.51	23.2	33.27	66.7	40.46	42.48	41.86	21.39	123.89	43.54	34.84	27.73	82.26	78.16	12.45	23.64	45.95	32.86	87
ENSG00000204335	SP5	389058	2	88.7871	209.769	-0.934266	0.275695	-3.38877	0.000702066	0.0141607	NA	82.12	125.39	64.43	21.81	36.75	115.84	69.52	28.26	322.82	69.66	53.53	162.91	25.87	65.52	57.99	118.18	335.42	86.94	202.67	302.96	106.94	461.65	100.93	253.36	65.85	788.07	48.55	74.72	59.1	113.18	175.84	180.13
ENSG00000204652	RPS26P8	NA	17	1.4375	3.8448	-0.893474	0.300887	-2.96947	0.00298318	0.0379715	NA	0.84	3.61	0.95	1.04	0.97	1.08	0	0.91	0	0	6.35	1.01	1.08	0.94	2.49	1.75	7.73	1.72	6.2	1.99	6.75	1.17	1.98	1.06	2.31	1.19	13.03	2.77	5.37	2.24	0.89	5.12
ENSG00000204767	INSYN2B	100131897	5	55.1552	108.425	-0.825413	0.229335	-3.59916	0.000319242	0.00791011	NA	23.46	41.5	59.69	37.38	21.27	56.3	90.19	49.23	58.69	26.79	65.32	76.43	34.49	82.37	91.95	67.41	161.43	32.71	39.83	207.29	45.03	125.05	108.85	137.24	88.96	115.65	46.19	20.75	69.85	215.16	124.33	196.51
ENSG00000205086	C2orf91	400950	2	5.0792	18.4693	-1.23169	0.296775	-4.15025	3.32114e-05	0.00157063	NA	10.05	15.34	8.53	4.15	0.97	7.58	3.76	0.91	0.79	3.21	2.72	7.04	5.39	5.62	0.83	4.38	74.43	8.61	15.93	15.95	14.63	8.18	2.97	9.5	1.16	33.38	16.58	12.45	8.6	33.62	15.99	23.54
ENSG00000205871	RPS3AP47	NA	15	13.7001	24.2769	-0.752624	0.16966	-4.43606	9.16195e-06	0.000606404	NA	14.24	15.34	14.21	18.69	15.47	6.5	15.97	8.21	19.04	15	18.14	8.04	15.09	13.1	10.77	11.38	18.37	22.38	15.05	17.94	15.76	16.36	34.63	20.06	26.57	34.57	26.05	30.44	23.64	42.58	13.32	30.7
ENSG00000206432	TMEM200C	645369	18	19.933	41.2333	-0.818311	0.263303	-3.10787	0.00188438	0.0277261	NA	25.14	15.34	12.32	14.54	10.64	18.41	13.15	80.23	24.59	8.57	13.61	12.07	16.17	27.14	17.4	9.63	44.46	80.91	21.24	16.94	72.04	123.89	16.82	29.56	38.12	15.5	33.16	24.91	42.98	38.1	22.2	38.89
ENSG00000207042	RNU6-196P	NA	16	0.3603	1.454	-0.949057	0.316835	-2.99543	0.00274056	0.0356753	NA	0	0.9	0	0	0.97	1.08	0	0	0	0	0.91	0	1.08	0	0.83	0	2.9	0.86	0.89	0	0	0	0.99	2.11	0	0	4.74	0	2.15	1.12	4.44	3.07
ENSG00000211611	IGKV6-21	NA	2	37.441	478.801	-1.09586	0.295739	-3.70549	0.000210982	0.005994	NA	45.25	0.9	15.16	0	0.97	61.71	90.19	235.21	0	0	11.79	7.04	0	88.92	17.4	24.51	1277.88	30.99	0.89	59.79	46.15	18.7	15.83	101.34	2814.23	21.46	17.76	13.84	2843.29	50.43	92.36	255.87
ENSG00000211639	IGLV4-60	NA	22	4.4259	76.9999	-1.13545	0.299118	-3.79598	0.000147061	0.00463402	NA	0.84	2.71	0	0	0.97	1.08	17.85	19.15	0	0	0	0	2.16	17.78	8.28	0	21.27	187.65	0.89	19.93	184.6	18.7	9.9	102.4	188.31	3.58	2.37	8.3	183.75	1.12	91.47	207.77
ENSG00000211644	IGLV1-51	NA	22	1.2677	4.9178	-0.914162	0.317864	-2.87595	0.00402809	0.0470296	NA	0	0	0	0	0.97	1.08	0	2.74	0	0	0	4.02	3.23	5.62	0	2.63	11.6	0.86	2.66	1.99	1.13	2.34	0.99	3.17	20.79	3.58	0	0	18.27	2.24	0.89	8.19
ENSG00000211652	IGLV7-43	NA	22	30.7874	283.903	-1.49571	0.316623	-4.72393	2.3133e-06	0.000216331	NA	24.3	18.94	2.84	1.04	6.77	102.85	40.4	180.51	0	5.36	0.91	0	2.16	42.12	53.02	11.38	298.69	75.75	13.28	324.88	99.06	85.32	13.85	32.73	1497.22	91.8	0	22.14	1424.87	147.92	23.98	390.97
ENSG00000211654	IGLV5-37	NA	22	4.5923	35.3508	-1.1832	0.308624	-3.83377	0.000126192	0.00414304	NA	0	0	0	1.04	0	6.5	16.91	34.64	0	1.07	0	1.01	1.08	11.23	0	0	59.93	2.58	0	32.89	7.88	25.71	0	7.39	140.94	2.38	0	8.3	118.2	23.53	15.1	120.77
ENSG00000211685	IGLC7	NA	22	7.2883	92.395	-1.43699	0.315162	-4.55953	5.12691e-06	0.000400359	NA	2.51	7.22	0.95	0	0.97	7.58	18.79	42.85	1.59	3.21	7.26	0	0	18.72	4.97	0	141.13	52.51	5.31	13.95	55.16	11.69	30.68	24.28	441.31	14.31	21.32	9.69	411.56	17.93	24.87	202.65
ENSG00000211898	IGHD	NA	14	16.7302	185.537	-1.7568	0.315228	-5.5731	2.50245e-08	7.40266e-06	NA	10.05	12.63	4.74	1.04	5.8	41.14	39.46	92.08	1.59	8.57	5.44	2.01	3.23	29.95	9.94	0	11.6	670.54	4.43	74.74	690.02	2.34	42.55	9.5	743.99	0	3.55	2.77	623.24	15.69	7.1	66.53
ENSG00000211973	IGHV1-69	NA	14	73.3897	558.705	-1.19835	0.308503	-3.8844	0.000102584	0.00361597	NA	15.08	27.06	7.58	0	20.31	948.41	24.43	26.44	2.38	19.29	8.16	3.02	1.08	29.02	31.48	10.51	1093.26	219.5	27.44	348.8	303.92	116.87	68.28	211.13	2674.44	32.19	5.92	16.6	2959.34	508.76	277.09	75.74
ENSG00000211974	IGHV2-70D	NA	14	8.8745	154.444	-1.15625	0.288333	-4.01013	6.06861e-05	0.00246399	NA	3.35	0	13.26	0	1.93	17.32	13.15	7.29	7.14	2.14	12.7	0	0	18.72	40.59	4.38	258.09	98.13	9.74	185.36	100.18	5.84	21.77	28.5	463.26	0	0	1.38	507.19	726.16	47.07	18.42
ENSG00000211976	IGHV3-73	NA	14	33.001	157.361	-0.986877	0.317562	-3.10767	0.00188568	0.0277261	NA	28.49	9.02	35.06	1.04	7.74	16.24	53.55	219.72	7.93	1.07	37.2	2.01	1.08	90.79	7.46	9.63	275.49	62.84	46.91	119.59	58.53	44.41	38.59	50.67	545.29	106.11	13.03	12.45	571.67	219.64	63.94	288.62
ENSG00000212664	NA	NA	15	10.2841	20.5556	-0.851693	0.222416	-3.82928	0.000128516	0.00419088	NA	8.38	7.22	14.21	11.42	11.6	7.58	12.21	9.12	16.66	12.86	7.26	10.06	8.62	11.23	9.11	7	5.8	18.08	22.13	9.97	11.26	12.86	20.78	29.56	19.64	40.54	36.71	26.29	16.12	21.29	13.32	24.56
ENSG00000212802	RPL15P3	NA	6	38.3531	60.0588	-0.617959	0.116406	-5.30865	1.10442e-07	2.20808e-05	NA	34.35	43.3	40.74	34.27	35.78	33.56	34.76	40.11	34.9	43.94	51.71	34.19	50.66	32.76	40.59	28.01	40.6	61.98	60.18	35.88	41.65	53.76	56.4	57.01	87.8	89.42	62.77	85.78	42.98	78.44	47.96	58.34
ENSG00000213235	EEF1A1P16	NA	12	7.5147	16.2721	-0.997823	0.187173	-5.33102	9.76643e-08	2.0596e-05	NA	4.19	3.61	6.63	11.42	11.6	3.25	6.58	10.03	7.14	5.36	12.7	9.05	7.55	8.42	7.46	5.25	8.7	9.47	10.62	15.95	14.63	26.88	10.88	23.22	13.86	27.42	18.95	19.37	18.27	19.05	9.77	13.31
ENSG00000213315	NA	NA	14	1.2672	6.6965	-1.64269	0.294489	-5.57811	2.43151e-08	7.26697e-06	NA	0	2.71	1.89	2.08	2.9	0	0	0	2.38	0	3.63	0	2.16	0	1.66	0.88	1.93	2.58	1.77	1.99	2.25	4.67	6.93	11.61	6.93	8.35	20.13	13.84	4.3	7.84	1.78	10.23
ENSG00000213424	KRT222	125113	17	34.0597	73.9931	-0.90885	0.248394	-3.6589	0.000253297	0.00682443	NA	40.22	36.08	46.43	49.84	31.91	46.55	19.73	41.03	27.76	27.86	31.75	25.14	45.27	25.27	27.34	22.76	90.86	32.71	125.67	181.38	27.02	102.85	91.04	22.17	88.96	20.27	23.69	60.88	138.62	87.41	38.19	52.2
ENSG00000213442	RPL18AP3	NA	12	34.7025	66.2958	-0.876212	0.149862	-5.84678	5.01168e-09	2.20134e-06	NA	34.35	38.79	45.48	34.27	31.91	19.49	28.18	42.85	26.17	36.44	37.2	28.16	32.34	53.35	35.62	30.64	48.33	80.91	91.16	30.89	61.91	91.16	40.57	62.28	73.94	57.23	81.71	88.55	46.21	71.72	66.61	67.55
ENSG00000213609	RPL7AP50	NA	10	7.6787	19.3026	-1.12722	0.231346	-4.87245	1.10221e-06	0.000128843	NA	5.03	7.22	6.63	13.5	9.67	1.08	9.39	9.12	7.14	10.72	7.26	6.03	7.55	6.55	11.6	4.38	7.73	12.05	8.85	5.98	11.26	19.87	16.82	17.95	27.73	27.42	33.16	44.28	17.19	23.53	18.65	16.38
ENSG00000214182	PTMAP5	NA	13	13.3095	21.1512	-0.608618	0.161217	-3.77514	0.000159919	0.00490588	NA	10.89	5.41	9.47	11.42	13.54	17.32	7.52	2.74	15.86	18.22	14.52	13.07	16.17	18.72	23.2	14.88	12.57	20.66	15.93	17.94	10.13	14.02	22.76	21.11	26.57	25.04	28.42	38.74	27.94	21.29	16.87	18.42
ENSG00000214336	FOXI3	344167	2	1.1061	3.8265	-1.13639	0.30537	-3.72136	0.000198153	0.00570453	NA	0.84	0	0.95	3.12	0	0	2.82	0	0.79	1.07	3.63	0	1.08	0	1.66	1.75	0	7.75	7.08	2.99	3.38	1.17	3.96	5.28	0	7.15	3.55	2.77	2.15	5.6	5.33	3.07
ENSG00000214535	RPS15AP1	NA	20	0.8604	2.5731	-0.936098	0.309737	-3.02224	0.00250912	0.0335979	NA	0	0.9	0.95	0	3.87	1.08	0	0	0.79	0	0.91	0	0	0.94	0.83	3.5	1.93	2.58	6.2	2.99	1.13	2.34	1.98	2.11	2.31	1.19	3.55	5.53	2.15	2.24	0.89	2.05
ENSG00000214748	NA	NA	X	0.9302	6.1763	-1.67568	0.311986	-5.37101	7.82964e-08	1.75111e-05	NA	0	0.9	0	2.08	0.97	0	0	0.91	0.79	0	0.91	0	2.16	2.81	2.49	0.88	2.9	7.75	1.77	1.99	0	2.34	3.96	11.61	12.71	16.69	14.21	6.92	3.22	10.09	2.66	0
ENSG00000214992	AKAP17BP	NA	X	0.4785	3.0455	-1.02024	0.314269	-3.2464	0.00116875	0.0198605	NA	0	1.8	0	0	0	2.17	0	0	0	0	1.81	0	0	1.87	0	0	3.87	0	4.43	4.98	1.13	21.04	0	1.06	2.31	3.58	0	0	1.07	3.36	0.89	1.02
ENSG00000215399	HMGB3P7	NA	13	3.4094	8.4713	-0.916644	0.286907	-3.19492	0.00139872	0.0224027	NA	1.68	0	1.89	2.08	1.93	2.17	7.52	0	3.97	0	2.72	2.01	4.31	6.55	11.6	6.13	16.43	0.86	7.08	12.96	1.13	3.51	10.88	12.67	2.31	13.11	7.11	5.53	3.22	6.72	11.55	20.47
ENSG00000215861	NA	NA	1	57.3127	113.867	-0.779142	0.259461	-3.00293	0.00267394	0.035124	NA	77.09	71.27	53.06	47.77	13.54	167.81	42.28	75.67	29.35	18.22	39.01	86.48	48.51	34.63	41.42	70.91	85.06	46.48	97.35	169.42	54.03	368.15	44.53	68.62	134.01	168.11	27.24	26.29	126.8	123.27	87.03	195.48
ENSG00000219438	TAFA5	25817	22	109.479	206.499	-0.767182	0.234083	-3.2774	0.00104768	0.0183851	NA	162.56	57.74	76.75	117.34	89.93	135.33	100.52	62.91	162.6	84.66	82.56	119.67	104.56	102.03	167.34	125.19	255.19	187.65	262.85	115.6	158.71	341.27	169.21	209.02	160.58	472.12	82.9	118.99	139.69	231.97	187.39	210.84
ENSG00000223350	IGLV9-49	NA	22	14.6564	30.2432	-1.04216	0.315506	-3.30315	0.000956055	0.0172901	NA	158.37	3.61	0	4.15	1.93	4.33	7.52	35.56	0	0	0	0	3.23	14.98	0.83	0	72.5	22.38	1.77	4.98	31.52	16.36	21.77	28.5	93.58	16.69	1.18	4.15	111.75	3.36	25.75	27.63
ENSG00000223551	TMSB4XP4	NA	9	13.8491	23.8589	-0.69213	0.201127	-3.44126	0.000579005	0.0122431	NA	5.87	16.24	11.37	10.38	10.64	9.74	12.21	7.29	15.07	20.36	14.52	34.19	11.86	15.91	5.8	20.14	10.63	16.35	17.7	11.96	15.76	14.02	21.77	41.17	40.43	57.23	29.61	29.06	27.94	17.93	16.87	13.31
ENSG00000223612	NA	NA	1	0.7426	2.2399	-0.953297	0.302702	-3.14929	0.00163668	0.025171	NA	1.68	0	0.95	1.04	0	1.08	0	1.82	0.79	0	0	1.01	0	0.94	0.83	1.75	2.9	2.58	2.66	0	2.25	2.34	0	2.11	5.78	2.38	2.37	1.38	1.07	1.12	1.78	5.12
ENSG00000223953	C1QTNF5	114902	11	5.1032	12.5693	-0.970274	0.273071	-3.55319	0.000380592	0.00901854	NA	8.38	0.9	4.74	1.04	1.93	10.83	3.76	1.82	7.93	2.14	6.35	9.05	3.23	6.55	2.49	10.51	14.5	12.91	10.62	10.96	13.51	38.57	3.96	11.61	11.55	14.31	4.74	6.92	11.82	17.93	7.99	9.21
ENSG00000224127	NA	NA	1	60.7819	113.528	-0.733838	0.246982	-2.97122	0.00296614	0.0378804	NA	92.17	34.28	47.37	45.69	50.29	102.85	60.13	8.21	127.7	39.65	39.01	79.44	31.26	72.07	67.1	75.29	148.86	34.43	104.43	127.56	48.4	243.1	77.18	140.4	98.2	234.87	52.11	73.33	97.78	101.98	97.69	136.12
ENSG00000224149	NA	NA	1	119.063	254.734	-0.894332	0.246529	-3.6277	0.000285955	0.00737529	NA	190.21	60.44	87.17	47.77	76.39	185.13	128.71	34.64	232.4	81.44	95.26	177.99	53.9	94.54	168.17	190.85	371.19	98.13	215.94	313.92	105.81	575.01	174.16	290.31	177.91	530.54	110.14	139.74	184.82	216.28	263.77	308.07
ENSG00000224190	LINC02667	728327	10	0.1487	2.5823	-0.975409	0.30115	-3.23895	0.00119972	0.020174	NA	0	0	0	0	0	0	0	0	2.38	0	0	0	0	0	0	0	0	1.72	3.54	2.99	5.63	0	5.94	3.17	4.62	1.19	1.18	1.38	2.15	3.36	4.44	0
ENSG00000224271	NA	284930	22	1.5469	12.8721	-1.53427	0.314315	-4.88132	1.05381e-06	0.00012572	NA	0	0.9	0.95	2.08	0.97	0	6.58	2.74	0.79	4.29	0.91	0	0	2.81	0	1.75	20.3	10.33	2.66	39.86	9.01	3.51	16.82	6.33	17.33	2.38	1.18	33.21	22.57	2.24	7.99	10.23
ENSG00000224728	IMPDH1P8	NA	3	3.8773	7.362	-0.765523	0.233648	-3.2764	0.00105141	0.0184171	NA	2.51	5.41	4.74	1.04	2.9	2.17	1.88	5.47	3.97	4.29	4.54	1.01	6.47	2.81	4.97	7.88	7.73	3.44	8.85	5.98	5.63	5.84	9.9	7.39	10.4	4.77	3.55	12.45	12.89	4.48	12.43	2.05
ENSG00000224999	VTA1P1	NA	6	14.617	34.7696	-0.916897	0.280689	-3.2666	0.00108848	0.0188164	NA	20.11	5.41	28.42	16.61	8.7	9.74	22.55	1.82	16.66	12.86	19.05	8.04	10.78	14.98	22.37	15.76	30.93	8.61	15.93	34.88	3.38	71.29	58.38	21.11	56.61	34.57	36.71	13.84	61.25	43.7	15.99	49.13
ENSG00000225200	NA	NA	14	3.5229	7.2449	-0.820662	0.252042	-3.25606	0.00112971	0.0193675	NA	2.51	3.61	4.74	5.19	2.9	2.17	1.88	3.65	3.17	4.29	2.72	2.01	2.16	2.81	9.94	2.63	4.83	1.72	6.2	5.98	4.5	14.02	12.86	6.33	6.93	9.54	4.74	9.69	5.37	15.69	4.44	3.07
ENSG00000225231	LINC02470	100506159	12	1.897	7.5649	-1.16933	0.31308	-3.73491	0.00018778	0.00552	NA	0.84	0.9	0	1.04	1.93	3.25	0.94	1.82	0	4.29	1.81	8.04	1.08	1.87	1.66	0.88	1.93	5.16	0.89	1.99	7.88	1.17	4.95	29.56	8.09	3.58	4.74	4.15	3.22	1.12	29.31	13.31
ENSG00000225405	RPS15AP17	NA	4	1.2528	5.6503	-1.38012	0.306757	-4.49906	6.82538e-06	0.000492208	NA	0.84	1.8	0	1.04	1.93	1.08	0	0.91	2.38	2.14	0.91	4.02	2.16	0	0.83	0	0	0	3.54	2.99	2.25	4.67	4.95	6.33	15.02	8.35	10.66	12.45	12.89	3.36	0.89	2.05
ENSG00000225684	FAM225B	100128385	9	12.7569	31.9955	-0.998276	0.270253	-3.69385	0.000220884	0.00615714	NA	13.41	5.41	8.53	12.46	4.84	15.16	16.91	13.68	13.48	4.29	15.42	14.08	16.17	25.27	6.63	18.38	36.73	11.19	33.63	57.8	11.26	54.93	24.74	38	26.57	48.88	15.4	5.53	25.79	23.53	22.2	75.74
ENSG00000225742	LINC02036	NA	3	7.4225	4.1827	-0.789546	0.271657	-2.90641	0.00365607	0.043982	NA	0.84	0	0	0	0.97	0	0	114.87	0	0	0	1.01	1.08	0	0	0	0	21.52	0	0	32.64	7.01	1.98	0	0	2.38	0	1.38	0	0	0	0
ENSG00000225783	MIAT	440823	22	567.551	993.45	-0.70929	0.207665	-3.41554	0.000636547	0.0131154	NA	376.22	616.15	565.65	863.93	540.57	274.99	578.72	298.12	1081.09	514.39	683.14	335.87	912.99	612.16	393.5	433.34	921.2	736.82	1121.3	605.92	705.77	310.88	1543.68	1278.42	999.31	783.3	1901.93	1010.04	1090.68	439.28	1245.12	1201.56
ENSG00000225968	ELFN1	392617	7	37.7137	69.6599	-0.746463	0.229325	-3.25505	0.00113373	0.0193905	NA	66.2	37.89	29.37	19.73	21.27	38.98	26.31	31	61.87	28.93	30.85	65.36	25.87	30.89	53.02	35.89	90.86	89.52	81.42	42.85	87.8	71.29	30.68	52.78	56.61	151.41	78.16	35.97	44.06	44.82	48.85	107.47
ENSG00000226334	NA	NA	9	1.3395	3.5929	-0.928563	0.298231	-3.11356	0.00184843	0.0274237	NA	0	0	2.84	1.04	0	7.58	0.94	1.82	0.79	0	4.54	1.01	0	0	0	0.88	3.87	1.72	1.77	2.99	2.25	5.84	3.96	6.33	3.47	5.96	2.37	1.38	2.15	4.48	1.78	7.16
ENSG00000226360	RPL10AP6	NA	3	10.6418	17.3486	-0.631057	0.176204	-3.5814	0.000341764	0.00829793	NA	9.22	15.34	8.53	5.19	9.67	4.33	15.97	13.68	4.76	9.64	17.24	16.09	10.78	8.42	8.28	13.13	5.8	14.63	11.51	12.96	21.39	18.7	18.8	15.84	21.95	17.88	24.87	22.14	13.97	24.65	15.1	17.4
ENSG00000226453	LINC02542	NA	6	26.4974	53.6224	-0.852244	0.235054	-3.62574	0.000288133	0.00742233	NA	6.7	15.34	52.11	16.61	39.65	11.91	18.79	51.05	11.1	48.22	37.2	31.17	21.56	26.21	23.2	13.13	33.83	99.85	24.78	43.85	82.17	88.82	45.52	48.56	40.43	50.07	47.37	78.87	25.79	28.02	58.61	61.41
ENSG00000227496	NA	NA	1	46.8419	98.7713	-0.808629	0.273988	-2.95133	0.00316404	0.0396908	NA	29.33	18.04	46.43	74.76	37.71	36.81	49.79	16.41	107.08	38.58	29.03	31.17	81.92	48.67	69.59	34.14	113.1	12.91	44.25	132.54	24.76	251.28	64.32	72.84	155.96	82.26	58.03	31.82	161.18	177.06	63.94	134.08
ENSG00000227615	NA	NA	11	42.6546	77.3257	-0.801566	0.154415	-5.191	2.0917e-07	3.50512e-05	NA	33.52	45.11	38.85	22.84	56.09	29.23	40.4	38.29	31.73	47.15	59.88	52.29	49.58	49.61	39.76	48.15	49.3	56.81	60.18	56.8	40.52	70.12	86.09	95.01	121.3	92.99	85.27	110.69	95.64	105.34	49.73	61.41
ENSG00000227910	NA	NA	7	9.9674	16.1124	-0.607506	0.206326	-2.9444	0.00323581	0.0402947	NA	13.41	6.31	7.58	8.31	9.67	11.91	8.46	15.5	12.69	8.57	9.98	7.04	11.86	9.36	7.46	11.38	3.87	18.08	19.47	19.93	11.26	23.37	6.93	28.5	24.26	10.73	18.95	11.07	24.71	5.6	17.76	13.31
ENSG00000228168	HNRNPA1P21	NA	3	2.9745	7.0932	-0.842667	0.288915	-2.91666	0.00353798	0.0429866	NA	2.51	9.02	1.89	2.08	0	4.33	1.88	0.91	3.17	3.21	3.63	2.01	0	2.81	6.63	3.5	9.67	9.47	7.08	5.98	6.75	7.01	3.96	8.45	4.62	1.19	5.92	11.07	3.22	3.36	12.43	13.31
ENSG00000228201	NA	NA	16	3.8661	7.5955	-0.790965	0.246296	-3.21144	0.00132069	0.0215095	NA	5.03	4.51	3.79	1.04	2.9	1.08	2.82	10.03	5.55	4.29	2.72	4.02	5.39	1.87	3.31	3.5	1.93	6.89	5.31	8.97	6.75	8.18	14.84	7.39	12.71	2.38	10.66	5.53	5.37	8.96	11.55	4.09
ENSG00000228594	FNDC10	643988	1	97.4457	176.672	-0.786683	0.176381	-4.46012	8.19122e-06	0.000556121	NA	62.01	82.99	95.7	72.69	166.33	18.41	72.34	28.26	84.87	190.75	132.45	75.42	102.4	132.92	139.17	102.43	166.26	169.57	226.56	234.19	192.48	139.08	171.19	253.36	144.41	107.3	214.35	172.95	110.68	171.45	175.84	177.06
ENSG00000228639	ROCR	NA	17	9.8427	4.6127	-0.794094	0.231117	-3.43589	0.000590608	0.0124065	NA	0	0	0	0	0	0	0	155.9	1.59	0	0	0	0	0	0	0	0.97	30.99	0	0	38.27	0	0	0	0	3.58	0	0	0	0	0	0
ENSG00000229119	NA	NA	5	27.9877	52.2852	-0.810248	0.192014	-4.21972	2.44601e-05	0.00126851	NA	21.79	26.16	22.74	39.46	30.94	15.16	35.7	16.41	24.59	42.87	32.66	30.17	32.34	24.34	31.48	21.01	28.03	46.48	43.37	36.87	39.4	50.26	41.56	66.51	73.94	60.8	65.13	62.26	59.1	58.27	39.08	65.5
ENSG00000229214	LINC00242	401288	6	11.5306	18.416	-0.622746	0.186936	-3.33132	0.000864343	0.0162078	NA	10.89	7.22	15.16	4.15	6.77	28.15	14.09	4.56	10.31	8.57	13.61	16.09	10.78	9.36	10.77	14.01	22.23	29.27	15.93	18.93	18.01	10.52	11.87	28.5	15.02	23.84	20.13	11.07	22.57	15.69	17.76	13.31
ENSG00000229271	NA	NA	3	4.2667	11.5969	-0.906682	0.303876	-2.98372	0.00284766	0.0367078	NA	7.54	8.12	9.47	0	4.84	2.17	4.7	0.91	5.55	1.07	0.91	0	1.08	8.42	9.11	4.38	9.67	3.44	13.28	2.99	9.01	35.06	9.9	9.5	26.57	7.15	9.47	0	12.89	14.57	9.77	12.28
ENSG00000229563	LINC01204	101927528	X	0.3599	1.6169	-0.968994	0.317124	-3.05557	0.00224635	0.0312034	NA	0	0	0	0	1.93	1.08	0	0	0	0	0.91	1.01	0	0	0.83	0	1.93	0.86	0	4.98	3.38	3.51	0	4.22	1.16	0	0	0	0	1.12	2.66	2.05
ENSG00000229743	LINC01159	102682016	2	4.0931	13.4228	-1.21524	0.289694	-4.1949	2.72991e-05	0.00137396	NA	14.24	1.8	6.63	2.08	2.9	7.58	2.82	4.56	0.79	1.07	2.72	2.01	1.08	5.62	0.83	8.75	24.17	12.05	17.7	5.98	9.01	16.36	18.8	12.67	15.02	17.88	8.29	5.53	22.57	13.45	7.1	8.19
ENSG00000229921	KIF25-AS1	100505879	6	1.8643	7.2473	-1.05436	0.316747	-3.32871	0.00087249	0.0162809	NA	6.7	0.9	0.95	0	0	0	0	1.82	2.38	1.07	7.26	7.04	0	0	0.83	0.88	45.43	0	7.08	14.95	0	3.51	3.96	2.11	2.31	17.88	4.74	0	2.15	6.72	0	5.12
[truncated: 134 more rows]

## Sheet: down_A vs P_276
gene_id	gene_symbol	entrezgene	chromosome_name	normMean.ad	normMean.pd	log2FoldChange	lfcSE	stat	pvalue	padj	spacer	ad10_.norm	ad11_.norm	ad12_.norm	ad13_.norm	ad14_.norm	ad15_.norm	ad16_.norm	ad1_.norm	ad2_.norm	ad3_.norm	ad4_.norm	ad5c_.norm	ad6_.norm	ad7_.norm	ad8_.norm	ad9_.norm	pd10_.norm	pd11_.norm	pd12_.norm	pd13_.norm	pd14_.norm	pd15_.norm	pd16_.norm	pd1_.norm	pd2_.norm	pd3b_.norm	pd3c_.norm	pd5_.norm	pd6_.norm	pd7_.norm	pd8_.norm	pd9_.norm		normMean.as	normMean.ps	log2FoldChange	lfcSE	stat
[truncated: 276 more rows]
[truncated: 35 more columns]

[truncated: 7 more sheets: down_AS vs PS_255, up_AD vs AS_22, up_D vs S_3, up_PD vs PS_65, down_AD vs AS_33, down_D vs S_1, down_PD vs PS_19]
